# Supplementary material for: Crystal structures of 6a,6b,7,11a-tetra­hydro-6H,9H-spiro­[chromeno[3′,4′:3,4]pyrrolo­[1,2-c]thia­zole-11,3′-indoline]-2′,6-dione and 5′-methyl-6a,6b,7,11a-tetra­hydro-6H,9H-spiro­[chromeno[3′,4′:3,4]pyrrolo­[1,2-c]thia­zole-11,3′-indoline]-2′,6-dione
Source: Acta Crystallogr E Crystallogr Commun. 2019 Jan 22;75(Pt 2):246–50. doi: 10.1107/S2056989019000045 (PMC6362654; doi:10.1107/S2056989019000045)
Supplement: Supplementary file 1 [file e-75-00246-sup1.cif]

##############################################################################
#                                                                            #
# This CIF contains the data in a paper accepted for publication in          #
# Acta Crystallographica Section E. It conforms to the requirements of       #
# Notes for Authors for Acta Crystallographica Section E, and has been       #
# peer reviewed under the auspices of the IUCr Commission on Journals.       #
#                                                                            #
# Full details of the Crystallographic Information File format               #
# are given in the paper "The Crystallographic Information File (CIF):       #
# a New Standard Archive File for Crystallography" by S. R. Hall, F. H.      #
# Allen and I. D. Brown [Acta Cryst. (1991), A47, 655-685].                  #
#                                                                            #
# The current version of the core CIF dictionary is obtainable from          #
# ftp://ftp.iucr.org/pub/cif_core.dic.                                       #
#                                                                            #
# Software is freely available for graphical display of the structure(s)     #
# in this CIF. For information consult the CIF software page                 #
# http://www.iucr.org/resources/cif/software.                                #
#                                                                            #
# This file may be used for bona fide research purposes within the           #
# scientific community so long as proper attribution is given to the journal # 
# article from which it was obtained.                                        #
#                                                                            #
##############################################################################
data_I
_audit_creation_method     'SHELXL-2018/3'
_database_code_depnum_ccdc_archive     'CCDC 1888372'
_chemical_name_systematic
;\
6a,6b,7,11a-Tetrahydro-6<i>H</i>,9<i>H</i>-spiro[chromeno[3',4':3,4]pyrrolo\
[1,2-<i>c</i>]thiazole-11,3'-indoline]-2',6-dione
;
_chemical_name_common     ?
_chemical_formula_moiety     'C20 H16 N2 O3 S'
_chemical_formula_sum     'C20 H16 N2 O3 S'
_chemical_formula_iupac     'C20 H16 N2 O3 S'
_chemical_formula_weight     364.41
_chemical_melting_point     ?
_space_group_crystal_system     monoclinic
_space_group_name_H-M_alt     'P 21/n'
_space_group_name_Hall     '-P 2yn'
loop_
    _space_group_symop_operation_xyz
    'x, y, z'
    '-x+1/2, y+1/2, -z+1/2'
    '-x, -y, -z'
    'x-1/2, -y-1/2, z-1/2'
_cell_length_a     11.3058(9)
_cell_length_b     10.0905(8)
_cell_length_c     15.1957(12)
_cell_angle_alpha     90
_cell_angle_beta     101.0720(10)
_cell_angle_gamma     90
_cell_volume     1701.3(2)
_cell_formula_units_Z     4
_cell_measurement_reflns_used     11828
_cell_measurement_theta_min     2.4
_cell_measurement_theta_max     27.6
_cell_measurement_temperature     298(2)
_exptl_crystal_description     Block
_exptl_crystal_colour     Colourless
_exptl_crystal_size_max     0.21
_exptl_crystal_size_mid     0.18
_exptl_crystal_size_min     0.16
_exptl_crystal_density_diffrn     1.423
_exptl_crystal_density_meas     ?
_exptl_crystal_density_method     'not measured'
_exptl_crystal_F_000     760
_exptl_absorpt_coefficient_mu     0.214
_exptl_absorpt_correction_type     none
_exptl_absorpt_process_details     ?
_exptl_absorpt_correction_T_min     ?
_exptl_absorpt_correction_T_max     ?
_diffrn_ambient_temperature     298(2)
_diffrn_radiation_type     MoK\a
_diffrn_radiation_wavelength     0.71073
_diffrn_radiation_source     'fine-focus sealed tube'
_diffrn_measurement_device_type     'Bruker SMART APEX CCD area-detector'
_diffrn_measurement_method     '\w and \f scans'
_diffrn_detector_area_resol_mean     ?
_diffrn_reflns_number     19453
_diffrn_reflns_av_R_equivalents     0.0230
_diffrn_reflns_av_unetI/netI     0.0175
_diffrn_reflns_theta_min     2.067
_diffrn_reflns_theta_max     28.358
_diffrn_reflns_theta_full     25.242
_diffrn_measured_fraction_theta_max     0.972
_diffrn_measured_fraction_theta_full     1.000
_diffrn_reflns_limit_h_min     -15
_diffrn_reflns_limit_h_max     15
_diffrn_reflns_limit_k_min     -13
_diffrn_reflns_limit_k_max     13
_diffrn_reflns_limit_l_min     -19
_diffrn_reflns_limit_l_max     20
_refine_special_details     ?
_reflns_number_total     4146
_reflns_number_gt     3646
_reflns_threshold_expression     'I > 2\s(I)'
_refine_ls_structure_factor_coef     Fsqd
_refine_ls_matrix_type     full
_refine_ls_R_factor_all     0.0579
_refine_ls_R_factor_gt     0.0520
_refine_ls_wR_factor_gt     0.1359
_refine_ls_wR_factor_ref     0.1410
_refine_ls_goodness_of_fit_ref     1.023
_refine_ls_restrained_S_all     1.023
_refine_ls_number_reflns     4146
_refine_ls_number_parameters     235
_refine_ls_number_restraints     1
_refine_ls_hydrogen_treatment     constr
_refine_ls_weighting_scheme     calc
_refine_ls_weighting_details
              'w=1/[\s^2^(Fo^2^)+(0.0749P)^2^+0.6691P] where P=(Fo^2^+2Fc^2^)/3'
_atom_sites_solution_hydrogens     geom
_atom_sites_solution_primary     direct
_atom_sites_solution_secondary     difmap
_refine_ls_shift/su_max     0.000
_refine_ls_shift/su_mean     0.000
_refine_diff_density_max     0.646
_refine_diff_density_min     -0.367
_refine_ls_extinction_method     none
_refine_ls_extinction_coef     .
loop_
    _atom_type_symbol
    _atom_type_description
    _atom_type_scat_dispersion_real
    _atom_type_scat_dispersion_imag
    _atom_type_scat_source
    'C' 'C' 0.0033 0.0016
                         'International Tables Vol C Tables 4.2.6.8 and 6.1.1.4'
    'H' 'H' 0.0000 0.0000
                         'International Tables Vol C Tables 4.2.6.8 and 6.1.1.4'
    'N' 'N' 0.0061 0.0033
                         'International Tables Vol C Tables 4.2.6.8 and 6.1.1.4'
    'O' 'O' 0.0106 0.0060
                         'International Tables Vol C Tables 4.2.6.8 and 6.1.1.4'
    'S' 'S' 0.1246 0.1234
                         'International Tables Vol C Tables 4.2.6.8 and 6.1.1.4'
_computing_data_collection
;
SMART (Bruker, 2002)
;
_computing_cell_refinement
;
SAINT (Bruker, 2002)
;
_computing_data_reduction
;
SAINT (Bruker, 2002)
;
_computing_structure_solution
;
SHELXS97 (Sheldrick, 2008)
;
_computing_structure_refinement
;
SHELXL2018 (Sheldrick, 2015)
;
_computing_molecular_graphics
;
PLATON (Spek, 2009) and Mercury (Macrae <i>et al.</i>,  2008)
;
_computing_publication_material
;
SHELXL2018 (Sheldrick, 2015), PLATON (Spek, 2009) and
publCIF (Westrip, 2010)
;
loop_
    _atom_site_type_symbol
    _atom_site_label
    _atom_site_fract_x
    _atom_site_fract_y
    _atom_site_fract_z
    _atom_site_U_iso_or_equiv
    _atom_site_adp_type
    _atom_site_calc_flag
    _atom_site_occupancy
    _atom_site_disorder_assembly
    _atom_site_disorder_group
    S S1 0.57371(5) 0.86992(6) 0.95071(3) 0.06229(18) Uani d 1 . .
    O O1 0.84530(11) 0.85243(14) 0.62287(8) 0.0483(3) Uani d 1 . .
    O O2 0.91582(12) 0.96789(15) 0.74380(10) 0.0580(4) Uani d 1 . .
    O O3 0.63036(12) 1.05167(12) 0.61274(9) 0.0491(3) Uani d 1 . .
    N N1 0.61304(11) 0.95792(13) 0.79329(8) 0.0363(3) Uani d 1 . .
    N N2 0.42770(14) 1.00915(16) 0.59558(11) 0.0510(4) Uani d 1 . .
    H H2 0.401330 1.064837 0.553539 0.061 Uiso calc 1 . .
    C C1 0.84352(14) 0.88731(17) 0.70943(12) 0.0414(4) Uani d 1 . .
    C C2 0.75317(15) 0.77756(17) 0.57221(11) 0.0413(4) Uani d 1 . .
    C C3 0.77089(19) 0.7398(2) 0.48794(13) 0.0545(5) Uani d 1 . .
    H H3 0.842381 0.760585 0.469330 0.065 Uiso calc 1 . .
    C C4 0.6811(2) 0.6711(2) 0.43215(13) 0.0619(5) Uani d 1 . .
    H H4 0.692571 0.644363 0.375835 0.074 Uiso calc 1 . .
    C C5 0.5742(2) 0.6417(2) 0.45907(13) 0.0585(5) Uani d 1 . .
    H H5 0.512648 0.598674 0.420168 0.070 Uiso calc 1 . .
    C C6 0.55927(18) 0.67675(18) 0.54432(13) 0.0496(4) Uani d 1 . .
    H H6 0.487889 0.655046 0.562774 0.060 Uiso calc 1 . .
    C C7 0.64923(15) 0.74391(15) 0.60294(11) 0.0383(3) Uani d 1 . .
    C C8 0.63887(13) 0.77552(15) 0.69741(10) 0.0351(3) Uani d 1 . .
    H H8 0.608885 0.695840 0.722794 0.042 Uiso calc 1 . .
    C C9 0.75974(14) 0.81137(16) 0.75678(10) 0.0382(3) Uani d 1 . .
    H H9 0.799982 0.729271 0.780519 0.046 Uiso calc 1 . .
    C C10 0.72344(14) 0.88742(18) 0.83418(10) 0.0417(4) Uani d 1 . .
    H H10 0.786632 0.950538 0.859742 0.050 Uiso calc 1 . .
    C C11 0.6941(2) 0.7942(2) 0.90799(13) 0.0611(6) Uani d 1 . .
    H H11A 0.764283 0.783469 0.955452 0.073 Uiso calc 1 . .
    H H11B 0.669905 0.707638 0.883100 0.073 Uiso calc 1 . .
    C C12 0.54452(15) 0.99367(18) 0.86045(11) 0.0433(4) Uani d 1 . .
    H H12A 0.459238 0.995734 0.834284 0.052 Uiso calc 1 . .
    H H12B 0.568283 1.080964 0.884175 0.052 Uiso calc 1 . .
    C C13 0.55309(13) 0.89158(14) 0.70978(10) 0.0325(3) Uani d 1 . .
    C C14 0.54547(15) 0.99491(15) 0.63379(10) 0.0375(3) Uani d 1 . .
    C C15 0.35371(15) 0.92197(19) 0.63287(12) 0.0465(4) Uani d 1 . .
    C C16 0.23026(18) 0.9034(3) 0.60850(16) 0.0679(6) Uani d 1 . .
    H H16 0.183914 0.953834 0.563437 0.081 Uiso calc 1 . .
    C C17 0.17892(19) 0.8076(3) 0.65336(18) 0.0767(8) Uani d 1 . .
    H H17 0.096136 0.793850 0.638706 0.092 Uiso calc 1 . .
    C C18 0.2469(2) 0.7318(3) 0.71934(17) 0.0718(7) Uani d 1 . .
    H H18 0.209658 0.666702 0.747758 0.086 Uiso calc 1 . .
    C C19 0.37089(18) 0.7509(2) 0.74433(13) 0.0547(5) Uani d 1 . .
    H H19 0.417048 0.699062 0.788679 0.066 Uiso calc 1 . .
    C C20 0.42334(14) 0.84931(17) 0.70121(10) 0.0391(3) Uani d 1 . .
loop_
    _atom_site_aniso_label
    _atom_site_aniso_U_11
    _atom_site_aniso_U_22
    _atom_site_aniso_U_33
    _atom_site_aniso_U_12
    _atom_site_aniso_U_13
    _atom_site_aniso_U_23
    S1 0.0646(3) 0.0793(4) 0.0497(3) 0.0140(3) 0.0277(2) 0.0133(2)
    O1 0.0390(6) 0.0624(8) 0.0475(7) 0.0000(5) 0.0180(5) 0.0005(6)
    O2 0.0435(7) 0.0635(8) 0.0679(9) -0.0092(6) 0.0132(6) -0.0084(7)
    O3 0.0530(7) 0.0456(7) 0.0512(7) -0.0028(5) 0.0164(5) 0.0105(5)
    N1 0.0341(6) 0.0409(7) 0.0333(6) 0.0016(5) 0.0047(5) -0.0035(5)
    N2 0.0463(8) 0.0557(9) 0.0473(8) 0.0107(7) -0.0002(6) 0.0104(7)
    C1 0.0321(7) 0.0452(9) 0.0481(9) 0.0056(6) 0.0107(6) 0.0017(7)
    C2 0.0430(8) 0.0418(8) 0.0405(8) 0.0097(7) 0.0115(7) 0.0029(6)
    C3 0.0605(11) 0.0619(11) 0.0458(9) 0.0179(9) 0.0218(8) 0.0045(8)
    C4 0.0869(15) 0.0603(12) 0.0398(9) 0.0177(11) 0.0152(9) -0.0056(8)
    C5 0.0756(14) 0.0496(10) 0.0463(10) 0.0016(9) 0.0017(9) -0.0086(8)
    C6 0.0549(10) 0.0423(9) 0.0512(10) -0.0011(8) 0.0090(8) -0.0056(7)
    C7 0.0443(8) 0.0322(7) 0.0394(8) 0.0060(6) 0.0105(6) -0.0008(6)
    C8 0.0366(7) 0.0314(7) 0.0388(7) 0.0015(6) 0.0111(6) 0.0026(6)
    C9 0.0357(7) 0.0418(8) 0.0376(7) 0.0066(6) 0.0081(6) 0.0046(6)
    C10 0.0334(7) 0.0560(10) 0.0352(8) 0.0038(7) 0.0053(6) -0.0002(7)
    C11 0.0646(12) 0.0792(14) 0.0438(9) 0.0259(11) 0.0210(9) 0.0182(9)
    C12 0.0431(8) 0.0475(9) 0.0399(8) 0.0052(7) 0.0090(6) -0.0078(7)
    C13 0.0313(7) 0.0341(7) 0.0328(7) -0.0005(5) 0.0079(5) -0.0005(5)
    C14 0.0419(8) 0.0348(7) 0.0362(7) 0.0040(6) 0.0087(6) -0.0006(6)
    C15 0.0356(8) 0.0571(10) 0.0457(9) 0.0043(7) 0.0054(7) -0.0124(8)
    C16 0.0381(10) 0.0904(16) 0.0697(13) 0.0066(10) -0.0029(9) -0.0207(12)
    C17 0.0366(10) 0.111(2) 0.0841(16) -0.0196(12) 0.0150(10) -0.0381(15)
    C18 0.0551(12) 0.0933(17) 0.0739(14) -0.0346(12) 0.0293(11) -0.0258(13)
    C19 0.0510(10) 0.0648(12) 0.0519(10) -0.0176(9) 0.0192(8) -0.0071(9)
    C20 0.0332(7) 0.0479(9) 0.0379(8) -0.0037(6) 0.0108(6) -0.0097(6)
_geom_special_details
;
 All esds (except the esd in the dihedral angle between two l.s. planes)
 are estimated using the full covariance matrix.  The cell esds are taken
 into account individually in the estimation of esds in distances, angles
 and torsion angles; correlations between esds in cell parameters are only
 used when they are defined by crystal symmetry.  An approximate (isotropic)
 treatment of cell esds is used for estimating esds involving l.s. planes.
;
loop_
    _geom_bond_atom_site_label_1
    _geom_bond_atom_site_label_2
    _geom_bond_site_symmetry_2
    _geom_bond_distance
    _geom_bond_publ_flag
    S1 C11 . 1.789(2) ?
    S1 C12 . 1.8373(19) ?
    O1 C1 . 1.366(2) ?
    O1 C2 . 1.393(2) ?
    O2 C1 . 1.199(2) ?
    O3 C14 . 1.212(2) ?
    N1 C12 . 1.441(2) ?
    N1 C10 . 1.467(2) ?
    N1 C13 . 1.4791(19) ?
    N2 C14 . 1.354(2) ?
    N2 C15 . 1.406(3) ?
    N2 H2 . 0.8600 ?
    C1 C9 . 1.505(2) ?
    C2 C3 . 1.387(2) ?
    C2 C7 . 1.387(2) ?
    C3 C4 . 1.378(3) ?
    C3 H3 . 0.9300 ?
    C4 C5 . 1.380(3) ?
    C4 H4 . 0.9300 ?
    C5 C6 . 1.384(3) ?
    C5 H5 . 0.9300 ?
    C6 C7 . 1.393(2) ?
    C6 H6 . 0.9300 ?
    C7 C8 . 1.497(2) ?
    C8 C9 . 1.529(2) ?
    C8 C13 . 1.555(2) ?
    C8 H8 . 0.9800 ?
    C9 C10 . 1.525(2) ?
    C9 H9 . 0.9800 ?
    C10 C11 . 1.548(3) ?
    C10 H10 . 0.9800 ?
    C11 H11A . 0.9700 ?
    C11 H11B . 0.9700 ?
    C12 H12A . 0.9700 ?
    C12 H12B . 0.9700 ?
    C13 C20 . 1.509(2) ?
    C13 C14 . 1.546(2) ?
    C15 C20 . 1.386(3) ?
    C15 C16 . 1.386(3) ?
    C16 C17 . 1.374(4) ?
    C16 H16 . 0.9300 ?
    C17 C18 . 1.373(4) ?
    C17 H17 . 0.9300 ?
    C18 C19 . 1.394(3) ?
    C18 H18 . 0.9300 ?
    C19 C20 . 1.384(3) ?
    C19 H19 . 0.9300 ?
loop_
    _geom_angle_atom_site_label_1
    _geom_angle_atom_site_label_2
    _geom_angle_atom_site_label_3
    _geom_angle_site_symmetry_1
    _geom_angle_site_symmetry_3
    _geom_angle
    _geom_angle_publ_flag
    C11 S1 C12 . . 93.42(8) ?
    C1 O1 C2 . . 121.62(13) ?
    C12 N1 C10 . . 110.55(12) ?
    C12 N1 C13 . . 120.07(13) ?
    C10 N1 C13 . . 110.87(12) ?
    C14 N2 C15 . . 111.89(14) ?
    C14 N2 H2 . . 124.1 ?
    C15 N2 H2 . . 124.1 ?
    O2 C1 O1 . . 117.34(16) ?
    O2 C1 C9 . . 125.18(17) ?
    O1 C1 C9 . . 117.17(15) ?
    C3 C2 C7 . . 121.70(17) ?
    C3 C2 O1 . . 115.71(16) ?
    C7 C2 O1 . . 122.58(14) ?
    C4 C3 C2 . . 119.08(19) ?
    C4 C3 H3 . . 120.5 ?
    C2 C3 H3 . . 120.5 ?
    C3 C4 C5 . . 120.61(18) ?
    C3 C4 H4 . . 119.7 ?
    C5 C4 H4 . . 119.7 ?
    C4 C5 C6 . . 119.59(19) ?
    C4 C5 H5 . . 120.2 ?
    C6 C5 H5 . . 120.2 ?
    C5 C6 C7 . . 121.16(19) ?
    C5 C6 H6 . . 119.4 ?
    C7 C6 H6 . . 119.4 ?
    C2 C7 C6 . . 117.74(16) ?
    C2 C7 C8 . . 119.86(15) ?
    C6 C7 C8 . . 122.36(15) ?
    C7 C8 C9 . . 112.99(13) ?
    C7 C8 C13 . . 116.23(12) ?
    C9 C8 C13 . . 104.95(12) ?
    C7 C8 H8 . . 107.4 ?
    C9 C8 H8 . . 107.4 ?
    C13 C8 H8 . . 107.4 ?
    C1 C9 C10 . . 113.58(14) ?
    C1 C9 C8 . . 114.30(13) ?
    C10 C9 C8 . . 103.39(12) ?
    C1 C9 H9 . . 108.4 ?
    C10 C9 H9 . . 108.4 ?
    C8 C9 H9 . . 108.4 ?
    N1 C10 C9 . . 104.51(12) ?
    N1 C10 C11 . . 108.58(13) ?
    C9 C10 C11 . . 112.32(15) ?
    N1 C10 H10 . . 110.4 ?
    C9 C10 H10 . . 110.4 ?
    C11 C10 H10 . . 110.4 ?
    C10 C11 S1 . . 106.68(13) ?
    C10 C11 H11A . . 110.4 ?
    S1 C11 H11A . . 110.4 ?
    C10 C11 H11B . . 110.4 ?
    S1 C11 H11B . . 110.4 ?
    H11A C11 H11B . . 108.6 ?
    N1 C12 S1 . . 108.34(11) ?
    N1 C12 H12A . . 110.0 ?
    S1 C12 H12A . . 110.0 ?
    N1 C12 H12B . . 110.0 ?
    S1 C12 H12B . . 110.0 ?
    H12A C12 H12B . . 108.4 ?
    N1 C13 C20 . . 118.66(12) ?
    N1 C13 C14 . . 106.63(12) ?
    C20 C13 C14 . . 102.26(12) ?
    N1 C13 C8 . . 104.53(11) ?
    C20 C13 C8 . . 113.28(12) ?
    C14 C13 C8 . . 111.37(12) ?
    O3 C14 N2 . . 126.85(16) ?
    O3 C14 C13 . . 125.62(14) ?
    N2 C14 C13 . . 107.52(14) ?
    C20 C15 C16 . . 121.8(2) ?
    C20 C15 N2 . . 109.67(14) ?
    C16 C15 N2 . . 128.57(19) ?
    C17 C16 C15 . . 117.5(2) ?
    C17 C16 H16 . . 121.2 ?
    C15 C16 H16 . . 121.2 ?
    C18 C17 C16 . . 121.6(2) ?
    C18 C17 H17 . . 119.2 ?
    C16 C17 H17 . . 119.2 ?
    C17 C18 C19 . . 121.0(2) ?
    C17 C18 H18 . . 119.5 ?
    C19 C18 H18 . . 119.5 ?
    C20 C19 C18 . . 118.0(2) ?
    C20 C19 H19 . . 121.0 ?
    C18 C19 H19 . . 121.0 ?
    C19 C20 C15 . . 120.05(16) ?
    C19 C20 C13 . . 131.26(16) ?
    C15 C20 C13 . . 108.54(14) ?
loop_
    _geom_torsion_atom_site_label_1
    _geom_torsion_atom_site_label_2
    _geom_torsion_atom_site_label_3
    _geom_torsion_atom_site_label_4
    _geom_torsion_site_symmetry_1
    _geom_torsion_site_symmetry_2
    _geom_torsion_site_symmetry_3
    _geom_torsion_site_symmetry_4
    _geom_torsion
    _geom_torsion_publ_flag
    C2 O1 C1 O2 . . . . -168.97(15) ?
    C2 O1 C1 C9 . . . . 17.2(2) ?
    C1 O1 C2 C3 . . . . -174.90(15) ?
    C1 O1 C2 C7 . . . . 6.0(2) ?
    C7 C2 C3 C4 . . . . 2.3(3) ?
    O1 C2 C3 C4 . . . . -176.83(16) ?
    C2 C3 C4 C5 . . . . 0.9(3) ?
    C3 C4 C5 C6 . . . . -2.7(3) ?
    C4 C5 C6 C7 . . . . 1.4(3) ?
    C3 C2 C7 C6 . . . . -3.5(3) ?
    O1 C2 C7 C6 . . . . 175.57(15) ?
    C3 C2 C7 C8 . . . . 174.22(15) ?
    O1 C2 C7 C8 . . . . -6.7(2) ?
    C5 C6 C7 C2 . . . . 1.6(3) ?
    C5 C6 C7 C8 . . . . -176.06(17) ?
    C2 C7 C8 C9 . . . . -14.6(2) ?
    C6 C7 C8 C9 . . . . 162.98(15) ?
    C2 C7 C8 C13 . . . . 106.78(17) ?
    C6 C7 C8 C13 . . . . -75.59(19) ?
    O2 C1 C9 C10 . . . . 30.5(2) ?
    O1 C1 C9 C10 . . . . -156.16(14) ?
    O2 C1 C9 C8 . . . . 148.82(17) ?
    O1 C1 C9 C8 . . . . -37.8(2) ?
    C7 C8 C9 C1 . . . . 35.47(18) ?
    C13 C8 C9 C1 . . . . -92.13(15) ?
    C7 C8 C9 C10 . . . . 159.44(13) ?
    C13 C8 C9 C10 . . . . 31.84(15) ?
    C12 N1 C10 C9 . . . . 158.83(13) ?
    C13 N1 C10 C9 . . . . 23.14(17) ?
    C12 N1 C10 C11 . . . . 38.78(19) ?
    C13 N1 C10 C11 . . . . -96.91(16) ?
    C1 C9 C10 N1 . . . . 90.83(16) ?
    C8 C9 C10 N1 . . . . -33.61(16) ?
    C1 C9 C10 C11 . . . . -151.65(15) ?
    C8 C9 C10 C11 . . . . 83.91(16) ?
    N1 C10 C11 S1 . . . . -29.53(19) ?
    C9 C10 C11 S1 . . . . -144.59(13) ?
    C12 S1 C11 C10 . . . . 11.05(16) ?
    C10 N1 C12 S1 . . . . -29.65(16) ?
    C13 N1 C12 S1 . . . . 101.39(14) ?
    C11 S1 C12 N1 . . . . 9.94(14) ?
    C12 N1 C13 C20 . . . . -6.6(2) ?
    C10 N1 C13 C20 . . . . 124.34(15) ?
    C12 N1 C13 C14 . . . . 108.01(15) ?
    C10 N1 C13 C14 . . . . -121.09(13) ?
    C12 N1 C13 C8 . . . . -133.94(14) ?
    C10 N1 C13 C8 . . . . -3.04(15) ?
    C7 C8 C13 N1 . . . . -143.84(13) ?
    C9 C8 C13 N1 . . . . -18.23(15) ?
    C7 C8 C13 C20 . . . . 85.55(16) ?
    C9 C8 C13 C20 . . . . -148.84(12) ?
    C7 C8 C13 C14 . . . . -29.07(18) ?
    C9 C8 C13 C14 . . . . 96.54(14) ?
    C15 N2 C14 O3 . . . . 176.23(16) ?
    C15 N2 C14 C13 . . . . -3.47(19) ?
    N1 C13 C14 O3 . . . . 58.27(19) ?
    C20 C13 C14 O3 . . . . -176.48(15) ?
    C8 C13 C14 O3 . . . . -55.2(2) ?
    N1 C13 C14 N2 . . . . -122.03(14) ?
    C20 C13 C14 N2 . . . . 3.23(16) ?
    C8 C13 C14 N2 . . . . 124.51(14) ?
    C14 N2 C15 C20 . . . . 2.3(2) ?
    C14 N2 C15 C16 . . . . -176.71(19) ?
    C20 C15 C16 C17 . . . . -1.4(3) ?
    N2 C15 C16 C17 . . . . 177.50(19) ?
    C15 C16 C17 C18 . . . . -0.7(3) ?
    C16 C17 C18 C19 . . . . 1.1(4) ?
    C17 C18 C19 C20 . . . . 0.5(3) ?
    C18 C19 C20 C15 . . . . -2.5(3) ?
    C18 C19 C20 C13 . . . . -177.54(17) ?
    C16 C15 C20 C19 . . . . 3.0(3) ?
    N2 C15 C20 C19 . . . . -176.04(16) ?
    C16 C15 C20 C13 . . . . 179.08(17) ?
    N2 C15 C20 C13 . . . . 0.01(18) ?
    N1 C13 C20 C19 . . . . -69.5(2) ?
    C14 C13 C20 C19 . . . . 173.54(17) ?
    C8 C13 C20 C19 . . . . 53.6(2) ?
    N1 C13 C20 C15 . . . . 115.00(15) ?
    C14 C13 C20 C15 . . . . -1.91(16) ?
    C8 C13 C20 C15 . . . . -121.87(14) ?
loop_
    _geom_hbond_atom_site_label_D
    _geom_hbond_atom_site_label_H
    _geom_hbond_atom_site_label_A
    _geom_hbond_site_symmetry_A
    _geom_hbond_distance_DH
    _geom_hbond_distance_HA
    _geom_hbond_distance_DA
    _geom_hbond_angle_DHA
    _geom_hbond_publ_flag
    C10 H10 O2 . 0.98 2.50 2.902(2) 104 yes
    N2 H2 Cg 3_676 0.86 2.57 3.799(18) 157 yes
    C8 H8 O2 2_646 0.98 2.38 3.321(2) 160 yes
    C9 H9 O3 2_646 0.98 2.44 3.376(2) 159 yes
_shelx_space_group_comment
;
The symmetry employed for this shelxl refinement is uniquely defined
by the following loop, which should always be used as a source of
symmetry information in preference to the above space-group names.
They are only intended as comments.
;
_shelx_estimated_absorpt_T_min     ?
_shelx_estimated_absorpt_T_max     ?
_shelx_hkl_file
;
   1   0   0   -0.11    0.10
   2   0   0  768.20   18.67
  -2   0   0  680.73   18.03
  -2   0   0  703.57   18.92
   2   0   0  693.05   18.44
   3   0   0   -1.44    0.21
  -3   0   0   -1.62    0.17
   3   0   0   -1.53    0.19
  -3   0   0   -1.89    0.13
  -4   0   0 1190.07   29.46
   4   0   0 1168.00   30.46
  -4   0   0 1148.01   30.97
   4   0   0 1158.08   30.16
   5   0   0   -0.42    0.25
  -5   0   0   -0.60    0.20
   5   0   0   -0.69    0.22
  -5   0   0   -0.47    0.24
  -6   0   0 1369.43   35.23
   6   0   0 1405.82   36.47
   6   0   0 1391.42   36.13
  -6   0   0 1401.55   37.14
   7   0   0    0.01    0.29
   7   0   0   -0.02    0.26
  -7   0   0   -0.23    0.24
  -7   0   0    0.13    0.28
   8   0   0   49.68    2.01
  -8   0   0   49.69    1.83
   8   0   0   50.64    1.95
  -8   0   0   49.82    2.11
   9   0   0   -0.77    0.32
  -9   0   0   -0.16    0.32
   9   0   0   -0.33    0.37
  -9   0   0   -0.14    0.34
  10   0   0  423.92   11.90
 -10   0   0  431.61   12.37
  10   0   0  420.00   11.92
  11   0   0   -0.41    0.42
 -11   0   0    0.22    0.44
 -12   0   0   26.76    1.81
  12   0   0   31.39    1.76
  13   0   0   -1.04    0.49
 -13   0   0    0.35    0.55
 -14   0   0   21.47    1.71
   0  -1   0   -1.09    0.06
   0  -1   0   -0.96    0.09
   0   1   0   -0.93    0.08
   1   1   0 3444.45   94.06
   1  -1   0 3679.80   94.43
  -1  -1   0 3573.62   93.39
  -1  -1   0 3658.50   95.75
  -1   1   0 3476.67   90.93
   1  -1   0 3539.31   93.28
  -2  -1   0 1270.99   33.55
   2  -1   0 1244.25   32.69
   2  -1   0 1294.09   33.92
  -2  -1   0 1315.05   32.91
  -2  -1   0 1245.07   32.71
  -2   1   0 1263.98   33.51
  -2   1   0 1266.95   32.01
   2   1   0 1257.02   33.07
   3   1   0  322.12    8.46
   3   1   0  317.34    8.58
   3  -1   0  326.51    8.49
  -3  -1   0  322.96    8.16
  -3   1   0  316.93    8.65
  -3   1   0  308.49    8.29
   3  -1   0  319.35    8.48
  -3  -1   0  316.34    8.75
   4  -1   0  146.24    4.14
  -4  -1   0  145.73    3.86
  -4   1   0  144.30    4.21
   4   1   0  146.18    4.12
  -4   1   0  140.31    4.03
  -4  -1   0  147.91    4.34
   4  -1   0  149.38    4.09
   4   1   0  141.42    4.18
  -5  -1   0  609.94   16.49
  -5   1   0  598.74   16.37
   5  -1   0  608.06   15.98
   5   1   0  597.43   16.13
  -5   1   0  604.25   15.62
  -5  -1   0  600.98   15.43
   5  -1   0  613.40   16.05
   5   1   0  608.91   15.96
   6   1   0  445.92   11.97
   6   1   0  426.15   11.81
  -6  -1   0  440.83   11.37
   6  -1   0  445.20   11.87
  -6  -1   0  443.52   12.29
   6  -1   0  441.72   11.87
  -6   1   0  430.21   11.56
  -6   1   0  445.93   12.18
  -7   1   0   75.18    2.71
   7   1   0   74.02    2.63
  -7  -1   0   77.44    2.81
  -7   1   0   76.12    2.54
  -7  -1   0   76.23    2.35
   7   1   0   75.70    2.61
   7  -1   0   79.03    2.57
   7  -1   0   78.30    2.66
  -8   1   0   15.76    1.03
   8   1   0   16.21    1.05
   8  -1   0   15.52    0.95
  -8   1   0   17.13    0.99
  -8  -1   0   15.93    1.11
   8   1   0   14.40    1.02
  -8  -1   0   15.48    0.85
   8  -1   0   16.39    1.06
  -9   1   0    4.33    0.71
   9  -1   0    3.76    0.59
  -9   1   0    3.61    0.64
   9   1   0    3.63    0.64
   9   1   0    4.54    0.70
   9  -1   0    2.92    0.60
  -9  -1   0    3.30    0.67
  10   1   0   38.44    1.86
 -10   1   0   39.59    1.78
  10   1   0   38.41    1.86
  10  -1   0   37.73    1.89
 -10   1   0   37.45    1.95
  10  -1   0   35.35    1.73
 -10  -1   0   36.94    1.98
  11   1   0   41.70    2.05
 -11  -1   0   41.90    2.22
  11   1   0   40.94    1.98
  11  -1   0   41.41    2.04
 -11   1   0   43.55    2.17
 -12  -1   0    0.05    0.51
 -12   1   0    0.54    0.56
  12   1   0   -0.27    0.47
  12  -1   0    0.20    0.50
 -13   1   0   12.58    1.36
  13  -1   0   14.07    1.33
  13   1   0   13.72    1.24
 -13  -1   0   13.17    1.46
 -14  -1   0   10.74    1.41
 -14   1   0   12.75    1.41
   0  -2   0  898.92   24.14
   0   2   0  913.37   23.02
   0  -2   0  915.40   23.56
   0   2   0  918.08   23.80
  -1  -2   0  583.46   15.68
   1   2   0  604.46   15.87
   1  -2   0  603.57   16.06
  -1   2   0  598.67   15.35
   1  -2   0  595.50   15.69
  -1  -2   0  612.74   16.06
   1  -2   0  608.48   15.82
   1   2   0  616.14   15.32
   2  -2   0 5808.98  149.52
   2  -2   0 5924.90  147.97
   2   2   0 5702.73  150.59
  -2  -2   0 5602.11  152.42
  -2  -2   0 5646.38  147.72
   2   2   0 5441.71  146.12
  -2   2   0 5533.90  144.38
  -2   2   0 5781.65  151.24
   3   2   0   40.10    1.49
  -3  -2   0   40.61    1.45
  -3   2   0   40.59    1.35
  -3   2   0   42.66    1.44
   3  -2   0   41.29    1.44
  -3  -2   0   43.14    1.15
   3  -2   0   43.70    1.35
  -3  -2   0   40.81    1.52
  -4   2   0  328.86    8.98
  -4  -2   0  336.92    9.15
   4   2   0  344.34    9.30
  -4  -2   0  326.57    9.44
  -4   2   0  345.84    9.26
   4  -2   0  337.97    9.11
   4  -2   0  344.80    9.17
  -4  -2   0  346.92    8.67
   5  -2   0  216.16    6.14
   5  -2   0  218.40    6.04
   5   2   0  219.69    6.10
  -5  -2   0  224.68    5.66
   5   2   0  218.28    6.24
  -5   2   0  212.39    6.02
  -5  -2   0  214.19    6.38
  -5   2   0  216.58    6.18
  -6   2   0   89.62    2.88
   6  -2   0   89.75    2.79
  -6  -2   0   88.29    2.49
   6  -2   0   89.90    2.94
  -6  -2   0   84.17    3.05
   6   2   0   88.04    2.97
  -6   2   0   88.72    2.90
   6   2   0   91.16    2.90
  -7  -2   0    4.15    0.67
   7  -2   0    3.24    0.56
   7   2   0    3.97    0.54
   7  -2   0    6.66    0.58
  -7   2   0    4.69    0.58
   7   2   0    4.48    0.66
  -7   2   0    5.24    0.62
   8   2   0   53.90    2.18
   8  -2   0   48.01    2.12
   8  -2   0   53.26    2.01
  -8   2   0   55.27    2.18
   8   2   0   56.91    2.17
  -8   2   0   53.19    2.13
  -8  -2   0   55.90    2.36
  -9   2   0    0.73    0.45
  -9  -2   0   -0.27    0.37
   9   2   0   -0.01    0.47
   9  -2   0    0.29    0.38
  -9   2   0    0.55    0.41
   9   2   0    0.07    0.45
   9  -2   0    0.03    0.42
 -10  -2   0   22.81    1.57
  10   2   0   21.79    1.43
 -10   2   0   23.60    1.41
  10  -2   0   21.58    1.45
  10   2   0   23.43    1.46
 -10   2   0   22.18    1.45
  11  -2   0   19.83    1.41
  11   2   0   24.43    1.57
 -11  -2   0   22.76    1.63
  11   2   0   24.01    1.53
 -11   2   0   25.15    1.52
 -11   2   0   22.87    1.52
  12  -2   0   20.12    1.52
 -12   2   0   24.34    1.61
  12   2   0   23.85    1.59
 -12  -2   0   20.69    1.63
 -13  -2   0    0.26    0.56
  13  -2   0    0.70    0.59
  14  -2   0   -1.13    0.51
 -14  -2   0    0.56    0.66
   0   3   0    0.14    0.18
   0   3   0   -0.03    0.15
   0  -3   0   -0.13    0.19
   0  -3   0   -0.10    0.13
   1   3   0 1191.90   29.78
  -1  -3   0 1179.91   31.23
   1  -3   0 1214.63   31.22
   1   3   0 1152.77   30.87
  -1   3   0 1148.59   29.86
  -1  -3   0 1192.03   30.56
   2  -3   0  237.15    6.83
  -2  -3   0  250.62    6.99
  -2  -3   0  244.75    6.82
   2   3   0  257.33    6.46
  -2   3   0  246.22    6.71
  -2   3   0  247.04    6.76
   2  -3   0  274.36    6.83
   2   3   0  246.87    6.94
  -3  -3   0  330.51    8.85
   3   3   0  323.97    8.98
   3  -3   0  327.72    8.86
   3   3   0  328.27    8.39
  -3  -3   0  321.11    9.08
  -3   3   0  321.15    8.70
  -3   3   0  334.18    8.83
   3  -3   0  328.41    8.80
   4   3   0  666.93   18.03
  -4  -3   0  695.61   17.81
  -4   3   0  679.71   18.01
  -4   3   0  666.68   17.46
   4  -3   0  673.45   17.80
   4  -3   0  663.19   17.78
  -4  -3   0  671.21   18.29
  -5   3   0   66.39    2.26
  -5  -3   0   66.72    2.40
  -5   3   0   63.18    2.10
   5  -3   0   62.44    2.09
   5   3   0   65.11    2.32
  -5  -3   0   63.47    2.24
   5  -3   0   61.54    2.23
  -6   3   0  434.78   11.74
   6  -3   0  447.37   11.85
  -6   3   0  437.68   12.03
   6  -3   0  429.51   11.94
  -6  -3   0  439.35   11.95
   6   3   0  452.69   12.15
  -6  -3   0  425.15   12.35
  -7   3   0  167.73    5.06
  -7   3   0  163.62    5.05
   7   3   0  165.00    5.21
   7  -3   0  169.95    4.92
   7  -3   0  175.37    5.17
   7   3   0  168.78    5.06
  -7  -3   0  160.84    5.33
   8   3   0  303.61    8.73
   8   3   0  305.27    8.94
   8  -3   0  314.22    8.65
   8  -3   0  302.79    8.82
  -8   3   0  312.33    8.88
  -8   3   0  306.88    8.67
   9   3   0   26.13    1.60
  -9   3   0   28.22    1.49
  -9   3   0   25.73    1.50
  -9  -3   0   25.34    1.65
   9   3   0   26.47    1.52
   9  -3   0   25.63    1.52
  10   3   0   16.58    1.26
 -10  -3   0   13.52    1.24
 -10   3   0   14.97    1.15
  10   3   0   15.36    1.21
 -10   3   0   15.34    1.20
  10  -3   0   15.53    1.25
 -11   3   0   32.04    1.82
  11  -3   0   33.49    1.88
  11   3   0   28.70    1.73
  11   3   0   31.69    1.83
 -11  -3   0   31.94    1.96
  12  -3   0    0.57    0.58
  12   3   0    0.25    0.58
  12   3   0    0.90    0.58
 -12  -3   0    0.24    0.53
  13  -3   0    7.44    1.07
 -13  -3   0    6.09    1.13
  14  -3   0    0.24    0.66
   0  -4   0   75.74    2.26
   0   4   0   73.87    2.40
   0   4   0   73.99    2.27
   0  -4   0   74.00    2.44
   1   4   0  112.65    3.41
  -1   4   0  108.34    3.26
   1   4   0  115.39    3.15
   1  -4   0  113.74    3.41
  -1  -4   0  109.88    3.38
  -1  -4   0  109.67    3.31
   1  -4   0  115.00    3.18
  -1   4   0  113.74    3.35
  -2   4   0   97.64    3.04
   2  -4   0  101.58    2.85
  -2  -4   0  103.28    3.13
   2   4   0  100.97    3.17
   2  -4   0   97.80    3.12
  -2  -4   0   99.83    3.10
   2  -4   0  102.25    3.04
   2   4   0  102.47    2.78
   3   4   0  809.18   21.72
  -3   4   0  816.63   21.03
   3   4   0  810.28   20.63
   3  -4   0  868.29   21.54
  -3  -4   0  816.30   21.97
   3  -4   0  814.22   21.47
  -3   4   0  810.40   21.64
  -3  -4   0  785.00   21.41
   4  -4   0    1.62    0.40
   4  -4   0    2.12    0.34
  -4   4   0    2.08    0.26
  -4  -4   0    1.51    0.39
   4   4   0    1.94    0.47
  -4   4   0    2.36    0.47
  -4  -4   0    2.32    0.45
  -5  -4   0   75.68    2.79
   5   4   0   75.28    2.77
   5  -4   0   78.62    2.51
   5  -4   0   78.64    2.72
  -5  -4   0   77.58    2.68
  -5   4   0   76.65    2.45
  -5   4   0   80.71    2.72
   6   4   0    0.61    0.49
  -6  -4   0    0.34    0.44
  -6  -4   0    0.14    0.36
   6  -4   0    0.05    0.33
  -6   4   0    0.04    0.40
   6  -4   0    0.36    0.30
  -6   4   0   -0.12    0.21
   7  -4   0   41.17    1.92
  -7  -4   0   41.22    1.88
   7   4   0   43.29    2.02
  -7   4   0   46.72    1.98
   7  -4   0   43.29    1.71
  -7   4   0   41.92    1.70
  -7  -4   0   43.71    2.05
  -8   4   0  182.58    5.64
  -8  -4   0  183.27    6.06
   8  -4   0  180.98    5.80
   8   4   0  186.26    5.70
   8   4   0  192.49    5.96
  -8   4   0  196.73    5.80
  -9  -4   0  163.70    5.60
   9   4   0  169.90    5.47
  -9   4   0  159.61    5.25
   9   4   0  162.98    5.23
   9  -4   0  164.41    5.35
 -10   4   0   -0.27    0.43
  10  -4   0    0.65    0.54
  10   4   0    0.57    0.53
 -10  -4   0    0.17    0.52
  10   4   0   -0.32    0.56
  11  -4   0    2.05    0.72
 -11   4   0    0.67    0.60
  11   4   0    3.00    0.78
 -11  -4   0    2.37    0.74
  11   4   0    1.35    0.63
 -12   4   0   23.82    1.68
  12  -4   0   23.63    1.74
  12   4   0   27.00    1.77
 -12  -4   0   23.22    1.81
 -13  -4   0    1.03    0.71
  13  -4   0    0.88    0.67
  14  -4   0   20.90    1.76
   0   5   0   -0.01    0.21
   0  -5   0    0.17    0.15
   0  -5   0   -0.12    0.23
   0   5   0    0.07    0.25
  -1  -5   0    7.32    0.53
   1   5   0   10.14    0.71
   1   5   0    6.43    0.50
   1  -5   0    7.88    0.68
  -1  -5   0    7.77    0.67
  -1   5   0    7.86    0.60
  -1   5   0    8.85    0.61
   1  -5   0    8.57    0.47
   2  -5   0  145.77    3.98
   2   5   0  144.70    3.92
  -2   5   0  144.59    4.23
   2   5   0  141.16    4.34
  -2   5   0  141.84    4.19
   2  -5   0  139.25    4.31
  -2  -5   0  138.89    4.25
  -2  -5   0  136.56    4.26
   3  -5   0   14.42    0.95
   3  -5   0   15.07    0.63
   3  -5   0   13.12    0.82
   3   5   0   14.83    0.63
   3   5   0   13.13    0.97
  -3   5   0   14.35    0.93
  -3  -5   0   14.32    0.93
  -3  -5   0   14.14    0.90
  -4   5   0  169.66    5.13
  -4  -5   0  165.88    5.25
  -4  -5   0  173.29    5.16
   4  -5   0  172.85    5.21
   4   5   0  170.90    5.28
   4  -5   0  180.96    5.04
  -5  -5   0   20.50    1.18
  -5   5   0   18.68    0.85
   5  -5   0   18.19    1.14
  -5  -5   0   18.30    1.19
   5  -5   0   19.97    1.03
  -5   5   0   17.31    1.16
   5   5   0   18.69    1.26
  -6   5   0   45.20    2.05
   6  -5   0   47.64    2.06
   6   5   0   45.97    2.11
  -6  -5   0   53.47    2.09
   6  -5   0   49.70    1.85
  -6  -5   0   46.21    2.10
  -7  -5   0   57.60    2.33
  -7   5   0   57.55    2.36
   7   5   0   53.29    2.36
   7  -5   0   50.91    2.27
   7  -5   0   50.26    2.02
   8   5   0   58.85    2.68
  -8  -5   0   66.37    2.61
  -8   5   0   60.97    2.59
  -8  -5   0   61.99    2.70
   8  -5   0   55.47    2.52
  -9  -5   0    4.21    0.85
   9   5   0    4.60    0.89
  -9   5   0    3.28    0.82
   9  -5   0    5.31    0.87
   9   5   0    6.15    0.84
 -10   5   0    7.10    1.04
  10   5   0    8.16    1.12
  10   5   0    8.58    0.98
  10  -5   0    4.76    0.88
 -10  -5   0    5.11    0.99
  11   5   0    5.67    1.03
 -11  -5   0    5.84    1.04
 -11   5   0    6.11    1.04
  11   5   0    5.34    0.92
  11  -5   0    5.58    0.98
 -12   5   0    2.47    0.82
 -12  -5   0    2.09    0.79
  12  -5   0    1.99    0.77
  12   5   0    4.30    0.92
  13  -5   0    3.03    0.87
  13   5   0    5.10    1.00
 -13  -5   0    3.26    0.99
 -13   5   0    5.77    1.10
   0  -6   0   35.29    1.35
   0   6   0   38.22    1.58
   0   6   0   37.26    1.47
   0  -6   0   36.60    1.62
  -1  -6   0    1.37    0.44
  -1   6   0    1.40    0.37
  -1  -6   0    1.36    0.33
  -1   6   0    1.20    0.39
   1  -6   0    1.26    0.26
   1   6   0    1.10    0.31
   1   6   0    1.16    0.43
   1  -6   0    1.65    0.44
  -2   6   0  554.92   14.88
  -2   6   0  556.00   14.54
   2  -6   0  543.97   14.88
  -2  -6   0  546.55   15.00
   2   6   0  555.23   14.19
   2   6   0  534.91   14.98
   2  -6   0  555.17   14.69
  -2  -6   0  545.19   14.84
  -3   6   0   40.73    1.77
   3  -6   0   40.02    1.79
   3   6   0   40.82    1.38
  -3  -6   0   39.92    1.77
  -3   6   0   41.84    1.66
  -3  -6   0   37.36    1.66
   3   6   0   39.49    1.82
  -4   6   0    9.24    0.87
   4   6   0   10.35    0.98
  -4  -6   0   11.27    0.87
   4  -6   0   11.65    0.81
   4  -6   0    9.70    0.87
   5  -6   0   64.43    2.55
   5  -6   0   65.27    2.34
   5   6   0   63.66    2.60
  -5  -6   0   67.22    2.54
  -5  -6   0   61.04    2.54
  -5   6   0   68.66    2.60
   6  -6   0   40.79    1.97
  -6  -6   0   41.40    1.91
   6   6   0   34.63    1.89
  -6   6   0   40.94    1.95
  -6  -6   0   42.58    2.00
   6  -6   0   38.51    1.69
   7  -6   0   80.05    3.17
  -7  -6   0   78.88    3.05
  -7   6   0   81.09    3.17
   7   6   0   81.50    3.20
  -8  -6   0  264.84    8.14
  -8  -6   0  266.61    8.45
  -8   6   0  285.58    8.26
   8   6   0  274.34    8.40
   8  -6   0  272.94    8.28
   9   6   0    0.32    0.62
  -9   6   0   -0.28    0.50
  -9  -6   0    0.07    0.55
   9  -6   0   -0.35    0.42
  10   6   0    3.00    0.88
 -10  -6   0    2.83    0.83
 -10   6   0    2.07    0.72
  10   6   0    3.15    0.78
  10  -6   0    2.78    0.79
 -11   6   0    7.71    1.16
  11   6   0    8.57    1.21
 -11  -6   0    6.48    1.17
  11  -6   0    8.45    1.17
 -12   6   0    3.97    0.96
 -12  -6   0    1.82    0.81
  12   6   0    4.49    1.03
  12  -6   0    3.19    0.90
  13  -6   0   10.68    1.39
  13   6   0   16.04    1.64
 -13   6   0   12.17    1.42
   0  -7   0    0.08    0.25
   0   7   0    0.17    0.38
   0   7   0   -0.24    0.27
   0  -7   0   -0.07    0.36
   1   7   0   29.15    1.50
  -1   7   0   28.86    1.41
  -1   7   0   29.81    1.46
  -1  -7   0   28.24    1.53
   1  -7   0   26.47    1.51
  -1  -7   0   29.61    1.30
   1   7   0   31.60    1.34
  -2   7   0    7.98    0.77
  -2   7   0    7.45    0.79
   2   7   0    7.13    0.82
  -2  -7   0    8.86    0.74
   2  -7   0    8.46    0.84
   2   7   0    8.38    0.68
   3   7   0  315.58    9.26
   3  -7   0  319.32    9.17
  -3   7   0  311.94    8.96
  -3  -7   0  316.48    9.13
  -3  -7   0  324.65    9.15
  -3   7   0  321.34    9.03
   4  -7   0   25.25    1.48
  -4  -7   0   29.82    1.54
  -4   7   0   27.33    1.39
  -4  -7   0   26.31    1.42
   4   7   0   25.96    1.54
  -4   7   0   29.97    1.59
  -5   7   0    2.25    0.64
   5  -7   0    2.79    0.56
   5   7   0    3.80    0.78
   5  -7   0    3.37    0.71
  -6   7   0    0.77    0.59
   6  -7   0    0.79    0.57
   6   7   0    1.68    0.62
  -7   7   0  254.66    7.65
   7   7   0  243.95    7.75
  -7  -7   0  243.95    7.75
  -7  -7   0  243.43    7.52
   7  -7   0  251.59    7.67
   8   7   0   25.07    1.69
  -8   7   0   23.67    1.65
  -8  -7   0   23.92    1.60
  -8  -7   0   25.67    1.73
   8  -7   0   27.68    1.78
  -9   7   0    3.66    0.89
  -9  -7   0    5.39    0.90
   9   7   0    3.57    0.93
   9  -7   0    3.50    0.86
  -9  -7   0    3.75    0.88
 -10   7   0    0.22    0.61
  10  -7   0    0.22    0.62
  10   7   0    1.24    0.64
  10   7   0    2.36    0.86
 -10  -7   0    0.16    0.59
  11  -7   0    0.11    0.57
 -11  -7   0    0.33    0.67
 -11   7   0    1.03    0.62
  11   7   0    0.13    0.75
 -12  -7   0   22.09    1.87
  12  -7   0   24.32    1.96
  12   7   0   26.96    2.08
 -12   7   0   25.55    1.89
   0   8   0  289.18    8.03
   0  -8   0  282.79    8.45
   0   8   0  287.61    8.42
  -1  -8   0   12.00    1.04
  -1   8   0   10.57    0.94
   1   8   0   10.60    1.03
  -1   8   0   10.40    0.95
   1  -8   0   10.84    1.02
   1   8   0   11.00    0.85
   2  -8   0   59.76    2.59
  -2  -8   0   69.45    2.42
  -2   8   0   63.12    2.51
   2   8   0   62.01    2.60
  -2   8   0   64.59    2.53
  -3   8   0   10.31    0.99
  -3  -8   0   10.84    1.06
   3   8   0    9.33    1.06
   3  -8   0    8.37    0.95
  -3   8   0   12.69    0.99
  -3  -8   0   13.75    1.00
   4  -8   0    1.23    0.58
  -4  -8   0    0.24    0.49
  -4   8   0   -0.22    0.42
  -4   8   0    0.28    0.38
   4   8   0    0.28    0.52
  -4  -8   0    0.53    0.46
  -5   8   0    2.20    0.65
  -5  -8   0    2.23    0.62
  -5  -8   0    2.63    0.63
   5   8   0    2.07    0.69
   5  -8   0    2.30    0.66
  -5   8   0    2.23    0.55
   6   8   0   22.39    1.57
   6  -8   0   19.67    1.50
  -6  -8   0   23.12    1.53
  -6   8   0   24.64    1.62
  -6  -8   0   21.72    1.48
  -7  -8   0    0.35    0.60
   7  -8   0    0.70    0.63
   7   8   0   -0.02    0.57
  -7  -8   0   -0.01    0.59
  -7   8   0    0.02    0.57
   8  -8   0   25.26    1.76
  -8  -8   0   24.51    1.60
  -8   8   0   24.42    1.74
   8   8   0   23.78    1.75
  -8  -8   0   25.13    1.74
   9   8   0    2.04    0.80
  -9  -8   0    0.85    0.64
  -9  -8   0    1.44    0.65
   9  -8   0    1.50    0.72
  -9   8   0    0.38    0.65
 -10  -8   0   19.38    1.67
  10  -8   0   19.69    1.68
 -10   8   0   21.04    1.71
  10   8   0   20.42    1.81
  11  -8   0    3.82    0.94
 -11  -8   0    4.65    1.03
 -11   8   0    3.62    0.89
  11   8   0    4.82    1.13
   0  -9   0    0.46    0.57
   0   9   0    0.31    0.45
   0   9   0   -0.44    0.40
   1  -9   0   80.51    3.22
  -1   9   0   81.43    2.98
   1   9   0   78.87    3.14
  -1   9   0   80.69    3.09
  -1  -9   0   75.40    3.13
  -2  -9   0    2.84    0.73
   2  -9   0    5.45    0.89
  -2   9   0    4.61    0.76
   2   9   0    5.24    0.90
  -2   9   0    4.49    0.75
   3   9   0   16.72    1.38
  -3   9   0   19.90    1.31
  -3   9   0   18.99    1.35
   3  -9   0   18.85    1.41
  -3  -9   0   18.50    1.43
   4  -9   0   16.04    1.32
  -4   9   0   18.19    1.24
   4   9   0   21.69    1.57
  -4  -9   0   18.02    1.25
  -4   9   0   17.80    1.33
  -4  -9   0   18.28    1.44
   5   9   0    5.45    0.99
   5  -9   0    3.19    0.82
  -5  -9   0    4.32    0.86
  -5   9   0    3.31    0.78
  -5  -9   0    3.98    0.78
  -6  -9   0   -0.25    0.54
  -6  -9   0    0.51    0.59
  -6   9   0    0.13    0.56
   6  -9   0   -0.04    0.50
   6   9   0   -0.54    0.54
   7  -9   0   52.30    2.62
  -7  -9   0   47.68    2.46
  -7  -9   0   50.91    2.49
   7   9   0   46.48    2.57
  -7   9   0   52.79    2.64
  -8  -9   0    1.46    0.71
   8   9   0    1.14    0.75
  -8   9   0    0.25    0.53
  -8  -9   0    1.67    0.66
   8  -9   0    1.46    0.70
  -9   9   0   23.77    1.81
   9   9   0   23.97    1.89
  -9  -9   0   20.49    1.74
   9  -9   0   23.41    1.85
  -9  -9   0   26.69    1.77
 -10   9   0    2.16    0.78
 -10  -9   0    2.27    0.75
  10  -9   0    0.97    0.70
  10   9   0    2.04    0.98
   0  10   0    2.92    0.78
   0 -10   0    3.98    0.85
  -1  10   0  102.95    3.71
   1  10   0  104.24    3.97
  -1  10   0  105.96    3.90
  -1 -10   0  105.91    4.04
   1 -10   0  101.87    4.01
  -2  10   0    0.90    0.57
   2 -10   0    0.48    0.53
  -2  10   0    2.41    0.68
   2  10   0    0.11    0.60
  -2 -10   0   -1.05    0.49
  -3  10   0   65.83    2.82
   3  10   0   64.43    2.92
  -3  10   0   63.81    2.74
   3 -10   0   62.74    2.94
  -3 -10   0   70.16    3.05
  -4 -10   0   80.12    3.32
  -4  10   0   74.71    3.20
   4  10   0   78.83    3.35
   4 -10   0   74.34    3.30
   5  10   0    5.24    1.03
  -5 -10   0    5.28    1.00
  -5  10   0    5.88    1.02
   5 -10   0    5.22    1.00
   6  10   0    2.94    0.91
   6 -10   0    2.48    0.77
  -6  10   0    1.63    0.65
  -6 -10   0    2.07    0.72
   7  10   0    1.12    0.75
  -7  10   0    0.84    0.58
   7 -10   0    1.12    0.68
  -7 -10   0    0.01    0.57
  -7 -10   0   -0.13    0.54
   8 -10   0    9.62    1.35
   8  10   0    7.64    1.30
  -8 -10   0   10.50    1.27
  -8 -10   0   10.49    1.28
  -8  10   0   10.80    1.42
   9  10   0    0.67    0.78
   9 -10   0   -1.45    0.59
  -9 -10   0    0.91    0.64
  -9  10   0   -0.70    0.67
   0 -11   0    0.57    0.65
   0  11   0   -0.98    0.45
  -1  11   0    0.90    0.68
   1  11   0    1.05    0.71
  -1 -11   0    1.84    0.76
   1 -11   0    1.23    0.65
   2 -11   0   13.98    1.43
  -2  11   0   15.90    1.35
  -2  11   0   12.19    1.25
   2  11   0   12.87    1.41
  -2 -11   0   14.49    1.47
  -3  11   0   15.50    1.34
   3 -11   0   13.26    1.39
  -3 -11   0   15.11    1.52
   3  11   0   14.89    1.51
  -4  11   0    8.55    1.19
   4  11   0    8.83    1.27
  -4 -11   0    8.25    1.21
   4 -11   0    9.14    1.26
  -5  11   0    1.21    0.69
  -5 -11   0    1.11    0.70
   5  11   0    2.80    0.93
   5 -11   0    2.58    0.83
  -6 -11   0    5.42    1.05
   6 -11   0    4.16    0.96
   6  11   0    5.34    1.10
  -6  11   0    4.63    1.00
   7 -11   0    1.58    0.71
   7  11   0   -0.01    0.78
  -7  11   0   -0.08    0.70
  -7 -11   0    1.06    0.69
   0  12   0    1.12    0.71
   0 -12   0    0.69    0.76
   1  12   0    5.56    1.14
   1 -12   0    5.77    1.14
  -1 -12   0    5.88    1.17
  -1  12   0    5.05    1.03
  -2  12   0    1.32    0.75
   2  12   0    1.34    0.78
  -2 -12   0    2.14    0.89
   2 -12   0    2.09    0.81
   3 -12   0    5.39    1.16
  -3 -12   0    7.98    1.29
  -3  12   0    7.94    1.12
   3  12   0    8.61    1.27
   4  12   0    0.97    0.78
  -4 -12   0    1.71    0.90
  -4  12   0    1.88    0.75
   4 -12   0    1.65    0.80
  -5  12   0    7.10    1.17
   5 -12   0    7.19    1.27
  -5 -12   0    6.98    1.25
   5  12   0    7.38    1.25
  -6  12   0    2.47    0.91
  -6 -12   0    2.68    0.96
   0 -13   0    0.15    0.81
   0  13   0    0.87    0.70
  -1 -13   0    1.47    0.94
  -1  13   0    1.65    0.77
   1 -13   0    0.94    0.85
   1  13   0    2.66    0.82
   2  13   0    0.57    0.68
  -2 -13   0    0.75    0.77
  -3 -13   0    0.77    0.87
 -14   0   1    1.28    0.69
 -13   0   1   31.63    2.00
  12   0  -1   -0.06    0.46
 -12   0   1   -0.48    0.46
 -11   0   1   20.14    1.46
  11   0  -1   21.62    1.37
  11   0  -1   22.78    1.40
 -10   0   1    0.95    0.56
  10   0  -1   -0.37    0.37
  10   0  -1    0.74    0.50
  -9   0   1   13.03    0.90
  -9   0   1   12.17    0.98
   9   0  -1   11.23    0.97
   9   0  -1   12.17    0.95
  -8   0   1   -0.29    0.28
   8   0  -1    0.15    0.35
  -8   0   1   -0.02    0.33
   8   0  -1   -0.05    0.33
  -7   0   1  234.71    6.31
   7   0  -1  231.69    6.51
   7   0  -1  221.33    6.55
  -7   0   1  228.79    6.79
   6   0  -1    0.48    0.30
  -6   0   1    0.01    0.26
  -6   0   1   -0.08    0.22
   6   0  -1   -0.13    0.26
   5   0  -1  187.41    5.19
   5   0  -1  182.81    5.26
  -5   0   1  186.29    5.42
  -5   0   1  184.24    5.04
  -4   0   1    0.10    0.21
  -4   0   1    0.39    0.18
   4   0  -1   -0.25    0.21
   4   0  -1   -0.01    0.18
   3   0  -1 2271.13   59.02
  -3   0   1 2292.07   59.73
  -3   0   1 2220.38   56.97
   3   0  -1 2291.36   59.17
  -2   0   1    0.29    0.12
  -2   0   1   -0.10    0.08
   2   0  -1    0.00    0.13
   1   0  -1 4158.06  106.28
   0   0  -1   -0.90    0.04
  -1   0  -1 1267.45   32.44
  -1   0  -1 1214.05   33.23
   1   0   1 1156.89   32.40
  -1   0  -1 1267.46   32.44
   1   0   1 1381.63   34.04
  -2   0  -1   -0.77    0.12
   2   0   1   -0.87    0.14
   2   0   1   -0.57    0.15
  -2   0  -1   -0.74    0.14
  -3   0  -1  617.85   16.45
   3   0   1  609.73   16.11
  -3   0  -1  619.16   15.61
   3   0   1  608.84   16.03
  -4   0  -1   -0.36    0.18
   4   0   1    0.02    0.23
  -4   0  -1   -0.15    0.23
   4   0   1   -0.25    0.21
   5   0   1  288.44    8.09
  -5   0  -1  298.50    8.36
   5   0   1  303.72    8.08
  -5   0  -1  292.86    7.78
  -6   0  -1   -0.09    0.29
   6   0   1   -0.26    0.22
   6   0   1    0.05    0.29
  -6   0  -1   -0.34    0.22
  -7   0  -1  180.44    5.56
   7   0   1  185.55    5.28
  -7   0  -1  177.68    5.05
   7   0   1  177.31    5.34
   8   0   1    0.70    0.44
  -8   0  -1    0.57    0.33
  -8   0  -1   -0.10    0.29
   8   0   1   -0.21    0.32
  -9   0  -1  131.18    4.58
   9   0   1  138.74    4.45
   9   0   1  136.86    4.29
  10   0   1   -0.07    0.53
 -10   0  -1    0.78    0.62
  11   0   1   -0.58    0.42
 -11   0  -1    0.11    0.50
 -12   0  -1    0.07    0.51
  12   0   1    0.25    0.49
  13   0   1    1.48    0.62
 -13   0  -1    0.05    0.55
  14   0   1   -0.02    0.61
 -14   0  -1   -0.33    0.65
 -14  -1   1   21.75    1.78
  13  -1  -1    1.47    0.69
 -13  -1   1    2.13    0.79
 -13   1   1    2.92    0.81
  12  -1  -1    2.50    0.70
  12   1  -1    0.56    0.54
 -12   1   1    2.33    0.68
 -12  -1   1    1.50    0.66
  12   1  -1    1.95    0.60
  11   1  -1    0.54    0.50
 -11   1   1    0.88    0.59
 -11  -1   1    0.41    0.49
  11   1  -1    0.66    0.53
  11  -1  -1    1.44    0.58
  10   1  -1   17.99    1.23
  10  -1  -1   17.72    1.22
 -10   1   1   18.64    1.18
  10   1  -1   18.51    1.25
 -10  -1   1   17.28    1.29
 -10   1   1   17.26    1.26
  10  -1  -1   16.66    1.21
  -9   1   1   82.13    3.03
   9  -1  -1   81.03    2.87
   9   1  -1   80.13    2.87
   9  -1  -1   78.90    2.88
  -9   1   1   84.70    2.85
   9   1  -1   76.95    2.91
  -9  -1   1   80.11    3.12
   8  -1  -1   64.65    2.31
   8   1  -1   63.20    2.36
  -8   1   1   64.43    2.27
   8   1  -1   60.59    2.27
  -8   1   1   61.84    2.40
  -8  -1   1   65.50    2.10
  -8  -1   1   53.50    2.39
   8  -1  -1   60.68    2.29
  -7  -1   1    7.47    0.76
  -7   1   1    6.22    0.61
   7   1  -1    5.92    0.59
   7  -1  -1    6.38    0.61
   7   1  -1    6.11    0.64
   7  -1  -1    6.00    0.60
  -7   1   1    6.16    0.64
  -7  -1   1    5.85    0.52
  -6   1   1  478.92   12.50
  -6   1   1  483.33   13.11
   6  -1  -1  491.63   12.77
  -6  -1   1  472.67   12.31
   6   1  -1  480.05   12.94
   6  -1  -1  481.96   12.87
   6   1  -1  459.28   12.69
  -6  -1   1  466.17   13.21
   5  -1  -1  178.52    4.88
  -5   1   1  167.91    4.79
  -5  -1   1  173.64    5.14
  -5   1   1  169.02    5.00
   5   1  -1  169.25    4.97
   5  -1  -1  175.76    4.92
  -5  -1   1  175.59    4.64
   5   1  -1  165.82    4.82
   4  -1  -1   86.20    2.47
  -4  -1   1   81.14    2.28
  -4  -1   1   78.25    2.60
  -4   1   1   79.24    2.50
   4   1  -1   81.99    2.41
  -4   1   1   78.24    2.42
   4  -1  -1   82.38    2.47
   4   1  -1   79.09    2.53
  -3   1   1  138.32    3.88
  -3  -1   1  137.81    3.74
   3   1  -1  139.17    3.88
   3   1  -1  131.89    4.01
   3  -1  -1  152.45    3.94
  -3   1   1  140.46    3.99
   3  -1  -1  152.43    3.98
  -2  -1   1  126.02    3.50
   2   1  -1  125.19    3.38
   2   1  -1  124.04    3.61
  -2   1   1  144.76    3.58
   2  -1  -1  132.54    3.58
   2  -1  -1  121.23    3.51
  -2   1   1  143.36    3.52
  -2  -1   1  116.53    3.65
   1   1  -1  270.83    6.99
   1   1  -1  257.21    7.23
   1  -1  -1  304.52    7.19
   1  -1  -1  264.82    7.23
  -1  -1   1  261.74    7.14
   0  -1  -1   21.49    0.72
   0  -1  -1   20.02    0.71
   0  -1   1   21.65    0.71
   0   1   1   21.24    0.66
   0   1  -1   22.77    0.71
   0  -1  -1   23.04    0.67
   0  -1   1   21.74    0.69
   1  -1   1 2043.46   53.38
  -1  -1  -1 1967.42   52.45
  -1   1  -1 2048.43   54.87
   1   1   1 2004.43   53.31
  -1  -1  -1 2057.72   54.57
  -2  -1  -1  519.16   13.16
  -2   1  -1  524.52   13.07
  -2   1  -1  495.25   13.63
   2   1   1  515.44   13.47
  -2  -1  -1  500.83   13.36
   2  -1   1  518.43   13.35
   2  -1   1  496.81   13.41
  -2  -1  -1  519.76   13.71
  -3  -1  -1    0.22    0.17
  -3   1  -1    0.07    0.17
  -3   1  -1    0.10    0.14
   3   1   1   -0.05    0.21
  -3  -1  -1    0.06    0.10
   3  -1   1    0.05    0.13
   3   1   1   -0.09    0.17
   3  -1   1    0.00    0.17
  -4   1  -1  287.51    7.87
   4  -1   1  284.59    7.71
   4   1   1  279.50    7.72
  -4  -1  -1  279.39    7.94
  -4  -1  -1  274.74    7.30
   4  -1   1  292.66    7.61
   4   1   1  280.17    7.69
  -4   1  -1  284.22    7.49
  -5   1  -1  598.78   16.50
  -5   1  -1  608.38   15.70
  -5  -1  -1  607.86   16.61
  -5  -1  -1  612.72   15.52
   5  -1   1  622.25   16.10
   5   1   1  629.75   16.25
   5  -1   1  605.74   16.13
   5   1   1  585.51   16.09
   6  -1   1    3.16    0.47
   6   1   1    2.83    0.47
  -6  -1  -1    2.83    0.50
   6  -1   1    2.77    0.38
  -6   1  -1    2.28    0.41
  -6  -1  -1    2.80    0.33
   6   1   1    2.99    0.47
  -6   1  -1    2.54    0.46
   7   1   1    0.83    0.36
   7   1   1    0.66    0.40
  -7  -1  -1    1.19    0.41
  -7  -1  -1    0.43    0.25
   7  -1   1    1.15    0.42
  -7   1  -1    1.06    0.37
   7  -1   1    1.00    0.34
  -7   1  -1    0.53    0.33
   8  -1   1   61.49    2.16
  -8   1  -1   60.73    2.38
  -8   1  -1   57.72    2.17
  -8  -1  -1   58.73    2.44
   8   1   1   59.28    2.26
   8  -1   1   59.14    2.31
   8   1   1   56.61    2.29
  -9  -1  -1   94.20    3.49
   9   1   1   89.81    3.16
   9  -1   1   90.22    3.06
  -9   1  -1   96.84    3.42
   9  -1   1   88.18    3.25
  -9   1  -1   86.80    3.05
   9   1   1   89.51    3.23
 -10   1  -1  171.26    5.55
  10  -1   1  159.77    5.28
 -10  -1  -1  161.85    5.54
  10   1   1  164.43    5.20
  10   1   1  166.07    5.29
 -11   1  -1   39.08    2.11
 -11  -1  -1   41.63    2.23
  11   1   1   40.87    2.06
  11  -1   1   40.42    2.06
 -12   1  -1    1.81    0.64
 -12  -1  -1    3.33    0.77
  12   1   1    1.71    0.68
  12  -1   1    1.01    0.59
 -13   1  -1    0.70    0.58
  13  -1   1    1.74    0.72
 -13  -1  -1    2.15    0.76
  13   1   1    1.85    0.69
 -14   1  -1   27.68    1.97
 -14  -1  -1   28.26    2.11
  14  -1   1   30.53    2.04
 -14  -2   1   11.99    1.43
 -13  -2   1    2.15    0.75
  13  -2  -1    1.62    0.72
  12   2  -1    0.38    0.52
 -12   2   1    1.07    0.56
 -12  -2   1    1.37    0.64
  12  -2  -1    0.56    0.56
 -11   2   1   17.39    1.27
 -11   2   1   15.74    1.24
 -11  -2   1   14.35    1.26
  11   2  -1   16.78    1.25
  11   2  -1   17.52    1.31
  11  -2  -1   15.03    1.23
 -10   2   1  192.24    6.13
 -10  -2   1  183.49    6.30
  10   2  -1  193.49    6.08
 -10   2   1  208.92    5.96
  10  -2  -1  189.71    6.02
  10   2  -1  191.90    5.91
  10  -2  -1  195.70    5.92
  -9   2   1    9.49    0.90
   9   2  -1    6.94    0.78
  -9   2   1    7.92    0.85
   9   2  -1    7.82    0.91
  -9  -2   1    7.81    0.94
   9  -2  -1    8.66    0.86
   9  -2  -1    8.77    0.82
   8  -2  -1   43.74    1.86
  -8   2   1   42.21    1.81
   8   2  -1   43.79    1.95
   8   2  -1   45.09    1.82
   8  -2  -1   42.09    1.75
  -8   2   1   46.62    1.90
  -8  -2   1   39.79    1.95
   7  -2  -1   57.39    2.12
  -7  -2   1   59.47    2.39
   7   2  -1   57.28    2.27
   7   2  -1   58.21    2.14
  -7  -2   1   61.95    1.87
  -7   2   1   58.74    2.18
   7  -2  -1   60.16    2.22
  -7   2   1   61.67    2.22
  -6   2   1   26.88    1.18
   6  -2  -1   25.74    1.16
  -6   2   1   23.95    1.19
  -6  -2   1   26.84    0.96
   6  -2  -1   25.84    1.23
  -6  -2   1   25.77    1.34
   6   2  -1   26.14    1.31
   6   2  -1   27.71    1.20
   5   2  -1  124.79    3.72
  -5  -2   1  124.89    4.00
  -5   2   1  126.87    3.78
   5  -2  -1  134.57    3.82
   5  -2  -1  128.93    3.77
   5   2  -1  124.43    3.90
  -5   2   1  120.97    3.74
  -5  -2   1  134.44    3.47
   4   2  -1   57.13    2.01
  -4  -2   1   57.03    1.88
   4  -2  -1   61.19    1.94
  -4   2   1   61.62    1.95
   4  -2  -1   56.33    1.88
  -4   2   1   56.58    1.84
  -4  -2   1   57.91    1.65
  -4  -2   1   57.07    2.07
  -3  -2   1  491.01   14.14
  -3   2   1  584.92   13.97
  -3   2   1  563.39   13.54
  -3  -2   1  495.13   13.70
   3   2  -1  517.56   13.28
   3  -2  -1  479.35   13.72
   3   2  -1  495.73   13.94
   3  -2  -1  559.62   13.87
   2   2  -1 2257.05   56.43
  -2  -2   1 2157.54   57.88
   2   2  -1 2135.65   57.09
  -2   2   1 2204.50   59.10
   2  -2  -1 2400.53   58.10
  -2  -2   1 2219.07   57.14
   2  -2  -1 2087.48   56.44
  -2   2   1 2130.18   55.24
   1   2  -1  509.79   12.75
  -1  -2   1  498.35   13.39
  -1  -2   1  503.30   13.06
   1  -2  -1  493.08   13.20
   1  -2  -1  506.74   13.10
  -1   2   1  495.04   12.79
   1   2  -1  498.43   13.22
   0   2   1 9243.20  239.18
   0   2  -1 9522.19  247.39
   0   2   1 8937.83  247.26
   0   2  -1 9500.84  239.53
   0  -2   1 9999.40  245.23
   0  -2  -1 9535.87  245.33
  -1  -2  -1   25.60    1.03
   1   2   1   24.80    0.82
  -1  -2  -1   26.06    0.98
  -1   2  -1   24.95    1.00
   1   2   1   24.32    1.01
   1  -2   1   25.19    0.99
  -1   2  -1   25.96    0.91
   1  -2   1   24.99    0.92
  -2  -2  -1 5427.75  142.93
  -2   2  -1 5709.92  146.36
  -2  -2  -1 5700.28  146.21
  -2   2  -1 5309.52  138.99
   2  -2   1 5190.00  142.10
   2   2   1 5377.99  143.80
   2  -2   1 5601.00  143.72
  -3   2  -1 1383.63   35.65
   3  -2   1 1448.00   36.93
  -3  -2  -1 1425.61   37.37
   3   2   1 1383.50   36.81
  -3   2  -1 1423.03   37.25
   3  -2   1 1413.15   36.44
  -3  -2  -1 1391.56   36.45
  -4  -2  -1  469.15   11.36
   4  -2   1  449.63   11.89
   4  -2   1  440.56   11.76
  -4   2  -1  429.85   12.04
  -4   2  -1  432.28   11.60
   4   2   1  443.04   11.98
  -4  -2  -1  442.38   11.88
  -4  -2  -1  444.87   12.23
  -5  -2  -1   35.52    1.53
  -5  -2  -1   34.34    1.05
   5  -2   1   36.19    1.25
   5   2   1   36.04    1.45
  -5   2  -1   32.77    1.37
   5  -2   1   32.21    1.41
  -5   2  -1   34.74    1.40
   5   2   1   36.23    1.46
  -6  -2  -1   37.31    1.66
  -6   2  -1   35.86    1.49
  -6   2  -1   33.86    1.45
   6   2   1   34.17    1.48
   6   2   1   33.89    1.52
  -6  -2  -1   34.26    1.12
   6  -2   1   35.35    1.33
   6  -2   1   33.91    1.50
  -7   2  -1    0.46    0.37
   7  -2   1    0.88    0.30
   7   2   1    0.72    0.40
   7   2   1    0.20    0.43
   7  -2   1    0.71    0.39
  -7   2  -1    1.04    0.37
  -7  -2  -1    0.72    0.39
   8  -2   1   19.38    1.25
   8   2   1   20.25    1.21
   8  -2   1   19.30    1.03
  -8   2  -1   19.08    1.16
   8   2   1   18.88    1.24
  -8  -2  -1   20.46    1.30
  -8   2  -1   19.13    1.18
   9  -2   1   11.35    1.04
   9   2   1   12.58    1.08
  -9  -2  -1   10.04    1.06
  -9   2  -1   10.56    0.99
   9   2   1   11.06    1.00
  -9   2  -1   11.27    0.94
 -10   2  -1    0.09    0.48
  10   2   1    0.11    0.54
  10   2   1    0.17    0.48
  10  -2   1   -0.66    0.43
 -10   2  -1   -0.52    0.40
 -10  -2  -1    0.08    0.45
 -11  -2  -1   13.11    1.23
  11   2   1   13.53    1.17
  11   2   1   15.86    1.29
  11  -2   1   15.57    1.27
 -11   2  -1   13.54    1.21
 -12  -2  -1   66.97    3.19
  12   2   1   71.14    3.03
 -12   2  -1   73.09    3.13
  12  -2   1   68.15    3.02
  13   2   1   -0.55    0.56
 -13  -2  -1   -0.55    0.55
  13  -2   1    0.69    0.62
 -14  -2  -1    4.95    1.11
  14  -2   1    5.44    1.04
 -14  -3   1    9.83    1.42
  13   3  -1    9.59    1.16
  13  -3  -1   12.04    1.28
 -13  -3   1   11.94    1.45
  12  -3  -1    1.16    0.62
 -12   3   1    1.92    0.72
  12   3  -1    3.17    0.79
 -12  -3   1    2.61    0.79
 -11   3   1    4.45    0.81
 -11  -3   1    4.53    0.86
  11   3  -1    3.70    0.79
  11   3  -1    4.71    0.82
  11  -3  -1    4.30    0.80
  10   3  -1   29.67    1.65
 -10   3   1   29.56    1.67
 -10  -3   1   28.63    1.80
  10  -3  -1   31.12    1.71
 -10   3   1   30.21    1.61
  10   3  -1   29.31    1.75
   9   3  -1   41.57    2.01
  -9   3   1   41.62    1.95
   9  -3  -1   42.24    1.82
  -9   3   1   41.31    1.89
  -9  -3   1   42.54    2.12
   9  -3  -1   41.72    1.95
   9   3  -1   41.56    1.91
  -8   3   1    7.39    0.81
   8   3  -1    6.62    0.90
  -8  -3   1    6.85    0.89
   8  -3  -1    6.31    0.69
  -8   3   1    7.57    0.72
   8  -3  -1    6.72    0.74
   8   3  -1    5.99    0.69
   7  -3  -1  670.17   17.42
  -7   3   1  657.33   17.12
  -7   3   1  658.49   17.63
  -7  -3   1  577.38   17.90
   7   3  -1  658.38   17.31
   7  -3  -1  659.90   17.41
   7   3  -1  660.42   17.70
  -6  -3   1  667.56   16.63
   6   3  -1  651.44   17.73
   6  -3  -1  654.19   17.50
  -6   3   1  665.25   17.18
  -6  -3   1  647.96   17.40
  -6   3   1  654.36   17.66
   6  -3  -1  655.54   17.46
  -6  -3   1  644.01   18.03
  -5  -3   1   95.30    3.28
   5  -3  -1   96.53    3.02
  -5  -3   1   99.68    2.65
   5  -3  -1   94.20    3.10
  -5   3   1  101.55    3.13
  -5  -3   1  100.96    3.09
  -5   3   1  100.56    2.96
   5   3  -1   95.03    3.21
   4   3  -1    2.50    0.47
   4  -3  -1    2.45    0.39
  -4   3   1    3.55    0.32
   4   3  -1    2.79    0.24
   4  -3  -1    2.86    0.36
  -4  -3   1    2.03    0.42
  -4   3   1    2.08    0.39
  -4  -3   1    2.46    0.39
  -3   3   1  528.66   13.58
   3  -3  -1  502.09   13.51
   3  -3  -1  562.27   13.60
  -3  -3   1  504.67   13.88
  -3  -3   1  492.17   13.45
  -3   3   1  494.58   13.25
   3   3  -1  482.36   13.68
   3   3  -1  510.08   12.95
  -2  -3   1  508.23   13.47
  -2  -3   1  512.48   13.85
   2  -3  -1  501.93   13.59
   2  -3  -1  515.44   13.54
   2   3  -1  497.01   13.67
   2   3  -1  535.43   13.06
  -2   3   1  511.64   13.24
   2  -3  -1  514.89   13.76
   1  -3  -1  761.67   20.33
  -1   3   1  771.92   19.68
   1   3  -1  771.19   20.35
  -1  -3   1  765.87   20.58
   1  -3  -1  759.85   20.65
  -1  -3   1  781.41   20.12
   1   3  -1  799.03   19.62
   0  -3   1 2062.94   52.69
   0   3  -1 2011.69   53.20
   0  -3  -1 2018.89   52.70
   0  -3   1 2097.39   53.94
   0   3   1 2013.87   53.24
   0   3  -1 2039.91   51.51
   0   3   1 2018.61   51.72
   0  -3  -1 2123.88   54.88
   1   3   1 2270.73   60.78
  -1  -3  -1 2366.66   61.57
  -1   3  -1 2398.97   61.70
  -1   3  -1 2343.40   58.85
   1  -3   1 2292.77   60.13
   1  -3   1 2435.40   62.73
  -1  -3  -1 2248.83   60.13
   1   3   1 2359.71   59.56
  -2   3  -1  324.51    8.83
  -2   3  -1  313.26    8.63
   2   3   1  318.03    8.90
   2   3   1  325.66    8.35
  -2  -3  -1  318.82    8.81
  -2  -3  -1  332.04    8.97
   2  -3   1  357.95    8.76
   2  -3   1  321.31    8.80
   3   3   1  459.42   12.88
  -3   3  -1  458.61   12.51
  -3  -3  -1  477.37   12.79
  -3  -3  -1  472.85   13.07
   3  -3   1  469.17   12.67
  -3   3  -1  471.12   12.87
   3  -3   1  545.74   12.83
  -4  -3  -1    0.40    0.31
   4  -3   1    0.72    0.21
  -4  -3  -1    0.37    0.29
   4   3   1    0.87    0.37
  -4   3  -1    1.16    0.26
   4  -3   1    0.15    0.24
  -4   3  -1    0.31    0.27
   5  -3   1    0.66    0.23
  -5  -3  -1    0.15    0.31
   5   3   1   -0.05    0.35
  -5  -3  -1    0.42    0.29
   5  -3   1    0.24    0.30
  -6   3  -1   75.04    2.56
  -6   3  -1   73.86    2.62
  -6  -3  -1   75.60    2.69
   6   3   1   74.07    2.71
   6  -3   1   77.78    2.69
   6  -3   1   76.74    2.41
  -6  -3  -1   78.59    2.85
   7  -3   1    1.21    0.36
  -7   3  -1    0.87    0.36
  -7  -3  -1    0.98    0.49
   7   3   1    1.84    0.49
   7   3   1    1.10    0.57
  -7   3  -1    1.98    0.54
   7  -3   1    1.75    0.50
   8  -3   1  354.01   10.13
  -8   3  -1  354.88    9.92
  -8   3  -1  362.46   10.20
   8   3   1  357.13   10.21
   8   3   1  352.85   10.03
  -8  -3  -1  354.43   10.50
  -9   3  -1   17.87    1.18
   9  -3   1   15.39    1.19
   9   3   1   15.06    1.27
  -9  -3  -1   16.75    1.28
  -9   3  -1   17.20    1.22
   9   3   1   15.92    1.24
  10   3   1   18.92    1.39
 -10   3  -1   17.09    1.26
  10  -3   1   17.69    1.36
 -10   3  -1   18.70    1.28
 -10  -3  -1   18.86    1.46
  10   3   1   19.39    1.37
 -11   3  -1   12.29    1.10
  11   3   1   15.01    1.27
  11  -3   1   11.66    1.17
  11   3   1   13.28    1.22
 -11  -3  -1    9.60    1.22
 -11   3  -1   11.90    1.17
  12  -3   1    1.18    0.70
  12   3   1    1.89    0.72
 -12  -3  -1    0.52    0.61
 -13  -3  -1    0.88    0.71
  13   3   1    0.68    0.71
  13  -3   1    0.15    0.62
  14  -3   1    5.83    1.08
 -13   4   1   31.57    2.03
  13   4  -1   32.14    2.00
  13  -4  -1   32.69    2.07
 -13  -4   1   33.10    2.23
  12   4  -1   -0.50    0.53
 -12  -4   1    0.45    0.57
  12  -4  -1   -0.53    0.53
 -12   4   1    0.03    0.64
  11   4  -1    2.93    0.81
 -11  -4   1    1.76    0.62
  11  -4  -1    2.27    0.70
 -11   4   1    1.79    0.68
  10  -4  -1   36.83    1.98
  10   4  -1   40.18    2.12
  10   4  -1   41.25    1.95
 -10  -4   1   38.07    2.13
 -10   4   1   36.36    1.97
  -9   4   1   15.73    1.26
   9   4  -1   15.99    1.34
   9   4  -1   15.33    1.18
   9  -4  -1   15.42    1.22
   8  -4  -1   10.37    0.90
   8  -4  -1    8.84    0.90
   8   4  -1    9.99    0.88
  -8  -4   1    8.86    1.02
   8   4  -1    8.71    1.02
  -8   4   1    8.85    0.96
  -7  -4   1    7.92    0.89
  -7   4   1   11.47    0.95
   7   4  -1    9.57    0.97
   7  -4  -1    9.34    0.88
   7  -4  -1    8.71    0.75
  -7   4   1    9.97    0.71
  -7  -4   1    9.87    0.87
  -6  -4   1  453.53   13.10
   6   4  -1  462.41   12.93
   6  -4  -1  455.95   12.62
  -6   4   1  463.76   12.64
   6  -4  -1  462.50   12.71
  -6  -4   1  471.68   12.65
  -6   4   1  483.84   12.56
   5  -4  -1  107.41    3.53
   5  -4  -1  111.42    3.43
   5   4  -1  105.17    3.62
  -5   4   1  110.12    3.54
  -5   4   1  112.42    3.27
  -5  -4   1  114.99    2.96
  -5  -4   1  110.59    3.70
  -5  -4   1  114.09    3.51
  -4   4   1   54.97    1.67
   4   4  -1   53.82    1.55
   4   4  -1   50.92    2.03
  -4  -4   1   51.60    1.92
  -4   4   1   53.56    1.99
  -4  -4   1   52.97    2.04
   4  -4  -1   55.08    2.02
   4  -4  -1   57.15    1.91
  -3  -4   1    5.15    0.55
  -3  -4   1    5.19    0.51
  -3   4   1    4.80    0.53
   3   4  -1    5.25    0.37
   3  -4  -1    7.48    0.58
   3  -4  -1    5.44    0.56
   3  -4  -1    5.11    0.29
   3   4  -1    5.11    0.58
  -2   4   1   74.58    2.40
   2   4  -1   73.26    2.47
   2  -4  -1   75.61    2.42
   2  -4  -1   76.34    2.10
   2  -4  -1   73.89    2.47
  -2  -4   1   74.96    2.42
   2   4  -1   79.28    2.20
  -2  -4   1   73.20    2.45
   1  -4  -1  246.57    6.78
  -1  -4   1  247.47    6.94
   1  -4  -1  253.50    6.99
   1   4  -1  256.68    6.69
   1   4  -1  252.76    7.01
  -1   4   1  247.79    6.75
  -1  -4   1  259.00    7.03
   0   4   1    5.90    0.52
   0  -4   1    7.01    0.58
   0  -4  -1    7.80    0.42
   0  -4   1    6.02    0.45
   0   4  -1    7.30    0.51
   0   4   1    7.32    0.48
   0  -4  -1    7.49    0.58
   0   4  -1    7.47    0.55
  -1  -4  -1  313.56    8.47
  -1   4  -1  311.72    8.25
   1  -4   1  318.65    8.41
   1   4   1  299.78    8.51
  -1  -4  -1  314.60    8.47
   1   4   1  303.52    8.02
  -1   4  -1  305.33    8.39
   1  -4   1  305.63    8.43
  -2  -4  -1  347.06    9.47
   2   4   1  333.39    9.55
  -2   4  -1  351.78    9.29
   2  -4   1  346.59    9.40
   2   4   1  355.17    8.94
  -2   4  -1  350.09    9.39
   2  -4   1  350.75    9.48
  -2  -4  -1  347.59    9.59
   3  -4   1  246.68    7.12
  -3   4  -1  249.91    7.02
  -3   4  -1  253.76    7.01
  -3  -4  -1  255.82    7.14
   3   4   1  257.21    7.25
  -3  -4  -1  257.68    7.26
   3  -4   1  259.59    6.97
   4   4   1   16.31    0.99
  -4   4  -1   15.74    0.97
   4  -4   1   14.85    0.76
   4  -4   1   14.49    0.95
  -4  -4  -1   15.93    0.96
  -4  -4  -1   15.75    0.97
  -4   4  -1   14.57    0.74
  -5   4  -1   71.00    2.51
   5  -4   1   68.14    2.50
  -5   4  -1   68.36    2.28
   5   4   1   69.99    2.56
  -5  -4  -1   68.00    2.56
  -5  -4  -1   68.18    2.50
   5  -4   1   67.58    2.21
  -6  -4  -1   55.26    2.31
   6  -4   1   56.53    1.94
  -6   4  -1   57.22    2.26
  -6  -4  -1   55.38    2.22
  -6   4  -1   57.29    2.06
   6  -4   1   56.32    2.27
   6   4   1   58.63    2.33
   7  -4   1   -0.54    0.31
   7   4   1   -0.39    0.49
  -7   4  -1   -0.10    0.29
  -7  -4  -1   -0.10    0.43
  -7   4  -1   -0.21    0.40
  -7  -4  -1   -0.22    0.41
  -8   4  -1    1.49    0.60
  -8  -4  -1    1.36    0.62
   8   4   1    1.82    0.71
   8   4   1    2.21    0.62
  -8   4  -1    2.34    0.53
   8  -4   1    1.75    0.60
   9   4   1   11.56    1.14
   9   4   1   10.97    1.07
  -9  -4  -1    9.94    1.13
  -9   4  -1   10.25    1.07
   9  -4   1   10.24    1.06
 -10  -4  -1    6.37    1.01
  10   4   1    5.12    0.87
  10  -4   1    5.33    0.90
 -10   4  -1    6.47    0.93
  10   4   1    6.95    1.01
  11   4   1   15.81    1.38
  11  -4   1   12.19    1.26
  11   4   1   14.13    1.30
 -11  -4  -1   12.44    1.37
 -11   4  -1   13.99    1.33
  12   4   1   13.60    1.36
 -12   4  -1   15.40    1.42
 -12  -4  -1   10.32    1.38
  12   4   1   13.22    1.32
  12  -4   1   12.68    1.36
  13  -4   1   13.03    1.42
 -13  -4  -1   11.92    1.52
 -13  -5   1    5.66    1.16
  13   5  -1    1.81    0.91
 -13   5   1    3.89    0.93
  13  -5  -1    2.60    0.87
  12   5  -1   31.15    2.00
 -12  -5   1   28.17    2.04
  12  -5  -1   27.54    1.89
 -12   5   1   33.13    2.04
  11  -5  -1    0.56    0.57
  11   5  -1    0.07    0.55
 -11   5   1    0.32    0.60
 -11  -5   1   -0.16    0.62
  10   5  -1    3.32    0.87
 -10   5   1    3.09    0.76
  10  -5  -1    2.03    0.69
  10   5  -1    1.72    0.63
 -10  -5   1    1.46    0.69
   9   5  -1    8.58    1.11
   9   5  -1    7.76    0.91
  -9   5   1    9.00    1.05
   9  -5  -1    9.50    1.05
   8  -5  -1   80.23    3.13
   8   5  -1   84.66    3.27
  -8  -5   1   80.76    3.27
  -8  -5   1   81.23    3.06
   8  -5  -1   77.23    2.85
  -8   5   1   84.81    3.19
   7   5  -1  424.70   12.28
  -7  -5   1  420.50   12.43
  -7   5   1  438.03   11.93
   7  -5  -1  433.30   12.10
  -7  -5   1  450.55   12.02
   7  -5  -1  425.16   11.90
  -6  -5   1  204.47    6.36
   6   5  -1  206.03    6.32
   6  -5  -1  203.42    5.97
   6  -5  -1  202.41    6.17
  -6   5   1  208.34    6.12
  -6  -5   1  202.18    6.06
   5  -5  -1  116.73    3.48
  -5  -5   1  110.59    3.53
   5  -5  -1  106.92    3.58
  -5   5   1  103.58    3.55
  -5  -5   1  103.12    3.64
   5   5  -1  107.76    3.67
  -4  -5   1  221.51    6.61
  -4   5   1  222.39    6.38
   4  -5  -1  213.09    6.44
   4   5  -1  223.56    5.81
   4  -5  -1  234.46    6.39
  -4  -5   1  216.05    6.37
   4   5  -1  214.47    6.55
   4  -5  -1  230.07    6.05
   3   5  -1  272.22    7.91
   3  -5  -1  291.92    7.47
   3   5  -1  282.58    7.28
   3  -5  -1  275.10    7.77
   3  -5  -1  268.74    7.82
  -3  -5   1  275.13    7.95
  -3  -5   1  275.86    7.76
  -3   5   1  277.75    7.68
   2   5  -1  189.83    5.48
   2   5  -1  189.13    5.03
  -2  -5   1  180.15    5.40
   2  -5  -1  184.65    5.01
   2  -5  -1  186.69    5.43
   2  -5  -1  181.55    5.36
  -2  -5   1  180.49    5.34
  -2   5   1  183.38    5.25
  -1   5   1    3.36    0.43
  -1  -5   1    3.57    0.41
  -1  -5   1    3.38    0.48
   1  -5  -1    4.07    0.30
  -1   5   1    2.95    0.45
   1   5  -1    3.13    0.47
   1  -5  -1    3.40    0.50
   1   5  -1    3.06    0.38
   0   5  -1   11.52    0.71
   0   5  -1   14.93    0.82
   0   5   1   12.04    0.68
   0  -5   1   12.05    0.66
   0  -5  -1   11.94    0.80
   0   5   1   11.51    0.76
   0  -5   1   12.49    0.80
   0  -5  -1   12.03    0.59
   1  -5   1    2.33    0.30
  -1   5  -1    1.98    0.38
   1  -5   1    1.77    0.40
  -1  -5  -1    1.42    0.38
   1   5   1    1.78    0.39
   1   5   1    2.33    0.31
  -1   5  -1    1.90    0.36
  -1  -5  -1    2.55    0.33
  -2  -5  -1   14.73    0.81
  -2  -5  -1   13.11    0.88
   2   5   1   13.30    0.88
  -2   5  -1   13.06    0.85
   2  -5   1   11.88    0.83
   2   5   1   13.83    0.63
   2  -5   1   14.00    0.67
  -2   5  -1   11.61    0.75
  -3  -5  -1  512.61   14.05
  -3   5  -1  511.12   13.79
   3  -5   1  517.99   14.07
   3  -5   1  541.21   14.01
   3   5   1  507.42   14.21
   3   5   1  530.63   13.27
  -3  -5  -1  523.24   14.29
   4   5   1   95.62    3.25
  -4  -5  -1   92.43    3.17
   4  -5   1   92.80    3.19
  -4   5  -1   95.50    3.20
   4  -5   1   92.96    2.93
  -4   5  -1   97.31    2.89
  -4  -5  -1   91.57    3.18
  -5  -5  -1  353.67   10.03
  -5  -5  -1  354.89    9.79
   5  -5   1  350.04    9.52
   5  -5   1  342.31    9.79
  -5   5  -1  330.78    9.62
   5   5   1  349.71    9.92
  -5   5  -1  350.91    9.61
   6   5   1   10.31    1.00
  -6   5  -1    8.70    0.68
   6  -5   1    9.58    0.93
  -6  -5  -1    9.34    0.91
  -6  -5  -1    8.60    0.92
  -6   5  -1    8.65    0.94
   6  -5   1    9.47    0.74
   7   5   1  193.73    5.93
   7  -5   1  187.15    5.84
  -7  -5  -1  180.46    5.78
  -7  -5  -1  181.53    5.98
  -7   5  -1  187.71    5.81
  -8  -5  -1  163.00    5.45
   8   5   1  155.10    5.31
   8  -5   1  163.16    5.33
  -8   5  -1  162.46    5.25
  -8  -5  -1  157.65    5.24
   9   5   1    6.95    1.02
  -9   5  -1    7.66    1.02
   9   5   1    5.73    0.87
  -9  -5  -1    8.40    1.13
   9  -5   1    7.84    0.98
  10  -5   1    2.84    0.78
 -10   5  -1    2.46    0.78
  10   5   1    3.59    0.89
  10   5   1    3.55    0.77
 -10  -5  -1    2.40    0.75
  11  -5   1   32.71    1.98
 -11   5  -1   32.95    1.99
  11   5   1   31.62    1.93
 -11  -5  -1   28.70    1.97
  11   5   1   31.97    2.03
 -12   5  -1   -0.25    0.58
 -12  -5  -1   -0.12    0.57
  12   5   1    0.59    0.67
  12  -5   1    0.25    0.61
  12   5   1    1.36    0.69
  13  -5   1    3.48    0.91
 -13   5  -1    4.36    0.92
  13   6  -1    0.41    0.78
  13  -6  -1    0.11    0.64
 -13   6   1    2.26    0.72
 -12  -6   1    4.48    1.03
 -12   6   1    2.12    0.79
  12  -6  -1    3.20    0.87
  12   6  -1    4.40    1.05
 -11   6   1    9.89    1.28
 -11  -6   1    5.38    1.08
  11   6  -1    7.15    1.19
  11  -6  -1    5.62    1.02
  10  -6  -1   92.20    3.66
  10   6  -1   96.62    3.84
  10   6  -1   91.84    3.48
 -10  -6   1   83.18    3.74
 -10   6   1   91.89    3.69
   9   6  -1   47.10    2.47
  -9   6   1   51.38    2.42
  -9  -6   1   47.41    2.48
   9  -6  -1   48.69    2.40
  -8  -6   1   36.13    1.89
  -8   6   1   37.86    2.03
  -8  -6   1   36.69    2.05
   8  -6  -1   37.14    1.99
   8   6  -1   38.10    2.09
   7  -6  -1  188.96    5.56
  -7  -6   1  187.84    5.98
   7  -6  -1  182.71    5.81
   7   6  -1  175.37    5.88
  -7  -6   1  173.74    5.62
  -7   6   1  180.56    5.75
   6   6  -1   22.55    1.52
  -6   6   1   24.65    1.47
   6  -6  -1   20.44    1.39
   6  -6  -1   24.48    1.31
  -6  -6   1   22.22    1.41
  -6  -6   1   21.67    1.34
  -5   6   1   31.42    1.59
  -5  -6   1   33.55    1.56
   5  -6  -1   30.19    1.45
   5   6  -1   30.65    1.69
   5  -6  -1   33.78    1.65
  -5  -6   1   28.57    1.56
  -4  -6   1   80.44    2.82
   4   6  -1   68.56    2.76
  -4  -6   1   82.94    2.78
  -4   6   1   72.02    2.72
   4  -6  -1   80.27    2.67
   4  -6  -1   68.41    2.72
   3  -6  -1    6.61    0.67
   3  -6  -1    6.48    0.75
   3   6  -1    6.44    0.53
  -3  -6   1    6.51    0.69
  -3   6   1    7.03    0.73
   3   6  -1    8.90    0.89
  -3  -6   1    6.24    0.69
  -2   6   1  116.10    3.56
   2  -6  -1  103.70    3.62
   2   6  -1  113.32    3.31
  -2  -6   1  114.47    3.57
  -2  -6   1  110.66    3.62
   2   6  -1  111.26    3.68
  -2   6   1  113.78    3.61
  -1  -6   1   20.92    1.03
   1  -6  -1   21.78    0.84
   1   6  -1   21.59    1.03
  -1  -6   1   22.07    1.21
   1   6  -1   22.65    1.20
  -1   6   1   24.68    1.13
   1  -6  -1   20.78    1.21
  -1   6   1   21.70    1.17
   0  -6   1   14.50    1.01
   0   6   1   15.10    0.86
   0  -6   1   15.71    0.82
   0   6  -1   16.63    0.91
   0  -6  -1   15.94    0.76
   0   6   1   15.14    0.99
   0  -6  -1   15.02    0.99
   0   6  -1   16.64    0.98
  -1  -6  -1    0.17    0.23
  -1  -6  -1    0.11    0.34
   1  -6   1    0.57    0.25
  -1   6  -1    0.02    0.28
  -1   6  -1    0.72    0.34
   1   6   1    0.24    0.36
   1   6   1    0.47    0.26
   1  -6   1    0.14    0.35
  -2   6  -1   24.91    1.19
   2   6   1   25.47    1.02
   2  -6   1   23.61    0.99
   2   6   1   23.46    1.33
   2  -6   1   23.75    1.31
  -2   6  -1   22.17    1.24
  -2  -6  -1   24.61    1.30
  -2  -6  -1   22.44    1.14
   3  -6   1   92.98    2.74
  -3   6  -1   90.22    2.91
  -3  -6  -1   87.17    3.10
   3  -6   1   85.99    3.08
  -3   6  -1   93.10    3.11
   3   6   1   88.92    3.15
  -3  -6  -1   85.11    2.99
  -4   6  -1   68.52    2.54
   4   6   1   63.68    2.57
  -4  -6  -1   65.35    2.48
   4  -6   1   64.73    2.53
  -4  -6  -1   65.66    2.53
  -5   6  -1   10.86    0.95
   5   6   1   12.92    1.07
  -5  -6  -1   13.86    1.07
   5  -6   1   11.40    0.85
  -5  -6  -1   11.49    0.99
   5  -6   1   13.56    1.08
  -6   6  -1   12.33    1.09
   6  -6   1   10.14    1.01
  -6  -6  -1   15.55    1.16
   6   6   1   12.04    1.10
  -6  -6  -1   10.29    1.01
   7  -6   1   76.35    3.04
  -7  -6  -1   75.90    3.00
  -7  -6  -1   77.57    3.09
   7   6   1   73.76    3.05
  -7   6  -1   74.13    3.00
  -8   6  -1    2.27    0.76
   8  -6   1    2.33    0.69
  -8  -6  -1    2.16    0.69
  -9  -6  -1    4.08    0.86
  -9   6  -1    3.53    0.84
   9  -6   1    5.18    0.92
   9   6   1    4.64    0.96
  10   6   1    2.11    0.72
  10   6   1    2.64    0.80
 -10  -6  -1    1.81    0.76
  10  -6   1    1.67    0.72
 -10   6  -1    1.56    0.73
  11  -6   1    0.65    0.62
 -11  -6  -1    0.37    0.53
  11   6   1    0.50    0.65
 -11   6  -1    0.26    0.65
  11   6   1   -0.82    0.47
  12  -6   1    8.37    1.26
 -12   6  -1    9.70    1.28
 -12  -6  -1    7.44    1.26
  12   6   1    9.79    1.33
 -13   6  -1    1.05    0.61
  13   6   1    1.10    0.78
 -12  -7   1    1.61    0.73
  12  -7  -1    0.96    0.68
  12   7  -1    1.37    0.90
 -12   7   1    1.51    0.72
  11   7  -1    9.12    1.35
 -11   7   1    9.80    1.31
  11  -7  -1    9.09    1.23
 -11  -7   1    8.33    1.29
 -10  -7   1    9.84    1.35
 -10   7   1    7.93    1.21
  10  -7  -1    9.72    1.23
  10   7  -1   10.34    1.37
  -9  -7   1   35.37    1.95
  -9  -7   1   34.17    2.07
   9   7  -1   36.58    2.17
  -9   7   1   36.52    2.12
   9  -7  -1   37.79    2.13
  -8   7   1    5.42    0.98
  -8  -7   1    6.39    1.00
  -8  -7   1    5.97    0.89
   8   7  -1    5.23    1.02
   8  -7  -1    4.99    0.91
   7  -7  -1   -0.15    0.58
  -7  -7   1    0.41    0.58
  -7   7   1    1.37    0.66
   7   7  -1    1.79    0.77
  -7  -7   1    0.89    0.56
   6   7  -1  110.20    3.98
   6  -7  -1  100.33    3.80
  -6   7   1  106.23    3.86
  -6  -7   1  114.17    3.82
   6  -7  -1  106.06    3.64
   5  -7  -1   28.89    1.54
   5   7  -1   32.44    1.77
   5  -7  -1   29.67    1.66
  -5   7   1   30.75    1.68
   4   7  -1   30.20    1.70
  -4  -7   1   33.05    1.62
   4  -7  -1   32.23    1.65
  -4   7   1   30.66    1.61
  -4  -7   1   29.88    1.59
   3   7  -1    1.78    0.63
   3  -7  -1    1.75    0.53
  -3   7   1    1.38    0.51
  -3  -7   1    1.97    0.48
  -3   7   1    1.40    0.48
  -2  -7   1   87.27    3.08
   2   7  -1   88.01    2.76
   2  -7  -1   82.54    3.09
  -2   7   1   86.12    2.96
  -2  -7   1   87.39    2.95
   2   7  -1   77.58    3.03
  -2   7   1   89.26    3.05
  -1   7   1   35.60    1.67
   1  -7  -1   40.29    1.82
   1   7  -1   36.59    1.69
  -1   7   1   36.82    1.61
  -1  -7   1   37.42    1.54
   1   7  -1   36.23    1.52
  -1  -7   1   35.67    1.74
   0  -7   1   93.06    2.97
   0   7   1   96.31    3.02
   0   7   1   96.92    3.29
   0   7  -1   95.99    3.08
   0   7  -1   94.97    3.22
   0  -7   1   90.11    3.24
   0  -7  -1   83.24    3.22
  -1  -7  -1   91.63    3.32
   1  -7   1   83.95    3.23
  -1   7  -1   98.47    3.23
   1   7   1   85.92    3.27
  -1  -7  -1   98.68    3.04
  -1   7  -1   98.89    3.19
   1   7   1   99.22    3.00
   1  -7   1   98.50    2.98
  -2  -7  -1   27.96    1.54
  -2   7  -1   29.35    1.47
  -2  -7  -1   31.06    1.37
   2   7   1   25.58    1.47
   2   7   1   28.37    1.19
   2  -7   1   28.51    1.52
  -2   7  -1   25.30    1.34
   3   7   1   78.24    2.96
  -3  -7  -1   77.31    2.77
  -3   7  -1   78.40    2.89
   3  -7   1   75.74    2.91
  -3   7  -1   79.93    2.75
  -4  -7  -1    9.78    0.88
  -4   7  -1   10.38    0.84
   4  -7   1   10.82    1.01
  -4   7  -1   11.48    0.99
  -4  -7  -1   13.43    1.05
   4   7   1   12.59    1.12
  -5   7  -1   67.20    2.74
  -5  -7  -1   65.91    2.69
  -5  -7  -1   64.65    2.64
   5  -7   1   67.08    2.73
   5   7   1   68.36    2.81
  -6  -7  -1    0.18    0.42
  -6  -7  -1    0.31    0.52
  -6   7  -1    0.05    0.48
   6   7   1    0.05    0.54
   6  -7   1    0.94    0.55
  -7  -7  -1    5.17    0.89
  -7   7  -1    4.29    0.91
   7  -7   1    4.43    0.85
   8  -7   1    5.40    0.99
   8   7   1    7.10    1.09
  -8   7  -1    5.03    0.94
  -8  -7  -1    6.66    0.95
  -8  -7  -1    4.28    0.89
   9  -7   1    9.01    1.18
  -9  -7  -1    9.27    1.20
  -9   7  -1    7.95    1.15
  -9  -7  -1    8.29    1.07
   9   7   1    9.49    1.22
  10   7   1    1.11    0.75
  10  -7   1    0.40    0.64
  10   7   1   -0.43    0.59
 -10   7  -1    1.23    0.73
 -10  -7  -1    1.24    0.71
 -11  -7  -1    1.85    0.78
  11  -7   1    0.69    0.65
  11   7   1    0.77    0.77
 -11   7  -1    1.16    0.71
  11   7   1    1.03    0.66
 -12   7  -1    1.15    0.66
  12   7   1    0.51    0.85
  12  -7   1    0.91    0.76
  11  -8  -1    2.43    0.86
 -11  -8   1    0.80    0.73
 -11   8   1    1.68    0.72
  11   8  -1    0.20    0.74
 -10   8   1   10.05    1.34
  10  -8  -1    9.42    1.30
 -10  -8   1    8.59    1.27
  10   8  -1    8.36    1.31
  -9   8   1   -0.06    0.59
  -9  -8   1    0.55    0.64
   9  -8  -1    0.22    0.57
   9   8  -1   -0.93    0.62
  -8  -8   1    1.54    0.67
   8  -8  -1    1.15    0.67
  -8  -8   1    1.41    0.70
   8   8  -1    1.55    0.75
  -8   8   1    1.58    0.69
  -7   8   1  122.68    4.49
  -7  -8   1  121.20    4.50
   7  -8  -1  119.73    4.44
   7   8  -1  125.07    4.58
  -7  -8   1  126.07    4.37
   6  -8  -1   14.40    1.32
  -6  -8   1   14.68    1.27
   6   8  -1   14.37    1.30
  -6  -8   1   16.33    1.28
  -6   8   1   13.83    1.32
   6  -8  -1   12.02    1.09
   5   8  -1    0.43    0.59
  -5  -8   1    0.93    0.56
  -5  -8   1    0.65    0.51
  -5   8   1   -0.36    0.46
   5  -8  -1   -0.19    0.48
  -4   8   1   -0.57    0.32
  -4  -8   1    1.91    0.55
   4   8  -1   -0.04    0.55
  -4   8   1   -0.03    0.43
  -4  -8   1    0.18    0.46
   4  -8  -1    0.50    0.51
   3  -8  -1   22.25    1.42
   3   8  -1   20.49    1.40
  -3  -8   1   18.97    1.34
  -3  -8   1   20.49    1.23
  -3   8   1   22.29    1.32
  -3   8   1   18.81    1.29
   2   8  -1  138.84    4.63
  -2  -8   1  138.28    4.61
  -2  -8   1  140.33    4.42
  -2   8   1  140.80    4.47
   2  -8  -1  135.14    4.66
  -2   8   1  139.49    4.55
   1   8  -1   10.94    1.00
   1   8  -1   12.06    0.92
  -1   8   1   12.21    0.95
  -1  -8   1   13.29    1.10
  -1   8   1   14.05    1.06
   1  -8  -1   11.94    1.10
   0   8  -1    1.07    0.46
   0   8  -1    1.08    0.52
   0   8   1    1.35    0.55
   0  -8   1    0.53    0.48
   0   8   1    1.33    0.48
  -1  -8  -1   35.19    1.86
  -1   8  -1   37.67    1.75
   1   8   1   36.42    1.55
  -1   8  -1   31.17    1.63
   1  -8   1   36.57    1.86
   1   8   1   36.23    1.79
  -2   8  -1    1.15    0.50
  -2   8  -1    2.14    0.55
   2   8   1    1.83    0.61
   2  -8   1    1.76    0.57
  -3   8  -1    0.33    0.43
   3   8   1    0.89    0.59
  -3  -8  -1    1.43    0.46
   3  -8   1    0.34    0.46
  -3  -8  -1    0.57    0.54
  -3   8  -1    0.83    0.47
   4   8   1   31.87    1.80
   4  -8   1   29.70    1.72
  -4  -8  -1   28.15    1.69
  -4  -8  -1   30.34    1.58
  -4   8  -1   28.49    1.49
  -4   8  -1   27.91    1.66
   5   8   1    5.47    0.92
   5  -8   1    3.91    0.81
  -5   8  -1    4.61    0.84
  -5  -8  -1    5.21    0.86
  -5  -8  -1    5.04    0.77
  -6  -8  -1   24.57    1.59
  -6   8  -1   28.45    1.76
   6  -8   1   26.16    1.72
   6   8   1   24.99    1.73
  -6  -8  -1   26.35    1.67
  -7   8  -1   38.55    2.12
  -7  -8  -1   37.85    2.06
  -7  -8  -1   33.53    1.97
   7   8   1   34.78    2.10
   7  -8   1   38.72    2.12
   8  -8   1    1.96    0.71
  -8   8  -1    1.63    0.74
  -8  -8  -1    1.49    0.70
  -8  -8  -1    1.53    0.71
   8   8   1    1.54    0.71
  -9   8  -1    1.79    0.78
   9  -8   1    1.58    0.71
   9   8   1    1.56    0.83
  -9  -8  -1    2.45    0.81
  -9  -8  -1    0.94    0.64
  10  -8   1   14.56    1.54
  10   8   1   14.84    1.62
 -10  -8  -1   14.99    1.57
 -10   8  -1   16.38    1.62
  11   8   1    9.28    1.44
 -11   8  -1   12.56    1.46
 -11  -8  -1   10.09    1.43
  11  -8   1    9.22    1.35
 -10  -9   1    0.51    0.70
 -10   9   1    0.42    0.59
  10  -9  -1    0.30    0.64
  10   9  -1    0.17    0.82
  -9  -9   1   -0.29    0.58
   9   9  -1    0.43    0.70
   9  -9  -1   -0.33    0.65
  -9   9   1    0.56    0.64
  -8  -9   1    3.38    0.83
   8  -9  -1    2.61    0.81
  -8  -9   1    2.21    0.77
   8   9  -1    4.43    1.03
  -8   9   1    3.60    0.86
   7   9  -1   -0.37    0.62
  -7  -9   1    0.36    0.56
   7  -9  -1    0.66    0.64
  -7  -9   1    1.07    0.63
  -7   9   1    0.21    0.52
  -6  -9   1   38.83    2.06
   6  -9  -1   36.71    2.14
  -6  -9   1   37.19    2.03
   6   9  -1   38.41    2.21
  -6   9   1   36.52    2.12
   5  -9  -1   13.69    1.23
  -5  -9   1   13.38    1.14
  -5  -9   1   12.13    1.20
  -5   9   1   12.71    1.27
  -5   9   1   12.20    1.08
   5   9  -1   12.66    1.34
  -4   9   1   58.22    2.56
  -4  -9   1   56.98    2.56
   4   9  -1   56.68    2.64
  -4   9   1   58.42    2.47
   4  -9  -1   49.34    2.46
  -4  -9   1   55.94    2.43
   3  -9  -1   12.63    1.23
   3   9  -1   11.36    1.16
  -3   9   1   11.41    1.07
  -3  -9   1   12.03    1.17
  -3   9   1   12.16    1.13
  -2  -9   1    6.60    0.93
  -2   9   1    9.31    0.99
  -2   9   1    7.50    0.91
   2  -9  -1    6.30    0.92
   2   9  -1    9.42    1.07
  -1   9   1    6.98    0.88
   1   9  -1    5.74    0.87
  -1  -9   1    6.83    0.95
  -1   9   1    6.22    0.81
   0   9  -1    0.88    0.48
   0  -9  -1    0.25    0.58
   0  -9   1    0.76    0.54
   0   9  -1    0.02    0.49
   0   9   1    0.22    0.37
   0   9   1    0.43    0.51
   1   9   1   38.75    1.95
  -1   9  -1   31.58    1.72
   1  -9   1   32.23    1.85
  -1   9  -1   31.98    1.71
  -2   9  -1    3.03    0.68
   2  -9   1    2.85    0.70
  -2  -9  -1    2.19    0.72
   2   9   1    3.05    0.78
  -2   9  -1    2.25    0.62
  -3  -9  -1   17.47    1.40
   3  -9   1   15.13    1.23
  -3   9  -1   16.51    1.27
  -3   9  -1   17.69    1.21
   3   9   1   14.60    1.28
  -4  -9  -1    1.36    0.68
   4   9   1    0.66    0.64
  -4   9  -1    0.83    0.57
   4  -9   1    1.34    0.59
  -5  -9  -1   20.63    1.38
   5   9   1   21.53    1.57
  -5  -9  -1   18.50    1.49
   5  -9   1   19.57    1.52
  -5   9  -1   22.59    1.58
   6  -9   1   61.43    2.89
  -6  -9  -1   58.98    2.78
  -6  -9  -1   65.25    2.78
  -6   9  -1   63.25    2.88
   6   9   1   60.71    2.89
   7   9   1    1.28    0.71
  -7  -9  -1    2.97    0.82
   7  -9   1    1.11    0.68
  -7   9  -1    1.69    0.71
  -7  -9  -1    0.61    0.63
  -8  -9  -1    2.48    0.73
  -8  -9  -1    2.32    0.75
  -8   9  -1    1.53    0.66
   8  -9   1    2.44    0.81
   8   9   1    1.39    0.74
   9   9   1   13.68    1.53
  -9   9  -1   16.54    1.63
  -9  -9  -1   14.13    1.54
  -9  -9  -1   17.35    1.48
   9  -9   1   14.54    1.54
 -10  -9  -1    5.97    1.07
 -10  -9  -1    4.13    0.90
  10   9   1    6.02    1.25
  10  -9   1    2.33    0.90
 -10   9  -1    3.73    0.89
  -9 -10   1    0.42    0.68
  -9  10   1    0.19    0.66
   9 -10  -1    0.86    0.65
   9  10  -1   -0.54    0.75
  -8 -10   1    6.80    1.13
   8 -10  -1    6.51    1.16
  -8  10   1    6.79    1.19
   8  10  -1    9.19    1.34
  -7 -10   1   -0.24    0.50
  -7  10   1    1.05    0.66
   7  10  -1    0.38    0.61
   7 -10  -1    0.44    0.63
  -7 -10   1    0.29    0.57
  -6  10   1    1.68    0.71
  -6 -10   1    0.65    0.62
   6  10  -1    1.14    0.73
   6 -10  -1    1.14    0.62
   5  10  -1   37.73    2.27
   5 -10  -1   34.14    2.07
  -5  10   1   40.89    2.24
  -5 -10   1   42.10    2.23
  -4  10   1    3.01    0.78
   4  10  -1    1.30    0.80
   4 -10  -1    2.64    0.78
  -4  10   1    2.25    0.71
  -4 -10   1    3.02    0.85
  -3  10   1    9.58    1.10
  -3 -10   1    9.39    1.17
   3 -10  -1   10.32    1.19
   3  10  -1    9.78    1.21
  -3  10   1    8.98    1.05
   2  10  -1   14.78    1.36
  -2  10   1   15.56    1.25
  -2 -10   1   16.83    1.42
   2 -10  -1   12.38    1.31
  -2  10   1   13.66    1.17
  -1  10   1    1.07    0.52
  -1  10   1    1.54    0.61
  -1 -10   1    0.05    0.51
   1  10  -1    0.25    0.63
   0  10  -1   43.64    2.19
   0 -10  -1   38.88    2.20
   0  10   1   42.99    2.21
   0 -10   1   43.58    2.25
   1 -10   1    2.60    0.79
  -1  10  -1    3.30    0.72
  -1 -10  -1    4.61    0.91
  -1  10  -1    3.01    0.79
  -2 -10  -1    2.52    0.81
   2  10   1    2.71    0.77
  -2  10  -1    3.72    0.77
   2 -10   1    3.05    0.80
  -2  10  -1    1.80    0.69
  -3  10  -1   14.30    1.26
   3  10   1   12.97    1.35
  -3 -10  -1   11.11    1.28
   3 -10   1   13.34    1.34
  -4 -10  -1   18.76    1.57
   4  10   1   17.40    1.56
  -4  10  -1   16.57    1.42
   4 -10   1   15.89    1.36
   5 -10   1   35.14    2.10
  -5  10  -1   40.16    2.22
  -5 -10  -1   35.80    2.15
   5  10   1   38.44    2.22
   6 -10   1   -0.53    0.53
  -6 -10  -1    0.24    0.58
   6  10   1    0.56    0.74
  -6  10  -1    0.33    0.58
  -7  10  -1    9.42    1.33
   7  10   1    8.66    1.30
  -7 -10  -1   11.73    1.30
   7 -10   1    9.13    1.27
  -8 -10  -1    1.02    0.72
  -8  10  -1    0.42    0.74
   8 -10   1    0.24    0.60
  -8 -10  -1   -0.08    0.62
   8  10   1    0.73    0.76
   9  10   1    2.35    0.93
  -9 -10  -1    3.06    0.91
  -9 -10  -1    5.69    1.07
  -7 -11   1    1.87    0.74
  -7  11   1    1.28    0.75
   7 -11  -1    1.89    0.76
   7  11  -1    2.85    0.90
   6  11  -1    5.45    1.10
  -6 -11   1    3.77    0.95
  -6  11   1    5.77    1.06
   6 -11  -1    4.75    0.99
   5 -11  -1    2.02    0.71
  -5  11   1    2.08    0.74
   5  11  -1    0.79    0.74
  -5 -11   1    0.44    0.66
  -4  11   1    2.17    0.73
   4 -11  -1    2.93    0.80
  -4 -11   1    2.70    0.90
   4  11  -1    1.00    0.74
  -3 -11   1    1.67    0.75
  -3  11   1    2.86    0.74
  -3  11   1    1.97    0.72
   3  11  -1    1.83    0.78
   2  11  -1    0.33    0.67
  -2 -11   1   -0.70    0.52
  -2  11   1    0.31    0.57
   2 -11  -1    1.40    0.73
  -2  11   1   -0.38    0.50
   1  11  -1    5.37    1.01
  -1  11   1    6.41    1.00
   1 -11  -1    5.25    1.03
  -1 -11   1    5.71    1.07
   0  11   1    2.23    0.82
   0 -11  -1    1.57    0.78
   0  11  -1    1.37    0.74
   0 -11   1    1.28    0.68
   1  11   1   11.77    1.29
  -1  11  -1    9.97    1.17
  -1 -11  -1    7.51    1.21
   1 -11   1    7.83    1.15
  -2  11  -1   22.19    1.62
   2  11   1   22.26    1.70
   2 -11   1   21.48    1.64
  -2  11  -1   22.46    1.59
  -2 -11  -1   25.42    1.80
  -3  11  -1    3.83    0.87
   3 -11   1    3.92    0.91
   3  11   1    5.43    1.06
  -3 -11  -1    4.41    0.97
  -4  11  -1    3.79    0.86
   4 -11   1    4.09    0.97
   4  11   1    2.18    0.93
  -4 -11  -1    3.87    0.98
  -5 -11  -1    6.52    1.15
  -5  11  -1    6.05    1.08
   5  11   1    7.52    1.23
   5 -11   1    4.33    0.95
   6  11   1   32.73    2.23
   6 -11   1   30.78    2.11
  -6  11  -1   37.38    2.26
  -6 -11  -1   30.44    2.08
  -7 -11  -1    3.24    0.94
   7  11   1    1.92    0.89
  -7  11  -1    3.91    1.01
   7 -11   1    2.05    0.82
  -8 -11  -1    8.83    1.30
  -6 -12   1    1.93    0.82
  -6  12   1    0.34    0.68
   5  12  -1    1.97    0.81
   5 -12  -1    0.89    0.65
  -5  12   1    0.98    0.65
  -5 -12   1   -0.36    0.66
   4 -12  -1    0.72    0.70
   4  12  -1    1.04    0.71
  -4  12   1    1.75    0.70
  -4 -12   1    1.73    0.88
  -3 -12   1    6.41    1.23
   3  12  -1    7.46    1.23
   3 -12  -1    5.56    1.11
  -2  12   1    8.84    1.21
  -2 -12   1   10.35    1.41
   2  12  -1    7.85    1.21
   2 -12  -1    7.60    1.28
   1  12  -1    1.13    0.73
   1 -12  -1    1.53    0.78
  -1  12   1   -0.02    0.63
  -1 -12   1    0.58    0.71
   0  12   1    5.38    1.08
   0  12  -1    4.47    1.04
   0 -12   1    4.36    1.04
   0 -12  -1    5.92    1.16
  -1 -12  -1   45.74    2.64
  -1  12  -1   52.52    2.62
   1 -12   1   43.66    2.60
   1  12   1   49.42    2.67
  -2 -12  -1    1.30    0.85
   2  12   1    3.96    1.03
   2 -12   1    2.82    0.93
   3  12   1    1.02    0.75
  -3  12  -1    1.38    0.66
  -3 -12  -1   -0.12    0.71
   3 -12   1   -0.55    0.61
  -4  12  -1    9.61    1.25
  -4 -12  -1    8.50    1.35
   4  12   1    9.60    1.33
   4 -12   1   10.06    1.36
  -5  12  -1    5.26    1.10
  -5 -12  -1    3.58    0.97
   5 -12   1    5.24    1.13
   5  12   1    4.12    1.04
  -6 -12  -1    1.47    0.76
  -3 -13   1    3.37    1.08
   2  13  -1    1.10    0.73
  -2 -13   1   -0.37    0.76
   1  13  -1    1.29    0.76
  -1 -13   1    0.75    0.84
  -1  13   1    3.27    0.92
   0  13   1    4.78    1.06
   0  13  -1    4.77    1.00
   0 -13  -1    3.03    1.03
   0 -13   1    4.37    1.12
  -1 -13  -1    6.52    1.30
   1  13   1    5.86    1.16
   1 -13   1    7.68    1.34
  -2 -13  -1    0.41    0.92
   2  13   1    1.13    0.78
 -15   0   2    0.42    0.75
 -14   0   2    2.94    0.80
 -13   0   2    1.21    0.62
  12   0  -2   13.98    1.16
 -12   0   2   13.51    1.26
 -11   0   2    0.16    0.44
  11   0  -2   -0.21    0.39
  11   0  -2   -0.20    0.40
  10   0  -2  143.23    4.67
  10   0  -2  142.76    4.56
 -10   0   2  145.29    4.91
  -9   0   2    0.01    0.37
  -9   0   2    0.39    0.41
   9   0  -2    0.46    0.37
   9   0  -2   -0.26    0.35
  -8   0   2   75.55    2.49
   8   0  -2   74.37    2.55
   8   0  -2   73.01    2.64
  -8   0   2   70.40    2.71
   7   0  -2   -0.02    0.31
   7   0  -2    0.17    0.27
  -7   0   2    0.27    0.27
  -7   0   2    0.15    0.29
   6   0  -2   88.09    2.68
  -6   0   2   84.54    2.87
   6   0  -2   86.92    2.82
  -6   0   2   84.91    2.65
  -5   0   2   -0.66    0.17
   5   0  -2   -0.32    0.26
  -5   0   2   -0.39    0.22
   5   0  -2   -0.62    0.21
   4   0  -2   49.66    1.54
   4   0  -2   48.37    1.67
  -4   0   2   48.27    1.56
  -4   0   2   47.81    1.68
   3   0  -2   -3.39    0.26
  -3   0   2   -3.79    0.20
   3   0  -2   -3.46    0.17
  -3   0   2   -3.72    0.19
  -2   0   2  637.97   17.38
   2   0  -2  653.16   17.16
   2   0  -2  670.75   17.01
  -1   0   2    0.15    0.10
   0   0  -2  687.75   17.42
   0   0   2  689.02   18.19
   0   0  -2  678.84   18.25
   0   0  -2  695.99   18.05
   1   0   2   -0.55    0.08
   1   0   2   -0.66    0.11
  -1   0  -2   -0.53    0.13
  -1   0  -2   -0.65    0.11
   2   0   2 2008.73   53.61
  -2   0  -2 1962.98   53.91
  -2   0  -2 2101.54   52.40
   2   0   2 2120.55   54.32
  -3   0  -2   -0.24    0.15
  -3   0  -2   -0.26    0.14
   3   0   2    0.39    0.21
   3   0   2   -0.24    0.18
  -4   0  -2  788.05   21.15
   4   0   2  781.92   20.61
   4   0   2  800.71   20.66
  -4   0  -2  780.37   20.03
  -5   0  -2    0.06    0.23
  -5   0  -2    0.20    0.21
   5   0   2   -0.34    0.20
   5   0   2    0.52    0.29
   6   0   2   10.73    0.70
   6   0   2    9.43    0.77
  -6   0  -2   10.19    0.80
  -6   0  -2    9.67    0.63
  -7   0  -2    0.29    0.29
   7   0   2   -0.14    0.33
   7   0   2    0.05    0.29
  -7   0  -2    0.60    0.36
   8   0   2  291.56    8.24
  -8   0  -2  300.32    8.74
   8   0   2  292.17    8.44
  -8   0  -2  290.43    7.97
  -9   0  -2   -0.39    0.45
   9   0   2   -0.69    0.43
 -10   0  -2   39.14    2.09
  10   0   2   40.90    2.05
  11   0   2   -0.61    0.44
 -11   0  -2    0.63    0.55
  12   0   2   -0.42    0.49
 -12   0  -2    0.77    0.54
 -13   0  -2   -0.33    0.56
  13   0   2    0.11    0.54
  14   0   2   16.46    1.56
 -14   0  -2   16.73    1.71
 -14  -1   2    1.05    0.69
 -13   1   2   24.68    1.75
 -13  -1   2   26.44    1.82
 -12  -1   2   32.47    1.98
  12  -1  -2   35.17    1.86
  12   1  -2   35.47    1.90
 -12   1   2   33.51    1.92
  11   1  -2   37.95    1.85
  11  -1  -2   42.61    1.95
 -11  -1   2   39.13    2.12
  11  -1  -2   40.42    1.93
  11   1  -2   37.67    1.94
 -11   1   2   38.46    2.01
  10  -1  -2    1.94    0.59
  10  -1  -2    3.42    0.66
 -10   1   2    3.23    0.63
  10   1  -2    3.14    0.62
  10   1  -2    3.02    0.68
 -10  -1   2    3.40    0.72
 -10   1   2    2.43    0.59
  -9  -1   2   35.72    1.77
   9   1  -2   35.14    1.59
   9  -1  -2   34.53    1.64
  -9   1   2   29.00    1.59
  -9   1   2   33.85    1.59
   9  -1  -2   37.89    1.66
   9   1  -2   32.29    1.64
  -8   1   2  106.01    3.63
   8   1  -2  110.23    3.45
  -8  -1   2  110.76    3.30
   8  -1  -2  109.74    3.56
  -8   1   2  109.19    3.45
  -8  -1   2  104.74    3.75
   8   1  -2  104.29    3.58
   8  -1  -2  111.14    3.51
  -7  -1   2    1.41    0.34
  -7   1   2    2.15    0.43
   7  -1  -2    1.38    0.40
   7   1  -2    1.74    0.47
   7   1  -2    2.30    0.40
   7  -1  -2    1.52    0.38
  -7   1   2    1.67    0.41
  -7  -1   2    1.70    0.46
  -6  -1   2   78.46    2.40
  -6   1   2   79.06    2.56
  -6  -1   2   78.52    2.76
   6   1  -2   80.49    2.69
   6  -1  -2   79.75    2.63
   6   1  -2   78.50    2.49
  -6   1   2   78.14    2.64
   6  -1  -2   81.60    2.56
   5   1  -2 1204.27   32.51
  -5  -1   2 1231.92   31.30
  -5   1   2 1230.42   31.45
   5  -1  -2 1283.84   32.08
  -5  -1   2 1214.45   33.03
   5  -1  -2 1278.46   32.49
   5   1  -2 1222.71   32.00
  -5   1   2 1240.09   32.90
  -4   1   2 1170.42   29.80
  -4   1   2 1159.62   31.14
  -4  -1   2 1178.41   29.68
   4  -1  -2 1177.07   30.76
   4   1  -2 1172.79   30.81
   4   1  -2 1207.51   30.33
   4  -1  -2 1168.90   30.36
  -4  -1   2 1168.75   31.27
   3  -1  -2   52.00    1.71
   3  -1  -2   52.90    1.61
   3   1  -2   50.23    1.73
   3   1  -2   53.94    1.56
  -3   1   2   52.34    1.67
  -3   1   2   59.47    1.69
   3   1  -2   54.56    1.58
  -3  -1   2   50.87    1.78
  -2  -1   2 2553.65   71.43
  -2   1   2 2649.58   69.61
  -2  -1   2 2913.67   71.30
   2  -1  -2 2783.37   71.20
  -2   1   2 2749.94   72.56
   2   1  -2 2649.55   69.76
   1   1  -2  342.83    9.34
  -1  -1   2  349.83    9.51
   1   1  -2  344.81    9.04
  -1   1   2  347.06    9.06
   1  -1  -2  343.54    9.35
  -1  -1   2  348.96    9.25
  -1   1   2  351.03    9.46
   1  -1  -2  395.36    9.27
   0  -1  -2  881.89   23.11
   0   1  -2  903.47   23.52
   0  -1  -2  903.42   23.45
   0  -1  -2  864.44   22.86
   0  -1   2  878.29   22.86
   0  -1   2  883.44   23.42
   0  -1  -2  875.97   22.36
   0   1  -2  873.59   22.38
  -1  -1  -2  451.19   11.94
   1   1   2  445.54   12.01
  -1  -1  -2  473.05   11.61
   1  -1   2  459.72   11.91
  -1   1  -2  460.39   12.22
  -1  -1  -2  447.14   12.19
  -1   1  -2  454.10   11.68
  -2   1  -2  527.35   14.13
  -2  -1  -2  500.05   13.37
  -2  -1  -2  531.20   13.83
  -2  -1  -2  533.29   14.16
  -2   1  -2  543.90   13.51
   2   1   2  524.99   13.89
   2  -1   2  530.83   13.80
   3  -1   2    0.07    0.23
  -3  -1  -2    0.21    0.21
   3   1   2    0.12    0.22
  -3   1  -2    0.28    0.21
  -3  -1  -2    0.41    0.16
   3  -1   2    0.17    0.15
  -3   1  -2    0.00    0.20
   3   1   2    0.05    0.24
  -4  -1  -2   94.32    2.66
  -4   1  -2   96.11    3.02
   4   1   2   97.28    2.98
  -4  -1  -2   94.95    3.07
   4  -1   2   93.87    2.96
   4  -1   2   98.62    2.74
  -4   1  -2   94.68    2.85
   4   1   2  100.62    2.91
   5   1   2  164.70    4.74
  -5   1  -2  161.80    4.91
  -5  -1  -2  167.32    5.00
   5  -1   2  162.38    4.82
   5  -1   2  163.87    4.58
  -5  -1  -2  166.61    4.43
   5   1   2  164.99    4.82
  -5   1  -2  163.41    4.63
  -6   1  -2  157.52    4.91
   6  -1   2  163.07    4.56
   6  -1   2  158.24    4.80
  -6   1  -2  161.26    4.61
  -6  -1  -2  161.03    4.99
   6   1   2  163.55    4.82
  -6  -1  -2  156.46    4.38
   6   1   2  159.92    4.71
   7  -1   2   97.87    2.97
   7   1   2   97.28    3.23
  -7  -1  -2   92.76    3.33
   7   1   2   97.87    3.12
  -7   1  -2   93.96    3.03
  -7   1  -2   89.73    3.25
   7  -1   2   95.65    3.23
  -7  -1  -2   93.94    2.81
   8  -1   2   16.42    1.14
  -8   1  -2   19.22    1.23
   8   1   2   17.04    1.17
  -8  -1  -2   17.47    1.24
   8  -1   2   17.40    0.99
   8   1   2   18.59    1.11
  -8   1  -2   18.34    1.06
  -9  -1  -2   79.21    3.23
  -9   1  -2   81.71    3.17
  -9   1  -2   84.46    2.89
   9   1   2   82.96    3.10
   9  -1   2   84.12    3.10
   9   1   2   83.29    2.96
 -10   1  -2  310.86    9.31
 -10  -1  -2  303.48    9.39
  10  -1   2  305.54    9.03
  10   1   2  305.80    9.02
  11   1   2    9.63    1.06
 -11  -1  -2    8.69    1.14
 -11   1  -2    8.71    1.08
  11  -1   2    8.48    1.03
 -12  -1  -2    1.00    0.60
  12   1   2    0.25    0.61
 -12   1  -2    1.30    0.61
  12  -1   2    1.41    0.63
  13   1   2   10.43    1.25
  13  -1   2   12.70    1.33
 -13  -1  -2   10.72    1.35
 -13   1  -2   12.92    1.38
  14   1   2    1.13    0.79
 -14   1  -2    2.56    0.83
 -14  -1  -2    1.37    0.84
  14  -1   2    2.08    0.83
 -14  -2   2    1.39    0.72
  13   2  -2   15.29    1.33
 -13  -2   2   16.08    1.46
 -12  -2   2    2.56    0.77
  12   2  -2    1.65    0.68
  12  -2  -2    3.27    0.74
  11  -2  -2    7.03    0.82
 -11   2   2    8.09    0.96
 -11  -2   2    6.79    1.03
  11  -2  -2    7.45    0.90
  11   2  -2    7.20    0.95
 -11   2   2    8.02    0.95
 -10   2   2    0.42    0.40
  10  -2  -2    1.82    0.54
  10  -2  -2    0.68    0.44
 -10  -2   2    1.58    0.60
  10   2  -2    0.83    0.52
  10   2  -2    0.33    0.51
 -10   2   2    1.47    0.55
   9  -2  -2   57.51    2.27
  -9   2   2   57.25    2.30
   9   2  -2   56.69    2.20
  -9  -2   2   55.74    2.47
  -9   2   2   57.35    2.31
   9  -2  -2   55.88    2.24
   9   2  -2   54.34    2.35
  -8   2   2   35.92    1.61
   8  -2  -2   38.71    1.65
   8   2  -2   31.90    1.66
  -8  -2   2   36.58    1.80
   8  -2  -2   36.16    1.61
  -8   2   2   37.06    1.66
   8   2  -2   37.02    1.56
  -7   2   2   12.74    0.83
   7  -2  -2   15.29    0.91
   7   2  -2   11.71    0.97
   7   2  -2   13.41    0.86
  -7  -2   2   12.93    0.99
  -7   2   2   13.26    0.91
  -7  -2   2   12.41    0.68
   7  -2  -2   13.74    0.89
  -6   2   2  146.95    4.40
  -6  -2   2  141.69    4.62
  -6   2   2  144.87    4.36
   6   2  -2  147.33    4.27
   6  -2  -2  147.51    4.35
   6  -2  -2  153.20    4.42
   6   2  -2  146.08    4.51
  -6  -2   2  150.19    4.06
   5  -2  -2    5.01    0.48
  -5  -2   2    5.82    0.40
   5   2  -2    5.54    0.60
  -5   2   2    6.66    0.56
   5  -2  -2    5.30    0.51
  -5  -2   2    5.05    0.59
  -5   2   2    6.38    0.49
   5   2  -2    5.64    0.51
  -4   2   2  152.64    3.93
   4   2  -2  134.97    3.69
  -4  -2   2  131.43    3.85
  -4   2   2  148.36    3.98
   4  -2  -2  129.09    3.91
   4  -2  -2  144.26    4.01
   4   2  -2  127.01    4.06
  -4  -2   2  127.37    4.14
   3   2  -2  220.76    6.38
  -3  -2   2  226.46    6.51
   3  -2  -2  221.09    6.31
  -3   2   2  232.60    6.24
  -3   2   2  220.00    6.17
   3   2  -2  231.13    5.99
   3  -2  -2  252.20    6.27
  -3  -2   2  234.65    6.17
   2  -2  -2  753.25   20.12
  -2  -2   2  750.98   20.45
  -2   2   2  727.72   19.49
   2   2  -2  748.27   20.14
  -2  -2   2  747.66   19.82
  -2   2   2  775.69   20.53
   2  -2  -2  865.42   19.95
   2   2  -2  758.38   19.40
   1   2  -2   14.48    0.64
  -1  -2   2   14.37    0.67
  -1  -2   2   13.89    0.59
  -1   2   2   13.64    0.62
   1   2  -2   14.37    0.67
   1  -2  -2   14.05    0.67
   0  -2  -2  243.50    6.62
   0   2   2  245.85    6.37
   0  -2  -2  244.71    6.66
   0  -2   2  243.74    6.71
   0  -2  -2  246.21    6.60
   0   2  -2  246.05    6.57
   0   2  -2  250.74    6.46
   0  -2   2  246.26    6.55
  -1   2  -2 2461.52   63.06
  -1  -2  -2 2328.49   61.24
   1   2   2 2458.60   60.89
   1  -2   2 2329.71   61.19
   1   2   2 2440.27   63.14
  -1  -2  -2 2375.83   62.71
  -1   2  -2 2354.57   63.35
  -1   2  -2 2317.24   59.91
  -2  -2  -2   15.17    0.76
  -2   2  -2   14.73    0.75
   2  -2   2   17.00    0.78
   2   2   2   15.69    0.74
  -2  -2  -2   16.47    0.81
  -2   2  -2   16.85    0.74
   2  -2   2   16.35    0.57
  -3   2  -2  847.05   21.58
   3   2   2  831.08   22.23
  -3   2  -2  833.93   22.51
  -3  -2  -2  858.72   22.09
   3  -2   2  855.27   22.06
  -3  -2  -2  841.44   22.59
   3  -2   2  844.22   22.04
   4   2   2   32.77    1.33
  -4  -2  -2   31.78    1.39
   4  -2   2   33.92    1.09
  -4  -2  -2   32.57    1.37
  -4   2  -2   33.97    1.33
   4  -2   2   31.34    1.33
  -4   2  -2   31.81    1.32
  -4  -2  -2   33.57    0.97
  -5   2  -2   12.07    0.75
  -5   2  -2    9.99    0.74
   5  -2   2   11.98    0.59
   5   2   2   10.92    0.80
  -5  -2  -2   11.08    0.82
  -5  -2  -2   11.92    0.49
   5  -2   2   10.87    0.79
   5   2   2    9.50    0.76
   6   2   2    3.18    0.53
  -6  -2  -2    2.41    0.50
   6  -2   2    2.50    0.33
   6  -2   2    2.13    0.46
  -6   2  -2    2.14    0.45
  -6   2  -2    2.22    0.44
   6   2   2    2.60    0.50
  -6  -2  -2    3.54    0.31
  -7  -2  -2   17.27    1.18
  -7   2  -2   16.75    1.04
   7  -2   2   16.69    1.07
   7   2   2   19.02    1.16
  -7   2  -2   17.72    1.08
   7  -2   2   16.62    0.86
   7   2   2   18.41    1.13
  -8   2  -2   51.52    2.07
  -8   2  -2   47.49    2.12
   8   2   2   53.96    2.15
  -8  -2  -2   50.20    2.30
   8   2   2   49.09    2.13
   8  -2   2   53.84    2.19
  -9  -2  -2   76.99    3.21
   9   2   2   84.39    3.11
   9  -2   2   82.04    3.10
  -9   2  -2   82.10    3.13
   9   2   2   82.97    3.01
  -9   2  -2   80.52    2.95
 -10   2  -2   12.75    1.06
  10   2   2   14.21    1.22
  10   2   2   16.11    1.27
 -10   2  -2   13.17    1.18
  10  -2   2   13.49    1.20
 -10  -2  -2   13.89    1.28
  11  -2   2    4.36    0.87
 -11  -2  -2    6.32    1.04
  11   2   2    5.43    0.94
 -11   2  -2    4.74    0.83
 -12   2  -2    3.09    0.76
 -12  -2  -2    1.69    0.74
  12  -2   2    2.54    0.79
  12   2   2    0.92    0.63
  13  -2   2    6.54    1.06
  13   2   2    5.90    1.03
 -13   2  -2    5.92    1.01
 -13  -2  -2    6.32    1.17
  14   2   2    2.43    0.88
  14  -2   2    1.96    0.77
 -14  -3   2   16.27    1.73
 -13  -3   2    1.44    0.73
  13   3  -2    0.23    0.57
  12  -3  -2   13.37    1.23
 -12   3   2   11.60    1.22
  12   3  -2   10.67    1.20
 -12  -3   2    9.15    1.22
 -11  -3   2    7.00    1.03
  11   3  -2    6.82    0.97
 -11   3   2    6.42    0.96
  11  -3  -2    7.60    0.94
  10  -3  -2   36.22    1.73
 -10   3   2   35.32    1.83
  10   3  -2   34.05    1.89
  10  -3  -2   33.25    1.79
 -10  -3   2   32.60    1.94
  10   3  -2   38.11    1.79
  -9   3   2   70.84    2.70
  -9  -3   2   66.78    2.88
  -9   3   2   67.96    2.59
   9  -3  -2   73.65    2.71
   9   3  -2   65.75    2.53
   9  -3  -2   67.38    2.58
   9   3  -2   67.89    2.81
  -8   3   2    2.30    0.46
  -8  -3   2    2.11    0.55
  -8   3   2    2.51    0.58
   8   3  -2    2.99    0.69
   8  -3  -2    2.85    0.57
   8   3  -2    3.47    0.53
   8  -3  -2    3.38    0.56
   7   3  -2   24.01    1.19
  -7   3   2   24.23    1.29
  -7  -3   2   18.41    1.24
   7   3  -2   22.00    1.37
   7  -3  -2   22.60    1.17
   7  -3  -2   25.31    1.27
  -7   3   2   22.85    1.10
   6  -3  -2   36.62    1.50
  -6   3   2   34.82    1.32
  -6   3   2   35.41    1.54
   6  -3  -2   35.23    1.46
  -6  -3   2   32.09    1.61
  -6  -3   2   32.87    1.14
  -6  -3   2   32.85    1.40
   6   3  -2   31.76    1.56
   5   3  -2   31.21    1.53
  -5  -3   2   36.91    1.18
   5  -3  -2   35.95    1.46
  -5   3   2   38.91    1.54
   5  -3  -2   38.29    1.45
  -5   3   2   37.49    1.29
  -5  -3   2   35.77    1.40
  -5  -3   2   32.74    1.54
  -4   3   2   12.64    0.55
   4   3  -2   11.58    0.54
   4  -3  -2   12.97    0.75
  -4  -3   2   13.77    0.85
  -4   3   2   10.81    0.75
   4   3  -2   12.90    0.83
   4  -3  -2   13.33    0.76
  -4  -3   2   11.60    0.69
  -3  -3   2   27.93    1.10
   3   3  -2   28.48    0.97
   3   3  -2   29.27    1.23
  -3   3   2   29.72    0.89
  -3  -3   2   28.81    1.24
   3  -3  -2   28.01    1.15
  -3   3   2   29.68    1.19
   3  -3  -2   27.82    1.16
   2   3  -2  198.72    5.25
   2   3  -2  200.40    5.60
  -2  -3   2  200.50    5.67
   2  -3  -2  192.83    5.51
  -2  -3   2  195.21    5.42
   2  -3  -2  200.20    5.55
  -2   3   2  200.17    5.42
  -1   3   2  137.07    3.80
  -1  -3   2  138.76    3.87
   1  -3  -2  135.71    3.75
   1  -3  -2  135.59    3.95
  -1  -3   2  136.00    3.98
   1   3  -2  140.50    3.78
   1   3  -2  133.47    3.92
   1  -3  -2  138.05    3.96
   0   3  -2  540.37   14.06
   0  -3  -2  521.36   14.01
   0  -3   2  522.55   14.26
   0   3  -2  536.92   13.69
   0  -3  -2  525.73   14.14
   0   3   2  532.38   13.59
   0  -3   2  542.41   13.96
   1  -3   2  270.91    7.45
  -1   3  -2  277.99    7.34
  -1  -3  -2  266.65    7.49
   1  -3   2  284.63    7.54
  -1   3  -2  275.62    7.38
   1   3   2  274.19    7.11
  -1  -3  -2  277.19    7.53
  -2  -3  -2   94.87    2.85
  -2   3  -2   91.69    2.79
  -2   3  -2   91.88    2.62
  -2   3  -2   92.40    2.77
   2  -3   2   91.72    2.83
   2   3   2   93.13    2.45
   2   3   2   87.44    2.83
  -2  -3  -2   92.63    2.87
  -3   3  -2    6.01    0.46
  -3   3  -2    6.61    0.56
   3  -3   2    5.93    0.53
  -3  -3  -2    5.63    0.57
  -3  -3  -2    4.98    0.52
   3  -3   2    6.03    0.39
   3   3   2    5.73    0.54
   4  -3   2  121.36    3.45
   4   3   2  122.37    3.79
  -4   3  -2  124.14    3.72
  -4   3  -2  119.03    3.71
  -4  -3  -2  129.03    3.91
  -4  -3  -2  127.53    3.83
   4  -3   2  118.39    3.75
   5   3   2  223.07    6.45
  -5  -3  -2  219.65    6.44
   5  -3   2  225.55    6.07
  -5  -3  -2  226.22    6.63
   5  -3   2  218.33    6.41
  -5   3  -2  221.50    6.41
  -5   3  -2  220.16    6.30
  -6   3  -2  122.55    3.86
   6  -3   2  121.03    3.93
  -6  -3  -2  120.92    4.05
  -6   3  -2  117.96    3.82
   6   3   2  117.32    3.88
   6  -3   2  126.46    3.55
  -7   3  -2   10.44    0.84
  -7   3  -2   11.88    0.95
   7   3   2   10.70    0.94
  -7  -3  -2   11.59    0.98
   7  -3   2   11.94    0.98
   7   3   2   10.63    0.96
  -8   3  -2   67.49    2.59
   8   3   2   68.64    2.65
  -8   3  -2   65.05    2.57
   8  -3   2   66.36    2.65
  -8  -3  -2   66.84    2.81
   8   3   2   63.27    2.60
   9  -3   2    3.93    0.75
   9   3   2    4.97    0.82
  -9  -3  -2    4.43    0.85
  -9   3  -2    2.66    0.69
   9   3   2    3.25    0.70
  -9   3  -2    3.20    0.63
  10   3   2   32.24    1.81
  10  -3   2   30.79    1.79
  10   3   2   30.87    1.75
 -10  -3  -2   28.30    1.83
 -10   3  -2   33.22    1.76
 -10   3  -2   31.77    1.75
 -11  -3  -2    0.44    0.59
 -11   3  -2    0.88    0.49
 -11   3  -2    0.35    0.52
  11  -3   2    0.04    0.50
  11   3   2    1.48    0.65
  12   3   2    5.65    0.98
  12  -3   2    3.67    0.88
 -12  -3  -2    4.20    0.99
  13   3   2    5.59    1.05
 -13  -3  -2    3.44    0.98
  13  -3   2    3.37    0.89
  14  -3   2   11.84    1.43
  14   4  -2    8.97    1.26
 -13  -4   2   -0.52    0.55
  13   4  -2    1.24    0.71
  13  -4  -2    0.12    0.58
 -13   4   2    0.88    0.66
 -12   4   2   28.80    1.84
 -12  -4   2   26.96    1.91
  12  -4  -2   27.14    1.77
  12   4  -2   30.47    1.89
 -11   4   2    5.30    0.94
  11  -4  -2    6.82    0.95
 -10  -4   2   15.19    1.35
  10  -4  -2   15.55    1.24
  10   4  -2   18.76    1.38
 -10   4   2   16.24    1.26
   9  -4  -2  156.35    4.97
   9   4  -2  149.10    5.12
   9  -4  -2  147.88    4.81
  -9  -4   2  156.12    5.29
  -9   4   2  150.42    4.94
   9   4  -2  152.40    4.78
   8   4  -2   38.25    1.98
   8  -4  -2   39.61    1.83
  -8  -4   2   36.86    1.94
   8   4  -2   38.55    1.70
  -8   4   2   36.02    1.78
   8  -4  -2   35.99    1.68
   7  -4  -2    0.08    0.31
  -7   4   2    0.24    0.36
  -7  -4   2    0.01    0.35
  -7  -4   2    0.55    0.43
   7   4  -2    0.08    0.48
   7  -4  -2    0.16    0.34
   6  -4  -2   21.70    1.23
  -6   4   2   23.36    0.97
  -6  -4   2   21.48    1.15
  -6  -4   2   20.36    1.28
   6   4  -2   20.96    1.31
  -6   4   2   23.13    1.28
   6  -4  -2   25.43    1.22
  -5   4   2   48.78    1.94
  -5   4   2   51.76    1.61
   5   4  -2   47.17    2.00
  -5  -4   2   47.92    1.85
   5  -4  -2   48.24    1.92
   5  -4  -2   54.43    1.91
  -5  -4   2   48.71    2.04
   5   4  -2   53.00    1.55
   4   4  -2   39.99    1.69
   4  -4  -2   38.44    1.57
   4  -4  -2   39.25    1.54
  -4  -4   2   37.78    1.66
  -4  -4   2   39.23    1.50
  -4   4   2   39.74    1.59
  -4   4   2   38.86    1.20
   4   4  -2   38.81    1.25
  -3  -4   2  280.04    7.51
  -3  -4   2  272.58    7.80
   3   4  -2  268.93    7.14
   3   4  -2  278.00    7.73
  -3   4   2  274.05    7.46
   3  -4  -2  271.36    7.60
   3  -4  -2  268.76    7.59
  -2  -4   2  142.40    4.28
  -2  -4   2  143.20    4.14
   2   4  -2  145.09    3.95
   2   4  -2  141.69    4.25
   2  -4  -2  139.41    4.22
   2  -4  -2  143.56    4.23
  -2   4   2  141.39    4.10
  -1  -4   2    1.23    0.29
   1  -4  -2    0.95    0.33
  -1  -4   2    1.02    0.31
   1   4  -2    1.14    0.33
  -1   4   2    1.27    0.28
   1  -4  -2    1.02    0.32
   1   4  -2    0.98    0.27
   0  -4  -2  397.70   10.48
   0   4   2  389.90   10.62
   0   4   2  378.87   10.11
   0  -4   2  398.78   10.48
   0  -4  -2  383.02   10.53
   0   4  -2  388.37   10.50
   0  -4   2  393.77   10.62
   0   4  -2  389.04   10.24
  -1   4  -2   12.91    0.76
  -1  -4  -2   11.45    0.62
  -1   4  -2   10.66    0.62
  -1  -4  -2   12.14    0.79
   1  -4   2   10.54    0.71
   1   4   2   11.58    0.75
   1   4   2   11.25    0.56
   1  -4   2   11.12    0.62
   2   4   2 1963.24   52.48
   2  -4   2 2020.62   53.00
  -2  -4  -2 2058.67   53.11
  -2  -4  -2 1993.70   51.96
   2  -4   2 2013.12   51.92
   2   4   2 2060.97   50.99
  -2   4  -2 1971.86   50.81
  -2   4  -2 2005.42   52.26
  -3  -4  -2  170.47    4.98
  -3   4  -2  164.20    4.85
   3   4   2  166.26    4.97
  -3   4  -2  167.18    4.81
  -3  -4  -2  168.68    4.95
   3  -4   2  163.04    4.90
   4   4   2  567.41   15.32
  -4  -4  -2  571.37   15.52
   4  -4   2  562.15   14.94
  -4   4  -2  568.98   15.29
  -4   4  -2  580.59   14.93
   4  -4   2  553.34   15.17
  -4  -4  -2  549.93   15.18
   5  -4   2  118.95    3.50
  -5  -4  -2  119.74    3.98
  -5   4  -2  118.70    3.74
   5  -4   2  120.17    3.89
  -5  -4  -2  125.47    3.94
  -5   4  -2  121.46    3.86
   5   4   2  122.33    3.93
  -6  -4  -2  168.81    5.11
  -6   4  -2  169.00    4.96
   6  -4   2  169.41    5.09
  -6  -4  -2  147.25    5.14
  -6   4  -2  156.31    4.99
   6   4   2  165.10    5.10
  -7  -4  -2   -0.37    0.33
   7  -4   2   -0.17    0.34
  -7   4  -2    0.12    0.32
   7   4   2    0.86    0.54
  -7   4  -2   -0.12    0.39
   8   4   2   21.24    1.41
   8   4   2   21.23    1.45
  -8  -4  -2   23.55    1.50
  -8   4  -2   22.53    1.29
   8  -4   2   22.00    1.44
  -8   4  -2   22.66    1.42
  -9  -4  -2    2.62    0.73
   9   4   2    3.27    0.80
   9  -4   2    1.94    0.64
   9   4   2    3.52    0.75
  -9   4  -2    4.04    0.67
  -9   4  -2    3.12    0.73
 -10  -4  -2    2.93    0.81
  10   4   2    3.01    0.79
 -10   4  -2    2.45    0.71
  10   4   2    2.62    0.72
  10  -4   2    1.78    0.69
  11   4   2    0.00    0.58
 -11   4  -2    1.05    0.59
 -11  -4  -2   -0.32    0.49
  11   4   2   -0.18    0.56
  11  -4   2    0.37    0.53
  12  -4   2   22.52    1.72
  12   4   2   20.25    1.61
 -12   4  -2   20.71    1.57
 -12  -4  -2   18.92    1.64
 -13  -4  -2   -0.76    0.60
  13   4   2    0.60    0.73
  13  -4   2   -0.60    0.52
  13   5  -2    0.96    0.67
  13  -5  -2    1.00    0.66
 -13  -5   2    1.70    0.84
 -13   5   2    1.21    0.72
  12  -5  -2    3.66    0.87
  12   5  -2    4.41    0.98
 -12  -5   2    4.71    1.04
 -12   5   2    5.72    1.09
 -11   5   2    1.07    0.66
  11  -5  -2    2.58    0.74
  11   5  -2    2.03    0.77
 -11  -5   2    0.72    0.57
 -10   5   2   11.33    1.21
 -10  -5   2   12.31    1.34
  10   5  -2   16.15    1.43
  10  -5  -2   13.93    1.23
  -9   5   2   68.88    2.91
   9   5  -2   72.74    3.11
  -9  -5   2   77.91    3.22
   9   5  -2   75.54    2.81
   9  -5  -2   71.36    2.74
   9  -5  -2   69.34    2.89
   8  -5  -2   21.98    1.40
   8   5  -2   24.03    1.66
  -8  -5   2   20.42    1.32
  -8   5   2   22.65    1.47
   8  -5  -2   23.90    1.33
  -8  -5   2   23.83    1.60
  -7  -5   2  196.02    5.96
  -7  -5   2  185.91    6.28
   7  -5  -2  195.29    6.08
   7   5  -2  205.02    6.32
  -7   5   2  199.95    6.06
   7  -5  -2  212.30    6.00
   6  -5  -2    0.75    0.39
   6  -5  -2    1.33    0.49
  -6  -5   2    1.00    0.42
  -6  -5   2    0.55    0.42
   6   5  -2   -0.31    0.47
  -6   5   2    0.51    0.42
   5   5  -2   46.27    2.05
   5  -5  -2   46.09    1.94
  -5  -5   2   46.58    2.02
  -5   5   2   46.09    1.96
  -5  -5   2   48.95    1.89
   5  -5  -2   50.08    1.90
   4   5  -2  275.70    8.08
  -4   5   2  274.03    7.82
   4   5  -2  286.30    7.36
   4  -5  -2  284.94    7.94
   4  -5  -2  280.58    7.95
  -4  -5   2  275.56    7.83
  -4  -5   2  287.46    8.20
   3   5  -2   49.81    2.00
   3  -5  -2   52.56    1.95
   3  -5  -2   49.92    1.98
  -3   5   2   53.67    1.96
  -3  -5   2   49.93    1.98
   3   5  -2   52.16    1.68
  -3  -5   2   50.98    1.89
   2  -5  -2  129.44    3.94
   2  -5  -2  124.76    3.92
   2   5  -2  127.47    3.93
  -2   5   2  126.47    3.80
  -2  -5   2  122.62    3.82
   2   5  -2  132.78    3.65
  -2  -5   2  122.67    3.92
  -1   5   2    8.25    0.69
   1   5  -2    7.77    0.68
   1  -5  -2    7.90    0.72
  -1   5   2    7.64    0.62
  -1  -5   2    7.31    0.59
   1   5  -2    7.81    0.60
  -1  -5   2    7.49    0.66
   1  -5  -2    8.26    0.39
   0   5  -2    0.47    0.28
   0  -5  -2    0.32    0.31
   0   5   2    0.33    0.23
   0  -5  -2    0.59    0.19
   0   5  -2    0.04    0.24
   0   5   2    0.52    0.30
   0  -5   2    0.21    0.22
   0  -5   2    0.16    0.26
   1  -5   2   88.02    2.73
  -1   5  -2   87.13    2.76
  -1   5  -2   85.17    2.80
   1  -5   2   86.15    2.87
  -1  -5  -2   90.79    2.93
   1   5   2   87.24    2.92
   1   5   2   89.60    2.58
  -1  -5  -2   86.96    2.71
   2   5   2  441.14   11.21
  -2   5  -2  447.21   11.76
  -2   5  -2  440.87   11.63
  -2  -5  -2  446.89   11.98
   2   5   2  426.34   11.99
   2  -5   2  439.23   11.85
   2  -5   2  418.28   11.83
  -2  -5  -2  428.05   11.88
   3  -5   2  217.18    6.07
  -3  -5  -2  216.98    6.30
  -3   5  -2  211.94    6.00
   3  -5   2  217.22    6.29
   3   5   2  217.36    5.58
   3   5   2  211.72    6.32
  -3   5  -2  209.11    6.15
  -3  -5  -2  215.04    6.29
   4   5   2    0.93    0.46
  -4  -5  -2    2.23    0.48
  -4   5  -2    1.59    0.45
  -4   5  -2    2.41    0.37
   4  -5   2    1.50    0.46
  -4  -5  -2    1.98    0.55
  -5   5  -2    0.67    0.29
  -5  -5  -2    0.54    0.42
  -5   5  -2    0.43    0.44
   5   5   2   -0.61    0.42
  -5  -5  -2   -0.27    0.36
   5  -5   2    0.63    0.38
   5  -5   2    0.69    0.28
  -6  -5  -2   73.70    2.78
  -6  -5  -2   71.06    2.78
   6   5   2   72.14    2.80
  -6   5  -2   69.19    2.72
  -6   5  -2   67.15    2.47
   6  -5   2   74.88    2.80
   7   5   2    1.68    0.66
   7  -5   2    1.27    0.54
  -7  -5  -2    2.25    0.63
  -7  -5  -2    0.66    0.57
  -7   5  -2    1.72    0.61
   8  -5   2    9.88    1.09
  -8   5  -2   10.09    1.09
  -8  -5  -2    9.20    1.07
   8   5   2   11.42    1.14
  -9   5  -2    1.89    0.65
   9  -5   2    2.18    0.73
   9   5   2    1.61    0.60
   9   5   2    0.71    0.65
  -9  -5  -2    2.26    0.73
 -10   5  -2   -0.21    0.51
 -10  -5  -2   -0.49    0.48
  10   5   2    0.32    0.52
  10   5   2   -0.76    0.54
  10  -5   2   -0.13    0.46
  11   5   2    1.30    0.67
 -11   5  -2    0.72    0.63
  11   5   2    0.58    0.63
 -11  -5  -2    0.40    0.57
  11  -5   2    0.05    0.56
  12  -5   2    9.49    1.24
  12   5   2    8.83    1.23
 -12  -5  -2    8.07    1.27
 -12   5  -2   10.60    1.31
  13   5   2   -0.22    0.69
  13  -5   2   -1.05    0.62
  13  -6  -2   27.32    1.99
 -13   6   2   25.07    1.87
  13   6  -2   26.21    1.98
 -12  -6   2    0.64    0.69
  12   6  -2    1.79    0.81
 -12   6   2    0.49    0.67
  12  -6  -2    1.37    0.72
  11  -6  -2    7.29    1.13
  11   6  -2    9.24    1.25
 -11   6   2    7.41    1.15
 -11  -6   2    7.85    1.22
  10  -6  -2    5.60    0.97
 -10  -6   2    2.80    0.79
  10   6  -2    5.18    1.04
 -10   6   2    4.87    0.93
  -9  -6   2    8.27    1.13
   9   6  -2    9.90    1.21
   9  -6  -2    9.61    1.09
  -9   6   2    7.36    1.02
   8   6  -2    4.17    0.91
  -8   6   2    5.45    0.90
   8  -6  -2    3.73    0.78
  -8  -6   2    5.61    0.83
   8  -6  -2    4.70    0.72
  -8  -6   2    6.65    1.00
   7   6  -2  111.19    3.95
  -7   6   2   99.95    3.72
   7  -6  -2  104.41    3.73
   7  -6  -2  104.60    3.55
  -7  -6   2   99.50    3.57
  -6   6   2   10.50    1.01
   6   6  -2   10.23    1.09
   6  -6  -2    8.79    0.91
   6  -6  -2    7.36    0.80
   5  -6  -2   73.75    2.79
  -5  -6   2   71.85    2.86
   5   6  -2   77.97    2.94
  -5  -6   2   75.71    2.73
  -5   6   2   79.88    2.86
   5  -6  -2   75.79    2.71
   4  -6  -2   44.16    1.86
   4  -6  -2   43.96    1.92
  -4   6   2   43.78    1.89
  -4  -6   2   46.37    1.96
  -4  -6   2   46.88    1.88
   4   6  -2   42.06    1.99
  -3  -6   2  188.14    5.50
   3  -6  -2  183.03    5.55
  -3   6   2  183.85    5.44
  -3  -6   2  183.13    5.61
   3   6  -2  187.67    5.12
   3   6  -2  186.58    5.66
   3  -6  -2  181.85    5.59
   2   6  -2   51.45    2.08
  -2   6   2   48.08    1.93
   2  -6  -2   50.23    2.07
  -2  -6   2   52.43    2.00
  -2  -6   2   51.67    1.98
   2   6  -2   53.40    1.82
   1  -6  -2   22.24    1.28
   1  -6  -2   24.03    0.85
  -1  -6   2   21.99    1.22
  -1   6   2   23.32    1.22
  -1  -6   2   23.98    1.13
   1   6  -2   24.20    1.25
  -1   6   2   22.41    1.12
   1   6  -2   25.49    1.16
   0  -6  -2   46.73    1.56
   0   6   2   45.25    1.67
   0  -6   2   47.37    1.90
   0  -6   2   47.72    1.74
   0   6  -2   46.04    1.81
   0   6   2   46.23    1.89
   0   6  -2   45.16    1.76
   0  -6  -2   43.30    1.89
   1  -6   2  152.47    4.87
   1   6   2  157.14    4.51
  -1  -6  -2  168.44    4.72
  -1   6  -2  162.45    4.79
   1   6   2  156.12    4.96
   1  -6   2  166.06    4.75
  -1  -6  -2  163.40    4.98
  -1   6  -2  162.10    4.80
   2   6   2  386.37   10.06
  -2   6  -2  382.53   10.49
   2  -6   2  391.26   10.60
  -2  -6  -2  384.84   10.70
   2   6   2  388.70   10.86
  -2   6  -2  396.07   10.59
   2  -6   2  380.57   10.70
  -2  -6  -2  377.20   10.74
  -3   6  -2  178.40    5.06
   3  -6   2  179.22    5.03
   3  -6   2  170.82    5.30
  -3  -6  -2  164.15    5.28
  -3  -6  -2  171.03    5.22
  -3   6  -2  175.36    5.24
   3   6   2  171.61    5.37
   4  -6   2   33.89    1.37
  -4   6  -2   34.38    1.39
  -4  -6  -2   33.21    1.58
   4   6   2   32.09    1.67
  -4  -6  -2   34.38    1.69
  -4   6  -2   30.06    1.58
   4  -6   2   34.61    1.70
  -5  -6  -2    5.43    0.75
  -5   6  -2    5.41    0.80
  -5  -6  -2    4.97    0.77
   5  -6   2    6.41    0.83
   5   6   2    6.53    0.86
  -6  -6  -2   15.65    1.21
  -6  -6  -2   13.64    1.09
  -6   6  -2   15.05    1.22
   6  -6   2   14.76    1.19
   6   6   2   13.94    1.15
  -7  -6  -2   82.72    3.22
  -7   6  -2   78.91    3.23
   7   6   2   85.63    3.31
   7  -6   2   85.03    3.31
  -7  -6  -2   81.86    3.28
  -8   6  -2   14.25    1.34
  -8  -6  -2   12.25    1.27
  -8  -6  -2   15.17    1.29
   8  -6   2   13.92    1.24
   8   6   2   15.61    1.35
  -9  -6  -2    1.32    0.65
  -9   6  -2    1.48    0.69
   9   6   2    2.01    0.66
   9  -6   2    0.98    0.58
   9   6   2    1.68    0.69
  10  -6   2    9.85    1.20
 -10  -6  -2   10.73    1.30
  10   6   2   10.76    1.20
  10   6   2   10.26    1.26
 -10   6  -2    9.85    1.22
 -11   6  -2    0.82    0.64
  11   6   2    1.34    0.68
  11  -6   2    0.37    0.62
  11   6   2    0.62    0.71
 -11  -6  -2    0.31    0.57
  12   6   2   29.03    1.98
 -12  -6  -2   19.91    1.74
  12  -6   2   20.49    1.72
  12   6   2   24.43    1.83
 -12   6  -2   21.64    1.74
 -12  -7   2   22.48    1.90
  12   7  -2   23.61    1.96
  12  -7  -2   24.51    1.88
 -12   7   2   22.16    1.80
 -11   7   2    0.19    0.60
  11  -7  -2    2.27    0.78
  11   7  -2    0.68    0.73
 -11  -7   2    0.32    0.65
 -10  -7   2   13.46    1.48
  10  -7  -2   13.17    1.38
  10   7  -2   13.63    1.48
 -10   7   2   12.53    1.38
  -9   7   2    0.25    0.55
   9  -7  -2    0.64    0.59
   9   7  -2    0.38    0.67
  -9  -7   2    0.54    0.61
   8   7  -2    1.86    0.69
  -8  -7   2    1.46    0.71
   8  -7  -2    2.05    0.64
  -8   7   2   -0.08    0.50
  -8  -7   2    1.23    0.60
   7  -7  -2   58.65    2.39
  -7  -7   2   59.00    2.68
  -7  -7   2   58.26    2.46
  -7   7   2   54.69    2.56
   7  -7  -2   58.18    2.59
   7   7  -2   56.13    2.64
   6  -7  -2  222.01    6.86
  -6  -7   2  226.26    6.74
  -6   7   2  219.63    6.78
   6   7  -2  223.91    7.00
   6  -7  -2  220.00    6.68
  -6  -7   2  222.45    7.00
  -5  -7   2  169.01    5.48
   5  -7  -2  164.09    5.25
  -5  -7   2  167.76    5.28
   5  -7  -2  168.70    5.40
   5   7  -2  170.33    5.53
  -5   7   2  174.42    5.38
   4  -7  -2    7.36    0.80
  -4   7   2    7.21    0.84
   4   7  -2    8.98    0.98
  -4  -7   2    9.76    0.88
   4  -7  -2    7.48    0.87
  -3  -7   2   37.41    1.72
  -3   7   2   37.35    1.73
   3   7  -2   37.09    1.46
  -3  -7   2   37.81    1.75
   3  -7  -2   38.33    1.82
   3   7  -2   37.80    1.81
   2   7  -2   35.00    1.48
   2   7  -2   35.25    1.73
  -2  -7   2   36.01    1.69
  -2   7   2   38.15    1.73
   2  -7  -2   36.34    1.75
  -2   7   2   33.20    1.59
  -2  -7   2   37.34    1.62
  -1   7   2   13.40    1.01
  -1   7   2   12.39    0.87
   1   7  -2   12.71    0.88
   1  -7  -2   12.45    1.00
  -1  -7   2   12.54    0.96
  -1  -7   2   11.95    0.84
   1   7  -2   12.47    1.01
   0   7   2  122.56    4.37
   0   7  -2  137.60    4.31
   0  -7  -2  136.92    4.46
   0   7  -2  139.96    4.22
   0   7   2  139.91    4.09
   0  -7   2  137.85    4.42
   0  -7   2  138.66    4.19
   1  -7   2    1.18    0.45
   1  -7   2    1.21    0.34
   1   7   2    1.02    0.36
  -1  -7  -2    0.92    0.34
  -1   7  -2    1.45    0.46
   1   7   2    1.85    0.55
  -1  -7  -2    1.06    0.48
  -1   7  -2    0.75    0.43
  -2  -7  -2    8.05    0.88
  -2   7  -2    5.50    0.73
   2   7   2    6.46    0.80
   2  -7   2    6.15    0.77
  -2  -7  -2    7.15    0.66
  -2   7  -2    7.23    0.71
  -3   7  -2    6.44    0.79
   3  -7   2    5.61    0.78
  -3  -7  -2    4.83    0.65
  -3   7  -2    5.97    0.65
  -4  -7  -2   58.25    2.47
  -4  -7  -2   62.05    2.40
   4  -7   2   57.19    2.48
   4   7   2   60.20    2.55
  -4   7  -2   60.12    2.20
  -4   7  -2   60.33    2.50
  -5  -7  -2   38.72    1.85
  -5  -7  -2   36.21    1.88
   5   7   2   39.72    2.00
  -5   7  -2   34.76    1.88
   5  -7   2   36.71    1.92
   6  -7   2   56.74    2.57
  -6  -7  -2   57.84    2.53
   6   7   2   53.40    2.51
  -6  -7  -2   57.12    2.49
  -6   7  -2   55.51    2.52
  -7   7  -2   12.38    1.26
   7   7   2   10.75    1.20
   7  -7   2   11.31    1.20
  -7  -7  -2   12.16    1.20
  -7  -7  -2   12.16    1.20
  -8  -7  -2   46.59    2.32
   8  -7   2   44.78    2.35
   8   7   2   43.02    2.34
  -8   7  -2   44.05    2.31
  -8  -7  -2   45.08    2.31
   9   7   2    2.57    0.80
   9  -7   2    3.02    0.86
  -9  -7  -2    2.45    0.75
  -9   7  -2    6.14    1.04
  -9  -7  -2    3.54    0.84
  10  -7   2    9.37    1.24
  10   7   2    9.56    1.29
 -10  -7  -2    7.53    1.21
 -10   7  -2    8.39    1.23
  10   7   2    7.57    1.10
  11   7   2    2.13    0.81
 -11   7  -2    3.45    0.92
  11   7   2    3.81    0.98
 -11  -7  -2    2.29    0.81
  11  -7   2    2.86    0.89
  12   7   2    1.91    0.95
  12   7   2    5.11    1.17
 -12   7  -2    4.68    1.00
  12  -8  -2   10.86    1.42
  11  -8  -2   22.77    1.82
 -11   8   2   24.24    1.87
  11   8  -2   26.06    2.03
 -11  -8   2   22.67    1.85
 -10  -8   2   15.15    1.63
 -10   8   2   14.35    1.52
  10   8  -2   18.81    1.72
  10  -8  -2   15.27    1.54
   9   8  -2    0.32    0.61
   9  -8  -2    0.50    0.62
  -9  -8   2    0.21    0.54
  -9   8   2    0.10    0.63
   8   8  -2    5.63    1.07
   8  -8  -2    6.46    1.01
  -8   8   2    6.36    1.01
  -8  -8   2    6.09    1.02
  -7  -8   2   36.99    1.97
   7   8  -2   36.27    2.15
  -7   8   2   42.41    2.18
  -7  -8   2   35.99    2.03
   7  -8  -2   37.19    2.05
  -6  -8   2   55.73    2.44
   6  -8  -2   52.70    2.35
   6   8  -2   50.19    2.57
   6  -8  -2   56.16    2.54
  -6   8   2   53.90    2.53
  -6  -8   2   57.30    2.59
   5   8  -2    7.56    1.05
   5  -8  -2    7.09    0.97
  -5  -8   2    8.09    0.98
  -5   8   2    7.36    0.96
   5  -8  -2    6.72    0.85
  -5  -8   2    7.02    0.89
  -4   8   2   17.45    1.21
   4   8  -2   16.29    1.30
  -4   8   2   17.78    1.29
   4  -8  -2   17.77    1.28
  -4  -8   2   17.11    1.20
  -4  -8   2   17.12    1.26
  -3  -8   2    9.64    0.88
  -3   8   2    7.96    0.88
  -3   8   2    8.09    0.88
   3  -8  -2    8.11    0.96
   3   8  -2    6.73    0.93
  -3  -8   2    9.70    0.97
  -2   8   2   28.21    1.47
   2   8  -2   25.28    1.55
   2  -8  -2   26.65    1.56
  -2  -8   2   27.38    1.54
  -2  -8   2   25.95    1.38
   2   8  -2   27.96    1.35
  -1   8   2   27.77    1.52
   1   8  -2   26.48    1.53
   1  -8  -2   30.36    1.68
  -1  -8   2   26.96    1.54
  -1   8   2   26.83    1.42
  -1  -8   2   25.97    1.33
   1   8  -2   27.55    1.39
   0  -8  -2    4.22    0.76
   0  -8   2    4.77    0.74
   0   8   2    6.38    0.70
   0   8  -2    6.18    0.74
   0   8  -2    5.75    0.76
   0   8   2    6.42    0.82
  -1   8  -2   36.37    1.75
   1   8   2   39.13    1.93
  -1   8  -2   36.03    1.74
  -1  -8  -2   41.57    2.01
   1  -8   2   37.01    1.86
  -2  -8  -2   18.60    1.32
   2   8   2   20.64    1.39
  -2   8  -2   20.08    1.21
  -2   8  -2   16.85    1.19
   2  -8   2   18.81    1.31
  -3  -8  -2    1.61    0.60
  -3   8  -2    1.53    0.50
  -3  -8  -2    1.91    0.48
   3  -8   2    0.97    0.51
  -3   8  -2    1.20    0.55
   3   8   2    0.93    0.58
   4   8   2   43.93    2.21
  -4  -8  -2   46.14    1.99
   4  -8   2   40.27    2.09
  -4  -8  -2   45.23    2.18
  -4   8  -2   45.05    2.17
  -5   8  -2   38.22    2.00
  -5  -8  -2   34.93    1.81
   5  -8   2   37.06    2.00
  -5  -8  -2   33.98    1.90
   5   8   2   36.90    2.03
  -6  -8  -2   26.65    1.67
  -6   8  -2   26.15    1.72
  -6  -8  -2   26.22    1.61
   6  -8   2   27.57    1.73
   6   8   2   27.50    1.77
   7  -8   2    8.21    1.11
  -7  -8  -2    8.39    1.11
  -7   8  -2    8.05    1.13
  -7  -8  -2    7.96    1.09
   7   8   2    6.34    1.06
  -8   8  -2    4.31    0.94
   8  -8   2    5.48    1.02
  -8  -8  -2    4.90    0.94
   8   8   2    4.61    1.01
  -8  -8  -2    5.33    0.97
  -9  -8  -2   26.24    1.84
   9  -8   2   26.41    1.88
  -9  -8  -2   25.05    1.77
   9   8   2   26.36    1.84
  -9   8  -2   24.61    1.83
 -10  -8  -2    3.23    0.87
  10   8   2    3.18    0.98
  10  -8   2    2.47    0.82
 -10   8  -2    1.18    0.75
  11   8   2    0.70    0.80
  11   8   2    1.07    0.84
 -11  -8  -2    0.75    0.64
 -11   8  -2    0.06    0.58
  10   9  -2   23.14    1.93
 -10  -9   2   19.22    1.72
  10  -9  -2   19.88    1.68
 -10   9   2   21.66    1.80
  -9   9   2    6.46    1.16
   9  -9  -2    7.69    1.18
  -9  -9   2    6.42    1.18
   9   9  -2    7.20    1.26
   8   9  -2    2.94    0.94
  -8  -9   2    1.77    0.73
   8  -9  -2    2.10    0.76
  -8   9   2    2.03    0.77
  -7  -9   2    2.71    0.76
   7   9  -2    1.93    0.83
  -7  -9   2    2.76    0.76
   7  -9  -2    2.22    0.78
  -7   9   2    5.69    0.99
  -6  -9   2   17.70    1.38
   6  -9  -2   16.51    1.39
   6   9  -2   19.43    1.54
  -6   9   2   17.67    1.47
  -6  -9   2   18.33    1.42
  -5  -9   2   -0.09    0.46
   5  -9  -2    0.36    0.52
  -5  -9   2   -0.58    0.52
  -5   9   2   -0.22    0.52
  -5   9   2   -0.29    0.44
   5   9  -2    0.56    0.66
  -4  -9   2   51.51    2.42
  -4   9   2   56.21    2.53
  -4  -9   2   56.86    2.46
   4  -9  -2   51.59    2.55
   4   9  -2   56.93    2.60
  -4   9   2   58.36    2.49
  -3  -9   2    3.74    0.68
   3  -9  -2    4.25    0.85
  -3   9   2    2.31    0.67
   3   9  -2    2.89    0.76
  -3  -9   2    2.59    0.74
  -3   9   2    4.08    0.78
   2  -9  -2   70.45    3.08
   2   9  -2   79.20    3.11
  -2  -9   2   75.67    3.06
  -2   9   2   80.83    2.98
  -2   9   2   73.15    3.01
  -1   9   2    1.39    0.58
  -1  -9   2    0.71    0.54
   1   9  -2    1.09    0.47
  -1   9   2    0.55    0.41
   1   9  -2    0.94    0.62
   1  -9  -2    1.18    0.58
   0   9  -2    7.13    0.83
   0  -9  -2    6.21    0.95
   0   9   2    5.46    0.87
   0   9  -2    6.96    0.90
   0  -9   2    6.15    0.90
  -1   9  -2   27.16    1.54
  -1   9  -2   23.92    1.47
  -1  -9  -2   30.04    1.80
   1   9   2   28.55    1.70
   1  -9   2   24.57    1.63
  -2  -9  -2    2.89    0.79
   2  -9   2    2.75    0.69
  -2   9  -2    3.49    0.68
   2   9   2    3.50    0.77
  -2   9  -2    3.97    0.76
  -3   9  -2    1.34    0.60
   3   9   2    1.77    0.68
   3  -9   2    1.62    0.59
  -3  -9  -2    2.29    0.68
  -4  -9  -2   36.92    2.07
   4  -9   2   37.53    2.02
   4   9   2   35.32    2.03
  -4   9  -2   36.12    2.00
  -5   9  -2   25.80    1.72
  -5  -9  -2   26.47    1.71
   5  -9   2   23.47    1.65
   5   9   2   26.18    1.74
   6   9   2   10.81    1.27
  -6  -9  -2    7.95    1.11
  -6  -9  -2   10.98    1.17
  -6   9  -2   10.82    1.26
   6  -9   2    8.72    1.16
  -7  -9  -2    1.87    0.70
   7  -9   2    1.74    0.69
  -7  -9  -2    2.95    0.79
   7   9   2    1.31    0.78
  -7   9  -2    1.57    0.72
   8   9   2    0.65    0.76
  -8  -9  -2    3.39    0.86
   8  -9   2    0.91    0.72
  -8  -9  -2    1.12    0.66
  -8   9  -2    1.31    0.74
  -9   9  -2    6.14    1.14
   9   9   2    6.76    1.21
  -9  -9  -2    6.89    1.16
   9  -9   2    7.45    1.23
  -9  -9  -2    5.62    1.07
 -10  -9  -2   18.09    1.61
  10   9   2   18.08    1.80
 -10  -9  -2   18.99    1.64
  -9 -10   2    5.53    1.13
  -9  10   2    5.84    1.17
   9  10  -2    2.03    0.98
   9 -10  -2    3.10    0.93
   8  10  -2    3.17    0.90
  -8  10   2    1.40    0.72
  -8 -10   2    2.59    0.83
   8 -10  -2    1.83    0.73
  -7  10   2    0.29    0.54
  -7 -10   2   -0.03    0.50
   7  10  -2    0.18    0.69
   7 -10  -2    1.02    0.61
  -6 -10   2    0.61    0.61
   6  10  -2    1.30    0.79
  -6  10   2    0.11    0.57
  -6 -10   2   -0.52    0.57
   6 -10  -2    1.34    0.69
  -5 -10   2   17.91    1.48
   5  10  -2   16.42    1.45
   5 -10  -2   14.53    1.45
  -5  10   2   18.23    1.38
  -5  10   2   14.38    1.41
  -4  10   2    0.27    0.55
   4  10  -2    0.26    0.64
   4 -10  -2    0.22    0.52
  -4 -10   2   -0.06    0.60
  -4  10   2   -0.04    0.48
   3  10  -2   16.42    1.45
   3 -10  -2   18.27    1.44
  -3 -10   2   17.42    1.45
  -3  10   2   17.63    1.39
  -3  10   2   18.28    1.36
  -2  10   2   -0.31    0.41
  -2 -10   2    0.02    0.50
   2 -10  -2    1.44    0.64
   2  10  -2    0.18    0.65
  -2  10   2   -0.05    0.52
  -1 -10   2    3.71    0.83
   1 -10  -2    3.92    0.85
  -1  10   2    4.72    0.85
   1  10  -2    2.27    0.73
   0  10  -2    8.69    1.00
   0 -10   2    8.54    1.08
   0  10  -2    9.84    1.12
  -1 -10  -2   13.93    1.39
  -1  10  -2   11.57    1.12
  -1  10  -2    9.00    1.06
   1  10   2   11.45    1.21
   1 -10   2   10.86    1.19
  -2 -10  -2    5.62    1.00
  -2  10  -2    6.13    0.94
   2 -10   2    5.48    0.95
   2  10   2    6.09    1.03
   3 -10   2    1.76    0.67
  -3 -10  -2    2.36    0.78
   3  10   2    2.10    0.76
  -3  10  -2    2.47    0.75
   4  10   2   41.04    2.31
  -4  10  -2   44.12    2.30
  -4 -10  -2   41.83    2.31
   4 -10   2   41.44    2.25
   5  10   2   10.47    1.31
  -5 -10  -2    8.64    1.17
   5 -10   2    6.79    1.12
  -5  10  -2    7.81    1.17
   6  10   2    7.42    1.16
  -6  10  -2    6.20    1.10
   6 -10   2    6.17    1.09
  -6 -10  -2    6.45    1.06
   7  10   2    1.83    0.85
  -7 -10  -2    2.61    0.81
  -7  10  -2    2.34    0.84
   7 -10   2    1.69    0.76
   8 -10   2    0.89    0.66
  -8 -10  -2    1.20    0.72
   8  10   2    0.67    0.79
  -8  10  -2    0.74    0.71
  -9 -10  -2    3.15    0.87
  -9 -10  -2    3.04    0.87
   7 -11  -2   15.96    1.62
  -7  11   2   17.58    1.72
   7  11  -2   14.92    1.62
  -6  11   2    0.70    0.64
   6  11  -2   -0.17    0.71
   6 -11  -2    0.80    0.59
  -6 -11   2    0.14    0.58
  -5  11   2   -0.03    0.54
   5  11  -2    1.67    0.80
  -5 -11   2   -1.00    0.58
   5 -11  -2    0.18    0.56
  -4  11   2    4.49    0.91
  -4  11   2    7.38    1.09
   4  11  -2    5.56    1.13
   4 -11  -2    5.88    1.05
  -4 -11   2    5.00    0.96
  -3  11   2    3.89    0.86
  -3 -11   2    3.78    0.96
  -3  11   2    4.92    0.93
   3 -11  -2    2.59    0.86
   3  11  -2    3.17    0.89
   2  11  -2    1.84    0.76
  -2  11   2    1.58    0.73
  -2 -11   2    1.43    0.74
   2 -11  -2    2.62    0.81
   1 -11  -2   13.26    1.41
  -1 -11   2   13.19    1.35
  -1  11   2   13.02    1.35
   1  11  -2   13.79    1.39
   0  11   2    8.04    1.13
   0 -11  -2    9.45    1.24
   0  11  -2    9.02    1.18
   0 -11   2    6.41    1.06
  -1 -11  -2    4.18    1.01
   1 -11   2    6.23    1.07
  -1  11  -2    6.29    0.99
   1  11   2    7.14    1.12
  -1  11  -2    5.49    0.99
   2  11   2    1.11    0.67
   2 -11   2    0.47    0.61
  -2  11  -2    0.98    0.63
  -2 -11  -2    0.81    0.67
  -3 -11  -2   13.88    1.51
  -3  11  -2   15.83    1.39
   3 -11   2   16.72    1.52
   3  11   2   13.22    1.50
   4  11   2   -1.84    0.57
  -4 -11  -2    0.35    0.67
  -4  11  -2   -0.18    0.54
   4 -11   2   -0.40    0.51
  -5 -11  -2    1.96    0.87
   5 -11   2    3.31    0.89
  -5  11  -2    2.62    0.83
   5  11   2    2.55    0.85
   6 -11   2    0.45    0.63
   6  11   2    0.45    0.76
  -6  11  -2    0.27    0.61
  -6 -11  -2    0.45    0.65
   7  11   2    2.88    0.98
   7 -11   2    1.85    0.84
  -7 -11  -2    1.66    0.86
  -7  11  -2    1.49    0.89
  -8 -11  -2    1.12    0.82
  -6  12   2    3.19    0.96
  -5 -12   2   12.41    1.44
   5 -12  -2   13.75    1.51
  -5  12   2   12.71    1.46
   5  12  -2   11.26    1.42
  -4 -12   2    1.03    0.73
  -4  12   2   -0.15    0.51
   4 -12  -2    0.46    0.66
   4  12  -2    1.10    0.77
  -3 -12   2    0.22    0.71
   3 -12  -2    0.24    0.73
   3  12  -2   -0.08    0.67
  -3  12   2    0.13    0.55
   2 -12  -2    0.82    0.73
   2  12  -2    0.56    0.67
  -2  12   2    0.43    0.60
  -2 -12   2   -0.46    0.66
   1 -12  -2    2.25    0.91
   1  12  -2    2.82    0.90
  -1  12   2    3.05    0.90
  -1 -12   2    1.78    0.79
   0  12   2    2.07    0.79
   0 -12  -2    3.16    0.98
   0 -12   2    2.99    0.93
   0  12  -2    3.42    0.95
  -1 -12  -2    4.04    1.10
   1  12   2    6.66    1.15
   1 -12   2    5.15    1.07
  -2 -12  -2    3.48    1.04
   2  12   2    3.19    0.88
   2 -12   2    4.50    1.04
  -3  12  -2    1.22    0.60
  -3 -12  -2   -0.43    0.71
   3  12   2   -1.59    0.48
   3 -12   2    0.18    0.66
   4  12   2    0.27    0.70
  -4 -12  -2    0.39    0.85
   4 -12   2    0.03    0.74
  -4  12  -2    0.59    0.67
   5 -12   2    8.20    1.34
  -5  12  -2    8.85    1.37
  -5 -12  -2    6.45    1.27
  -6 -12  -2   -0.07    0.77
  -3 -13   2   -0.44    0.81
   3  13  -2    1.22    0.73
  -2  13   2   -0.58    0.58
  -2 -13   2   -0.50    0.67
   2  13  -2    0.85    0.65
  -1  13   2    1.44    0.73
   1  13  -2    1.24    0.77
  -1 -13   2    0.05    0.82
   0  13   2    3.98    0.96
   0 -13   2    6.42    1.24
   1  13   2    6.69    1.16
   1 -13   2    5.67    1.20
 -14   0   3    1.15    0.64
 -13   0   3   24.43    1.73
  13   0  -3   26.20    1.64
 -12   0   3   -0.66    0.41
  12   0  -3   -0.09    0.49
 -11   0   3    0.04    0.46
  11   0  -3   -0.04    0.44
 -10   0   3   -0.11    0.43
  10   0  -3    0.53    0.47
 -10   0   3   -1.12    0.33
  10   0  -3   -0.14    0.36
   9   0  -3   50.37    1.94
  -9   0   3   48.60    1.94
   9   0  -3   49.58    2.10
  -9   0   3   48.84    2.14
   8   0  -3    0.04    0.38
  -8   0   3   -0.16    0.30
   8   0  -3   -0.45    0.23
  -8   0   3   -0.47    0.25
  -7   0   3   29.32    1.27
   7   0  -3   30.31    1.24
  -7   0   3   26.19    1.36
   7   0  -3   30.77    1.39
  -6   0   3   -0.15    0.24
  -6   0   3   -0.57    0.29
   6   0  -3    0.04    0.31
   6   0  -3    0.29    0.25
  -5   0   3  332.85    9.30
  -5   0   3  334.55    8.82
   5   0  -3  327.54    9.16
   5   0  -3  338.13    8.86
  -4   0   3   -0.19    0.17
   4   0  -3   -0.29    0.21
  -4   0   3    0.87    0.26
   4   0  -3   -0.14    0.14
  -3   0   3    7.61    0.46
   3   0  -3    7.28    0.35
  -3   0   3    6.81    0.49
   3   0  -3    6.91    0.52
  -2   0   3   -0.28    0.12
   2   0  -3    0.21    0.08
   2   0  -3   -0.16    0.14
   2   0  -3    0.76    0.22
   1   0  -3    0.05    0.10
   1   0  -3    0.19    0.17
   1   0  -3   -0.42    0.13
  -1   0   3   -0.12    0.14
   0   0  -3   -2.46    0.17
   0   0   3   -2.63    0.13
   0   0  -3   -2.58    0.13
   0   0  -3   -2.48    0.18
   1   0   3  261.58    7.01
  -1   0  -3  262.95    6.99
  -1   0  -3  256.78    6.85
  -1   0  -3  270.02    7.24
   2   0   3   -0.18    0.14
  -2   0  -3   -0.62    0.13
  -2   0  -3   -0.41    0.17
   2   0   3   -0.55    0.16
  -3   0  -3  195.64    5.68
  -3   0  -3  200.75    5.32
   3   0   3  203.63    5.37
   3   0   3  194.54    5.53
  -4   0  -3    1.95    0.39
   4   0   3    0.96    0.25
   4   0   3   -0.03    0.24
  -5   0  -3  228.67    6.60
   5   0   3  224.54    6.40
   5   0   3  223.34    6.19
  -5   0  -3  223.97    6.09
   6   0   3    0.13    0.31
  -6   0  -3   -0.32    0.24
   6   0   3    0.37    0.27
  -6   0  -3    0.11    0.30
   7   0   3    7.68    0.78
   7   0   3    8.25    0.71
  -7   0  -3    8.23    0.67
  -7   0  -3    8.92    0.86
  -8   0  -3   -0.20    0.34
   8   0   3   -0.63    0.35
  -8   0  -3   -0.20    0.37
   9   0   3    4.81    0.76
  -9   0  -3    3.86    0.76
  10   0   3    0.28    0.51
 -10   0  -3    0.39    0.53
 -11   0  -3   12.77    1.32
  11   0   3   10.70    1.14
  12   0   3    0.16    0.49
 -12   0  -3   -0.56    0.47
  13   0   3   -0.45    0.52
 -13   0  -3    0.39    0.57
 -14   0  -3    0.20    0.63
  14   0   3   -0.64    0.62
 -15  -1   3    1.73    0.85
 -14  -1   3    3.03    0.80
  13   1  -3    0.65    0.53
 -13   1   3    1.06    0.59
 -13  -1   3    0.68    0.54
  12   1  -3   31.76    1.83
 -12   1   3   32.13    1.86
  12  -1  -3   32.40    1.79
 -12  -1   3   32.07    1.95
 -11  -1   3    0.74    0.58
  11   1  -3    1.21    0.52
 -11   1   3    0.19    0.48
 -11   1   3    0.36    0.51
  11  -1  -3    1.49    0.54
  11  -1  -3    0.38    0.45
 -10   1   3   20.47    1.38
 -10  -1   3   19.95    1.40
  10   1  -3   21.78    1.41
  10  -1  -3   22.75    1.37
 -10   1   3   23.19    1.36
  10   1  -3   26.19    1.36
  10  -1  -3   23.84    1.33
   9   1  -3    1.81    0.52
   9  -1  -3    1.69    0.47
  -9  -1   3    1.09    0.51
   9  -1  -3    1.19    0.48
  -9  -1   3    2.11    0.46
  -9   1   3    3.10    0.60
   9   1  -3    2.13    0.48
  -9   1   3    0.94    0.45
   8  -1  -3    3.81    0.58
   8  -1  -3    3.93    0.53
  -8   1   3    3.54    0.58
  -8   1   3    3.44    0.55
  -8  -1   3    3.35    0.47
   8   1  -3    3.65    0.61
   8   1  -3    3.59    0.51
  -8  -1   3    2.38    0.55
  -7   1   3   18.52    1.04
  -7  -1   3   18.61    0.93
   7  -1  -3   18.48    0.95
  -7   1   3   17.25    0.99
   7  -1  -3   19.32    1.08
   7   1  -3   16.45    1.07
   7   1  -3   18.66    0.95
  -7  -1   3   18.49    1.14
   6   1  -3   71.05    2.55
   6  -1  -3   76.27    2.38
  -6  -1   3   74.08    2.32
   6  -1  -3   75.67    2.53
  -6  -1   3   70.73    2.60
   6   1  -3   74.06    2.30
  -6   1   3   76.38    2.53
  -6   1   3   72.48    2.42
   5  -1  -3  126.40    3.74
   5   1  -3  127.23    3.47
   5   1  -3  120.12    3.74
  -5  -1   3  122.00    3.84
   5  -1  -3  122.42    3.53
  -5   1   3  115.77    3.57
  -5  -1   3  123.53    3.49
  -5   1   3  123.53    3.71
   4  -1  -3  882.65   23.34
  -4   1   3  867.54   22.58
  -4  -1   3  894.36   22.50
  -4   1   3  882.57   23.57
   4  -1  -3  879.53   22.93
   4   1  -3  909.74   22.89
   4   1  -3  881.91   23.36
  -4  -1   3  887.21   23.72
   3   1  -3 1407.75   36.26
   3   1  -3 1386.07   34.96
   3  -1  -3 1407.38   35.70
   3   1  -3 1352.45   36.19
  -3   1   3 1361.48   36.60
  -3   1   3 1480.36   35.05
   3  -1  -3 1346.50   36.17
  -3  -1   3 1349.55   36.71
  -2  -1   3  171.38    4.86
  -2   1   3  168.00    4.62
   2   1  -3  168.12    4.75
   2  -1  -3  178.23    4.60
   2   1  -3  173.87    4.58
   2  -1  -3  168.20    4.75
  -2   1   3  171.02    4.72
  -1   1   3 1077.62   29.01
   1  -1  -3 1085.45   28.32
  -1  -1   3 1137.62   28.63
  -1  -1   3 1096.14   29.07
   1  -1  -3 1096.86   27.74
   1   1  -3 1079.96   27.74
   1   1  -3 1110.50   28.64
   1  -1  -3 1096.40   28.66
   0  -1  -3 2459.35   63.79
   0  -1  -3 2439.42   65.78
   0  -1  -3 2517.19   65.48
   0   1  -3 2470.47   65.58
   0   1  -3 2373.12   63.50
   0  -1   3 2597.40   67.35
   0  -1   3 2519.59   65.01
   0  -1  -3 2535.55   67.16
  -1   1  -3  651.20   17.50
  -1   1  -3  659.87   16.72
   1  -1   3  662.16   17.04
  -1  -1  -3  659.49   16.62
  -1  -1  -3  652.67   17.48
  -1  -1  -3  648.10   17.08
  -2  -1  -3 1449.21   35.31
  -2  -1  -3 1372.91   37.06
  -2   1  -3 1452.45   35.42
   2  -1   3 1396.36   36.17
  -2   1  -3 1404.64   37.09
   2   1   3 1363.29   36.48
  -2  -1  -3 1372.66   36.20
  -3   1  -3  185.87    5.38
   3  -1   3  191.72    4.99
  -3  -1  -3  180.44    5.38
  -3  -1  -3  192.38    4.94
   3   1   3  179.88    5.24
   3   1   3  182.61    5.16
  -3   1  -3  190.47    5.12
   3  -1   3  192.49    5.27
  -4  -1  -3  102.32    3.34
   4  -1   3   97.17    3.20
  -4  -1  -3  114.78    2.95
   4   1   3  105.87    3.12
   4   1   3  102.92    3.23
  -4   1  -3  102.90    3.28
   4  -1   3  111.21    2.93
  -4   1  -3   98.40    3.08
   5   1   3  389.17   10.58
  -5  -1  -3  400.35   10.14
  -5   1  -3  384.47   10.33
   5   1   3  386.33   10.66
  -5   1  -3  388.88   10.92
   5  -1   3  387.21   10.67
   5  -1   3  408.96   10.41
  -5  -1  -3  382.00   10.96
  -6   1  -3   54.99    1.98
   6   1   3   56.22    1.99
  -6  -1  -3   54.99    1.81
   6   1   3   55.01    2.15
  -6  -1  -3   56.71    2.23
   6  -1   3   57.27    1.83
   6  -1   3   56.50    2.16
  -6   1  -3   57.93    2.20
  -7   1  -3  175.67    5.45
  -7  -1  -3  176.92    4.81
   7   1   3  151.93    5.21
  -7   1  -3  183.62    5.06
  -7  -1  -3  175.46    5.50
   7  -1   3  170.23    4.94
   7  -1   3  161.66    5.24
   7   1   3  189.46    5.18
   8  -1   3  135.64    4.45
  -8   1  -3  134.89    4.18
  -8  -1  -3  135.07    4.64
   8   1   3  139.31    4.27
  -8   1  -3  139.51    4.61
   8   1   3  136.48    4.46
  -9   1  -3   23.32    1.34
  -9  -1  -3   22.39    1.56
  -9   1  -3   22.45    1.52
   9   1   3   26.12    1.54
   9  -1   3   25.55    1.52
  10  -1   3   63.92    2.75
 -10  -1  -3   62.43    2.90
 -10   1  -3   65.91    2.88
  10   1   3   68.38    2.83
  11  -1   3    5.84    0.89
 -11  -1  -3    5.26    0.96
  11   1   3    6.11    0.94
 -11   1  -3    6.77    1.04
  12   1   3    3.90    0.90
 -12   1  -3    4.82    0.94
 -12  -1  -3    4.17    0.94
  12  -1   3    4.13    0.87
  13   1   3   14.69    1.45
  13  -1   3   13.91    1.41
 -13  -1  -3   15.40    1.60
 -13   1  -3   15.42    1.42
  14   1   3   25.89    1.91
 -14   1  -3   24.56    1.91
  14  -1   3   23.26    1.89
  14   2  -3    5.46    0.96
 -14  -2   3    5.04    1.03
 -13  -2   3    1.04    0.61
  13   2  -3    1.39    0.58
 -12  -2   3   15.38    1.41
 -12   2   3   14.26    1.30
  12   2  -3   14.63    1.30
  11   2  -3    7.26    0.96
  11  -2  -3    8.00    0.88
 -11   2   3    8.06    0.92
  11  -2  -3    7.43    0.87
 -11  -2   3    6.31    0.99
 -11   2   3    7.13    0.92
  10  -2  -3   35.64    1.70
 -10   2   3   35.23    1.75
  10  -2  -3   34.88    1.71
  10   2  -3   32.32    1.79
 -10  -2   3   31.66    1.91
 -10   2   3   34.52    1.76
  -9  -2   3   91.36    3.55
   9  -2  -3   99.37    3.30
   9   2  -3  101.64    3.21
   9   2  -3   93.83    3.46
  -9   2   3   93.94    3.33
   9  -2  -3   94.82    3.34
  -9   2   3   97.83    3.33
   8   2  -3  116.31    3.90
  -8   2   3  114.88    3.78
   8   2  -3  117.46    3.61
   8  -2  -3  119.66    3.83
  -8  -2   3  117.98    3.46
   8  -2  -3  113.04    3.68
  -8  -2   3  119.46    4.07
  -8   2   3  113.63    3.74
   7   2  -3   93.00    2.85
  -7   2   3   87.02    2.99
   7   2  -3   88.63    3.14
  -7   2   3   88.16    2.98
  -7  -2   3   87.27    3.20
  -7  -2   3   93.08    2.75
   7  -2  -3   93.40    3.06
   7  -2  -3   91.88    2.95
  -6   2   3  255.25    7.25
  -6  -2   3  259.66    6.99
  -6  -2   3  259.83    7.70
   6   2  -3  265.79    7.55
  -6   2   3  270.23    7.43
   6  -2  -3  259.30    7.27
   6  -2  -3  268.39    7.47
   6   2  -3  264.10    7.16
  -5  -2   3  123.95    3.93
   5  -2  -3  121.36    3.74
  -5  -2   3  123.41    3.45
  -5   2   3  127.81    3.69
   5   2  -3  125.73    3.50
   5   2  -3  120.52    3.80
  -5   2   3  125.15    3.64
   5  -2  -3  115.44    3.58
  -4  -2   3 1051.51   27.95
   4  -2  -3 1028.96   28.42
  -4   2   3 1179.96   27.62
   4   2  -3 1004.12   28.46
  -4  -2   3 1068.27   28.94
   4  -2  -3 1051.50   28.04
  -4   2   3 1199.41   28.70
   4   2  -3 1075.43   27.39
  -3  -2   3  303.89    8.82
   3   2  -3  322.27    8.27
  -3   2   3  345.74    8.56
   3  -2  -3  326.72    8.49
   3   2  -3  305.66    8.66
  -3   2   3  308.10    8.39
  -3  -2   3  319.80    8.36
   3  -2  -3  304.46    8.62
   2  -2  -3  607.66   14.71
   2   2  -3  541.48   14.34
  -2  -2   3  544.23   14.57
   2   2  -3  543.14   14.88
  -2   2   3  547.59   14.43
   2  -2  -3  547.31   14.89
  -2   2   3  596.74   14.96
   1   2  -3 1310.37   34.06
  -1   2   3 1274.19   32.97
  -1  -2   3 1315.95   34.59
   1   2  -3 1305.67   32.99
   1  -2  -3 1297.02   34.10
   1  -2  -3 1315.83   34.54
  -1  -2   3 1317.86   33.66
   1  -2  -3 1316.20   33.71
   0   2  -3  494.36   13.06
   0   2  -3  501.39   12.80
   0  -2   3  501.72   13.36
   0   2   3  495.43   12.69
   0  -2  -3  502.57   13.26
   0  -2  -3  493.70   13.19
   0  -2   3  499.02   12.97
   0  -2  -3  486.19   13.04
  -1  -2  -3 1325.88   34.14
  -1  -2  -3 1324.11   33.26
  -1   2  -3 1304.69   33.40
  -1   2  -3 1308.22   34.93
  -1  -2  -3 1344.50   34.90
   1  -2   3 1328.07   34.06
  -1   2  -3 1300.04   34.46
   1   2   3 1329.88   34.46
  -2  -2  -3  168.66    4.83
   2  -2   3  169.14    4.74
   2   2   3  169.68    4.75
  -2   2  -3  168.33    4.68
  -2  -2  -3  174.88    4.40
  -2  -2  -3  158.70    4.77
  -2   2  -3  168.92    4.83
   3  -2   3  191.68    5.10
   3   2   3  190.60    5.39
  -3  -2  -3  191.53    5.47
  -3  -2  -3  196.03    4.97
  -3   2  -3  190.46    5.50
   3  -2   3  189.17    5.40
  -3   2  -3  192.86    5.32
  -3  -2  -3  189.05    5.55
  -4   2  -3  277.94    7.83
   4  -2   3  277.04    7.33
  -4   2  -3  275.34    7.51
  -4  -2  -3  286.05    7.13
  -4  -2  -3  275.12    7.73
   4  -2   3  276.73    7.68
   4   2   3  275.10    7.65
  -4  -2  -3  269.24    7.87
  -5  -2  -3    1.56    0.43
   5   2   3    1.81    0.42
   5  -2   3    1.60    0.41
  -5  -2  -3    2.05    0.25
   5   2   3    1.91    0.45
  -5   2  -3    1.78    0.40
   5  -2   3    2.26    0.26
  -6  -2  -3  139.08    4.44
  -6   2  -3  134.21    4.11
   6   2   3  140.29    4.19
   6  -2   3  137.15    3.85
   6  -2   3  134.31    4.26
   6   2   3  132.45    4.26
  -6   2  -3  133.17    4.31
   7   2   3   46.53    1.93
  -7  -2  -3   45.75    2.07
   7  -2   3   45.21    1.97
  -7   2  -3   47.09    1.89
   7   2   3   48.36    2.03
  -7   2  -3   44.60    1.94
   8  -2   3    1.05    0.48
  -8  -2  -3    1.47    0.56
   8   2   3    2.31    0.60
  -8   2  -3    2.02    0.55
  -8   2  -3    2.93    0.60
   8   2   3    3.03    0.65
  -9   2  -3    4.11    0.70
   9   2   3    4.31    0.79
  -9   2  -3    3.69    0.73
  -9  -2  -3    4.40    0.82
   9  -2   3    3.84    0.73
   9   2   3    4.32    0.73
 -10   2  -3   34.96    1.76
  10  -2   3   29.06    1.79
  10   2   3   33.81    1.85
 -10  -2  -3   32.04    1.95
 -10   2  -3   32.93    1.84
 -11  -2  -3   40.40    2.34
  11  -2   3   45.37    2.29
  11   2   3   38.61    2.12
 -11   2  -3   41.07    2.19
  12  -2   3    2.30    0.77
 -12   2  -3    2.87    0.73
 -12  -2  -3    2.69    0.76
  12   2   3    0.77    0.67
  13   2   3    2.52    0.86
 -13  -2  -3    2.82    0.84
 -13   2  -3    3.31    0.79
  13  -2   3    1.60    0.81
  14   2   3   11.95    1.45
 -14  -3   3   -0.04    0.60
  14   3  -3   -0.35    0.56
 -13  -3   3   17.18    1.56
  13   3  -3   15.34    1.38
 -12   3   3   11.50    1.24
  12   3  -3   12.13    1.26
 -12  -3   3   11.71    1.34
 -11   3   3    2.29    0.69
  11  -3  -3    1.70    0.57
  11   3  -3    2.24    0.73
 -11  -3   3    1.06    0.60
  11  -3  -3    1.60    0.58
 -10  -3   3   10.09    1.14
  10  -3  -3    9.64    0.94
  10  -3  -3    9.38    0.92
 -10   3   3    7.34    0.96
  10   3  -3    9.08    1.05
   9   3  -3   58.04    2.19
   9  -3  -3   56.98    2.30
   9  -3  -3   53.31    2.26
   9   3  -3   55.04    2.47
  -9  -3   3   55.49    2.53
  -9   3   3   56.38    2.35
   8  -3  -3    1.07    0.43
   8   3  -3    0.85    0.53
  -8  -3   3    0.41    0.45
  -8   3   3    0.45    0.39
   8   3  -3    1.25    0.42
   8  -3  -3    1.19    0.45
  -8   3   3    0.81    0.35
   7  -3  -3   45.34    1.84
   7   3  -3   48.67    1.75
  -7   3   3   45.54    1.92
  -7  -3   3   42.07    2.01
   7   3  -3   43.11    1.99
  -7  -3   3   45.78    1.56
  -7   3   3   46.04    1.73
   7  -3  -3   50.69    1.92
  -6  -3   3  103.33    3.04
   6  -3  -3  112.91    3.45
   6  -3  -3  107.09    3.36
   6   3  -3   99.42    3.50
  -6  -3   3  104.04    3.25
  -6   3   3  114.88    3.26
  -6  -3   3   96.66    3.57
  -6   3   3  111.35    3.44
   5  -3  -3   21.89    1.04
   5  -3  -3   18.70    1.01
  -5   3   3   22.08    0.86
  -5  -3   3   20.24    0.93
   5   3  -3   18.89    0.82
   5   3  -3   20.57    1.16
  -5  -3   3   18.01    1.10
  -5   3   3   20.47    1.06
  -4  -3   3  231.87    6.31
   4   3  -3  234.54    6.63
   4  -3  -3  247.73    6.46
   4  -3  -3  227.86    6.53
  -4   3   3  218.49    6.37
   4   3  -3  230.28    6.12
  -4  -3   3  227.15    6.74
  -4   3   3  230.91    6.29
   3  -3  -3    4.80    0.46
  -3   3   3    3.50    0.23
  -3  -3   3    4.13    0.38
  -3  -3   3    3.77    0.48
   3   3  -3    4.64    0.40
  -3   3   3    3.64    0.44
   3   3  -3    4.06    0.51
   3  -3  -3    4.34    0.43
   2   3  -3    6.94    0.60
  -2  -3   3    6.00    0.53
  -2   3   3    6.38    0.53
   2  -3  -3    6.02    0.51
   2  -3  -3    7.08    0.57
   2   3  -3    5.43    0.45
  -2  -3   3    4.64    0.40
  -1  -3   3    6.17    0.53
   1   3  -3    5.94    0.51
  -1   3   3    5.54    0.46
   1  -3  -3    6.20    0.31
   1   3  -3    5.23    0.45
   1  -3  -3    5.93    0.51
  -1  -3   3    6.73    0.48
   1  -3  -3    5.09    0.47
   0  -3  -3 2283.19   60.31
   0  -3   3 2250.38   59.28
   0   3  -3 2235.29   56.64
   0   3   3 2251.62   56.54
   0  -3  -3 2206.78   58.52
   0  -3   3 2283.53   57.84
   0  -3  -3 2207.70   57.89
   0   3  -3 2283.34   59.69
  -1  -3  -3    4.02    0.47
  -1   3  -3    3.97    0.36
   1  -3   3    4.53    0.42
   1   3   3    3.72    0.42
   1   3   3    3.97    0.33
   1  -3   3    4.52    0.41
  -1   3  -3    6.43    0.56
  -1  -3  -3    4.13    0.37
   2   3   3  526.13   13.11
  -2   3  -3  527.60   13.55
   2  -3   3  519.48   13.68
  -2   3  -3  519.32   13.95
  -2  -3  -3  508.00   13.94
  -2   3  -3  504.55   13.44
   2   3   3  520.84   13.83
  -2  -3  -3  497.59   13.72
   3   3   3   97.32    3.13
  -3   3  -3   98.09    3.11
  -3  -3  -3   99.66    3.20
  -3   3  -3  105.02    2.79
  -3   3  -3   99.89    3.12
   3   3   3   98.60    2.65
  -3  -3  -3  101.51    3.20
   3  -3   3  102.16    3.15
  -4   3  -3  156.96    4.62
   4   3   3  159.58    4.69
  -4  -3  -3  158.16    4.76
  -4  -3  -3  158.72    4.81
   4  -3   3  156.26    4.27
   4  -3   3  151.73    4.68
  -4   3  -3  158.53    4.70
   5  -3   3  453.38   12.31
   5   3   3  453.91   12.34
  -5  -3  -3  457.46   12.64
   5  -3   3  455.18   11.89
  -5   3  -3  450.86   12.47
  -5   3  -3  431.40   11.99
  -5  -3  -3  448.40   12.34
  -6  -3  -3   18.47    1.17
   6  -3   3   14.23    1.07
  -6   3  -3   19.64    1.11
   6   3   3   17.03    1.10
   6   3   3   17.66    1.14
  -6   3  -3   16.56    1.02
   7  -3   3   20.59    1.27
   7   3   3   22.71    1.30
  -7   3  -3   18.65    1.19
  -7   3  -3   22.51    1.26
   7   3   3   21.73    1.32
  -7  -3  -3   21.19    1.33
  -8   3  -3  261.73    7.76
  -8  -3  -3  249.18    7.89
  -8   3  -3  254.03    7.44
   8   3   3  248.84    7.61
   8   3   3  266.74    7.69
   8  -3   3  262.64    7.71
   9  -3   3    5.19    0.83
  -9  -3  -3    7.86    1.04
  -9   3  -3    7.32    0.91
   9   3   3    8.73    1.00
   9   3   3    7.79    0.97
  -9   3  -3    7.63    0.90
 -10   3  -3   57.80    2.63
  10   3   3   63.33    2.63
 -10   3  -3   57.82    2.52
  10  -3   3   58.50    2.68
 -10  -3  -3   60.76    2.85
  10   3   3   58.09    2.65
 -11   3  -3   35.52    1.98
  11  -3   3   34.90    2.04
 -11  -3  -3   29.62    1.98
 -11   3  -3   32.80    1.87
  11   3   3   36.54    2.02
  12   3   3    6.33    1.01
 -12  -3  -3    4.71    1.01
  12  -3   3    4.28    0.93
  13  -3   3    1.95    0.75
  13   3   3    1.34    0.87
 -13  -3  -3    2.47    0.85
  14   4  -3    4.78    1.06
 -13   4   3    9.05    1.24
  13   4  -3   10.59    1.29
 -13  -4   3   11.33    1.45
 -12  -4   3    0.63    0.59
 -12   4   3    0.20    0.56
  12   4  -3    1.00    0.66
  12  -4  -3    0.12    0.53
  11   4  -3   46.98    2.45
 -11  -4   3   47.77    2.55
  11  -4  -3   50.89    2.36
 -11   4   3   53.04    2.46
  10  -4  -3   22.23    1.35
  10   4  -3   19.09    1.46
 -10   4   3   21.58    1.45
 -10  -4   3   20.86    1.54
  10  -4  -3   24.50    1.47
   9   4  -3  137.97    4.80
   9  -4  -3  148.07    4.63
  -9   4   3  138.83    4.65
  -9  -4   3  136.72    4.93
   9  -4  -3  136.14    4.52
  -8  -4   3    2.93    0.67
  -8   4   3    0.65    0.49
   8   4  -3    2.61    0.52
   8  -4  -3    3.01    0.58
   8  -4  -3    1.55    0.50
   8   4  -3    1.38    0.63
  -7   4   3   18.08    1.15
  -7  -4   3   15.33    1.18
   7  -4  -3   16.47    1.06
   7   4  -3   16.15    1.25
  -7  -4   3   16.51    1.01
   7  -4  -3   17.83    1.11
   6  -4  -3   63.30    2.23
  -6  -4   3   55.33    2.06
   6  -4  -3   59.95    2.18
   6   4  -3   52.29    2.28
  -6  -4   3   53.64    2.32
  -6   4   3   60.61    2.26
   6   4  -3   57.71    1.81
   5  -4  -3  381.86   10.10
  -5   4   3  368.15    9.87
  -5  -4   3  359.35   10.48
   5   4  -3  366.75   10.32
  -5   4   3  362.81    9.98
   5  -4  -3  356.16   10.13
   5   4  -3  367.35    9.53
  -5  -4   3  370.95    9.94
   4  -4  -3  335.77    9.33
   4   4  -3  337.85    9.44
  -4   4   3  330.05    9.12
  -4  -4   3  340.13    9.12
  -4  -4   3  341.70    9.61
   4   4  -3  331.32    8.78
   4  -4  -3  341.72    9.26
   3  -4  -3   18.68    0.97
  -3   4   3   18.49    0.98
   3   4  -3   21.20    1.10
  -3  -4   3   18.77    0.89
  -3  -4   3   19.36    1.06
   3  -4  -3   18.85    1.01
   3   4  -3   18.18    0.83
  -2   4   3  369.83    9.84
  -2  -4   3  372.80   10.33
   2  -4  -3  366.11   10.17
  -2  -4   3  370.85    9.95
   2   4  -3  369.54    9.72
   2   4  -3  373.01   10.16
   2  -4  -3  378.16   10.12
  -1   4   3  212.75    5.83
   1   4  -3  218.02    5.86
  -1  -4   3  209.88    5.93
   1  -4  -3  213.85    6.07
  -1  -4   3  223.07    6.17
   1  -4  -3  207.72    5.78
   1  -4  -3  209.69    6.10
   1   4  -3  218.39    6.03
   0   4  -3  818.20   20.77
   0  -4  -3  817.27   21.46
   0   4  -3  815.27   21.30
   0  -4   3  817.19   21.65
   0  -4  -3  795.89   21.25
   0   4   3  808.61   20.61
   0   4   3  794.01   21.46
   0  -4   3  804.73   21.15
  -1   4  -3   64.16    2.00
   1   4   3   63.30    1.90
  -1  -4  -3   63.91    2.04
  -1   4  -3   63.46    2.15
   1   4   3   63.36    2.20
  -1  -4  -3   59.59    2.19
   1  -4   3   65.29    2.16
   1  -4   3   63.68    2.10
   2   4   3  378.01   10.48
  -2   4  -3  388.83   10.17
  -2   4  -3  375.17   10.19
   2   4   3  384.56    9.78
   2  -4   3  366.55   10.33
  -2  -4  -3  381.24   10.42
   2  -4   3  386.04   10.45
  -2  -4  -3  387.58   10.50
   3   4   3 1582.61   40.56
  -3  -4  -3 1600.48   42.69
   3   4   3 1576.36   42.17
  -3  -4  -3 1616.94   41.82
   3  -4   3 1643.69   41.76
  -3   4  -3 1619.38   42.61
  -3   4  -3 1587.80   40.89
  -3   4  -3 1638.62   41.83
  -4  -4  -3   69.59    2.60
   4   4   3   72.32    2.58
  -4   4  -3   69.56    2.52
  -4   4  -3   72.68    2.45
   4  -4   3   74.48    2.57
  -4  -4  -3   70.53    2.56
  -5   4  -3   29.26    1.35
   5   4   3   30.38    1.46
  -5  -4  -3   27.87    1.45
   5  -4   3   29.10    1.46
  -5  -4  -3   31.08    1.55
  -5   4  -3   31.00    1.48
  -6  -4  -3   13.25    1.03
   6   4   3   12.96    1.06
  -6  -4  -3   13.94    1.09
  -6   4  -3   14.45    1.05
   6  -4   3   13.50    1.04
  -6   4  -3   13.80    0.94
  -7   4  -3  125.57    4.11
   7   4   3  124.48    4.15
  -7   4  -3  121.18    4.07
  -7  -4  -3  124.68    4.33
   7  -4   3  122.68    4.19
  -8  -4  -3   20.95    1.47
  -8   4  -3   21.29    1.41
   8  -4   3   24.07    1.52
   8   4   3   23.88    1.52
   8   4   3   23.43    1.48
  -8   4  -3   23.69    1.37
  -9   4  -3  199.42    6.18
  -9   4  -3  195.81    6.26
   9  -4   3  196.06    6.33
   9   4   3  201.71    6.31
   9   4   3  201.97    6.31
  -9  -4  -3  188.46    6.46
 -10  -4  -3    1.76    0.73
  10   4   3    1.54    0.65
 -10   4  -3    1.46    0.67
  10   4   3    1.55    0.70
  10  -4   3    0.81    0.61
  11  -4   3   17.19    1.48
 -11  -4  -3   14.36    1.49
  11   4   3   14.13    1.37
 -11   4  -3   15.74    1.35
  12  -4   3   -0.37    0.55
  12   4   3   -0.06    0.65
 -12  -4  -3   -0.12    0.55
  13   4   3    5.98    1.14
  13  -4   3    4.65    0.97
 -14   5   3    5.82    1.04
  13   5  -3    6.74    1.16
 -13   5   3    8.19    1.20
 -13  -5   3    6.47    1.25
  12  -5  -3   13.46    1.33
 -12  -5   3   14.96    1.57
 -12   5   3   15.00    1.48
  12   5  -3   13.86    1.48
  11  -5  -3   13.09    1.26
  11   5  -3   11.58    1.34
 -11  -5   3   16.59    1.50
 -11   5   3   11.30    1.28
  10  -5  -3    3.64    0.77
 -10   5   3    2.81    0.75
  10   5  -3    3.66    0.86
 -10  -5   3    2.98    0.84
  -9  -5   3   76.33    3.33
   9   5  -3   74.74    3.25
   9  -5  -3   78.57    2.99
   9  -5  -3   83.48    3.14
  -9   5   3   82.54    3.17
  -8   5   3   20.31    1.39
   8  -5  -3   19.02    1.23
   8  -5  -3   18.76    1.30
  -8  -5   3   20.65    1.27
   8   5  -3   16.59    1.37
  -8  -5   3   23.24    1.52
   7   5  -3   22.89    1.52
  -7   5   3   22.12    1.34
   7  -5  -3   21.53    1.26
   7  -5  -3   20.45    1.29
   6  -5  -3    8.81    0.80
   6  -5  -3    9.67    0.86
  -6   5   3    8.95    0.87
  -6  -5   3    9.46    0.89
  -6  -5   3    8.61    0.76
   6   5  -3    9.66    0.97
  -5  -5   3  156.16    5.01
  -5   5   3  149.58    4.72
   5   5  -3  159.61    4.28
   5   5  -3  156.29    4.93
   5  -5  -3  149.65    4.73
  -5  -5   3  153.22    4.61
   5  -5  -3  157.95    4.76
   4  -5  -3   86.71    2.94
  -4  -5   3   88.92    3.08
  -4   5   3   83.69    2.91
  -4  -5   3   87.49    2.82
   4  -5  -3   85.03    2.94
   4   5  -3   85.60    3.02
   4   5  -3   87.70    2.58
   3  -5  -3   12.16    0.85
   3  -5  -3   12.55    0.87
  -3  -5   3   12.56    0.90
  -3  -5   3   11.89    0.78
  -3   5   3   11.15    0.80
   3   5  -3   11.63    0.68
   3   5  -3   12.35    0.95
  -2   5   3    2.55    0.44
  -2  -5   3    2.21    0.42
   2  -5  -3    2.69    0.49
   2   5  -3    2.28    0.38
   2  -5  -3    2.44    0.49
  -2  -5   3    2.49    0.46
   2   5  -3    3.30    0.53
  -1   5   3  296.97    8.05
   1  -5  -3  298.32    8.04
  -1  -5   3  303.18    8.47
  -1  -5   3  299.01    8.28
   1  -5  -3  302.64    8.46
   1   5  -3  306.16    8.09
   1   5  -3  290.57    8.31
   1  -5  -3  298.35    8.40
   0  -5   3   19.58    1.03
   0   5   3   21.77    1.12
   0   5  -3   20.48    1.01
   0   5  -3   20.89    1.05
   0  -5  -3   19.46    1.09
   0   5   3   19.35    0.91
   0  -5  -3   21.55    0.83
   0  -5   3   20.89    1.01
  -1  -5  -3   74.53    2.32
   1  -5   3   73.18    2.48
   1   5   3   71.50    2.55
  -1   5  -3   74.96    2.34
  -1  -5  -3   68.19    2.50
  -1   5  -3   69.68    2.44
   1   5   3   71.67    2.19
   1  -5   3   71.68    2.38
   2   5   3   79.57    2.76
  -2  -5  -3   73.19    2.73
   2   5   3   79.32    2.28
   2  -5   3   77.90    2.56
  -2   5  -3   74.66    2.67
  -2   5  -3   87.62    2.52
   2  -5   3   74.19    2.67
  -2  -5  -3   81.37    2.62
  -3   5  -3   17.79    1.09
   3   5   3   17.88    1.10
   3  -5   3   20.13    0.97
   3  -5   3   19.76    1.15
  -3  -5  -3   18.78    1.05
  -3   5  -3   20.47    0.89
  -3  -5  -3   17.33    1.12
  -4   5  -3    1.95    0.52
   4  -5   3    1.26    0.45
   4   5   3    0.86    0.47
  -4  -5  -3    1.01    0.42
  -4   5  -3    1.52    0.36
  -4  -5  -3    0.42    0.42
  -4   5  -3    0.98    0.29
  -5   5  -3   16.63    1.14
   5   5   3   12.75    1.10
  -5  -5  -3   15.20    1.08
   5  -5   3   16.53    1.10
  -5  -5  -3   15.88    1.12
  -5   5  -3   15.77    0.95
  -6   5  -3   34.44    1.73
   6   5   3   35.26    1.77
  -6  -5  -3   34.30    1.76
   6  -5   3   34.61    1.74
  -6   5  -3   34.43    1.57
  -6  -5  -3   35.13    1.77
  -7  -5  -3    4.75    0.83
   7  -5   3    5.88    0.87
   7   5   3    5.15    0.83
  -7  -5  -3    5.07    0.85
  -7   5  -3    4.71    0.79
  -7   5  -3    5.16    0.67
   8  -5   3   11.39    1.16
  -8  -5  -3    9.61    1.11
   8   5   3    8.77    1.02
  -8   5  -3    9.33    1.07
   8   5   3   10.90    1.11
   9   5   3    2.42    0.72
   9   5   3    1.23    0.70
  -9   5  -3    2.33    0.74
  -9  -5  -3    1.40    0.67
   9  -5   3    2.55    0.73
  10   5   3    7.58    1.06
  10   5   3    6.54    0.98
 -10  -5  -3    7.61    1.10
 -10   5  -3    8.03    1.09
  10  -5   3    7.28    1.05
  11   5   3    7.94    1.16
 -11  -5  -3   10.16    1.36
 -11   5  -3    9.47    1.21
  11   5   3   10.45    1.24
  11  -5   3    9.16    1.20
 -12  -5  -3    1.15    0.68
  12   5   3    1.50    0.74
 -12   5  -3    1.69    0.74
  12  -5   3    1.09    0.66
  13   5   3    5.93    1.20
  13   6  -3   17.26    1.78
 -13   6   3   16.99    1.52
  12   6  -3    4.51    1.11
 -12  -6   3    4.30    1.01
  12  -6  -3    4.10    0.97
 -12   6   3    4.64    0.98
 -11  -6   3    6.12    1.15
 -11   6   3    8.44    1.20
  11   6  -3    9.90    1.33
  11  -6  -3    9.82    1.19
 -10   6   3    0.62    0.60
  10  -6  -3    0.16    0.56
 -10  -6   3    0.67    0.62
  10   6  -3   -0.08    0.67
   9  -6  -3    4.36    0.84
  -9  -6   3    5.83    1.02
  -9   6   3    6.12    0.98
   9   6  -3    7.94    1.13
   9  -6  -3    7.87    0.87
   8  -6  -3   13.54    1.14
  -8  -6   3   12.73    1.27
   8   6  -3   13.92    1.36
   8  -6  -3   13.82    1.09
  -8   6   3   15.00    1.26
  -7  -6   3  190.61    6.31
   7   6  -3  195.54    6.25
   7  -6  -3  184.65    5.98
  -7  -6   3  186.14    5.82
  -7   6   3  192.61    6.01
   7  -6  -3  208.16    5.99
  -6   6   3   93.07    3.33
   6  -6  -3   95.23    3.30
  -6  -6   3   91.45    3.15
   6  -6  -3   81.61    3.14
  -6  -6   3   94.70    3.48
   6   6  -3   94.47    3.47
   5  -6  -3   23.04    1.33
   5   6  -3   26.81    1.53
  -5   6   3   24.32    1.37
   5  -6  -3   24.41    1.38
  -5  -6   3   26.24    1.48
  -5  -6   3   26.08    1.32
  -4  -6   3    4.22    0.59
   4  -6  -3    3.77    0.62
  -4   6   3    4.39    0.66
   4  -6  -3    4.63    0.68
  -4  -6   3    4.82    0.69
   4   6  -3    4.47    0.72
   4   6  -3    4.79    0.47
   3   6  -3   21.19    1.27
  -3  -6   3   19.18    1.13
  -3   6   3   17.97    1.11
   3   6  -3   17.71    0.95
   3  -6  -3   19.18    1.21
   3  -6  -3   18.39    1.10
  -3  -6   3   19.53    1.13
   2  -6  -3  194.27    6.10
   2   6  -3  213.24    5.79
  -2   6   3  205.37    5.91
   2  -6  -3  209.78    6.16
  -2  -6   3  206.77    6.15
   2   6  -3  206.07    6.11
  -2  -6   3  206.96    6.02
  -1  -6   3    6.24    0.63
  -1   6   3    6.19    0.60
  -1  -6   3    6.19    0.67
   1  -6  -3    7.46    0.79
   1   6  -3    5.41    0.65
  -1   6   3    5.54    0.66
   1   6  -3    6.56    0.62
   0  -6   3  332.97    9.42
   0   6  -3  340.71    9.22
   0   6  -3  345.73    9.43
   0  -6   3  330.09    9.47
   0  -6  -3  344.83    9.22
   0   6   3  340.32    9.61
   0   6   3  339.49    9.05
   0  -6  -3  333.02    9.53
   1  -6   3  223.92    6.34
  -1   6  -3  220.54    6.30
   1   6   3  218.06    5.97
   1  -6   3  219.48    6.41
   1   6   3  215.16    6.52
  -1  -6  -3  216.75    6.21
  -1  -6  -3  216.31    6.49
  -1   6  -3  222.91    6.28
   2  -6   3   31.98    1.32
   2  -6   3   29.75    1.49
   2   6   3   29.63    1.53
  -2  -6  -3   29.72    1.56
  -2   6  -3   31.89    1.33
   2   6   3   31.24    1.16
  -2  -6  -3   31.65    1.37
  -2   6  -3   29.56    1.47
  -3  -6  -3  155.52    4.56
   3   6   3  147.16    4.67
   3  -6   3  154.41    4.41
  -3   6  -3  154.23    4.30
   3  -6   3  130.37    4.53
  -3  -6  -3  137.05    4.61
  -3   6  -3  133.20    4.49
   4   6   3  678.54   18.65
   4  -6   3  697.31   18.51
  -4  -6  -3  682.34   18.72
  -4  -6  -3  665.92   18.46
   4  -6   3  700.22   18.50
  -4   6  -3  672.17   18.11
   5   6   3   14.79    1.21
  -5  -6  -3   16.54    1.13
  -5   6  -3   15.01    1.18
   5  -6   3   16.99    1.19
  -5  -6  -3   15.74    1.19
   6   6   3   25.37    1.61
   6  -6   3   27.06    1.64
  -6  -6  -3   27.85    1.61
  -6   6  -3   28.42    1.64
  -6  -6  -3   26.83    1.57
  -7   6  -3    2.94    0.77
  -7  -6  -3    2.52    0.71
   7  -6   3    2.52    0.74
  -7  -6  -3    1.74    0.63
   7   6   3    3.61    0.79
  -8   6  -3   12.96    1.30
  -8  -6  -3   13.42    1.24
  -8  -6  -3   13.39    1.26
   8   6   3   14.59    1.32
   8  -6   3   14.97    1.27
   9   6   3    6.97    1.05
  -9   6  -3    9.57    1.18
   9   6   3    8.62    1.09
   9  -6   3    8.44    1.11
  -9  -6  -3    7.36    1.09
  10   6   3    1.05    0.58
 -10  -6  -3   -0.14    0.54
  10  -6   3    0.23    0.55
 -10   6  -3    0.78    0.67
  10   6   3    0.14    0.62
 -11   6  -3    1.83    0.80
  11   6   3    1.89    0.77
  11  -6   3    1.31    0.76
 -11  -6  -3    1.84    0.75
  11   6   3    3.56    0.92
  12  -6   3   -0.01    0.58
  12   6   3    0.98    0.73
 -12   6  -3    0.78    0.71
 -12  -6  -3    0.72    0.63
  12   7  -3   27.83    2.08
  12  -7  -3   28.30    1.97
 -12  -7   3   27.14    2.06
 -12   7   3   26.58    1.93
 -11  -7   3    0.02    0.64
  11  -7  -3    0.39    0.63
 -11   7   3    0.52    0.59
  11   7  -3   -0.04    0.62
 -10   7   3    1.23    0.70
  10   7  -3    2.32    0.83
  10  -7  -3    2.45    0.81
 -10  -7   3    1.06    0.76
  -9   7   3    3.66    0.85
   9   7  -3    4.31    1.02
  -9  -7   3    2.94    0.86
   9  -7  -3    4.50    0.91
  -8   7   3   21.31    1.56
   8  -7  -3   22.35    1.55
   8  -7  -3   26.92    1.50
  -8  -7   3   22.52    1.64
   8   7  -3   22.08    1.67
   7  -7  -3   60.58    2.67
  -7  -7   3   59.83    2.49
   7  -7  -3   63.09    2.56
  -7   7   3   62.00    2.71
   7   7  -3   62.98    2.82
  -7  -7   3   63.89    2.84
   6   7  -3   82.84    3.30
  -6  -7   3   85.55    3.05
   6  -7  -3   77.64    3.01
  -6   7   3   81.58    3.15
  -6  -7   3   81.80    3.28
   6  -7  -3   83.39    3.19
  -5  -7   3   28.24    1.60
  -5   7   3   27.68    1.58
   5  -7  -3   26.93    1.59
   5   7  -3   30.28    1.74
  -5  -7   3   28.50    1.49
   5  -7  -3   28.02    1.52
  -4  -7   3   80.01    3.04
   4  -7  -3   82.36    3.07
  -4  -7   3   82.40    2.96
  -4   7   3   81.58    2.99
   4   7  -3   86.16    3.17
   4  -7  -3   79.37    2.99
   3  -7  -3   15.13    1.07
  -3   7   3   15.06    1.03
  -3  -7   3   13.62    1.03
   3   7  -3   14.62    0.90
   3  -7  -3   14.25    1.13
  -3  -7   3   15.00    1.06
   3   7  -3   13.74    1.14
  -2   7   3   -0.33    0.29
   2   7  -3    0.03    0.31
   2   7  -3    0.26    0.43
  -2  -7   3    0.64    0.38
  -2  -7   3   -0.32    0.29
  -2   7   3   -0.45    0.28
   2  -7  -3    0.03    0.36
   1  -7  -3   33.51    1.70
   1   7  -3   32.05    1.59
  -1  -7   3   30.11    1.47
  -1  -7   3   31.43    1.57
  -1   7   3   36.06    1.67
   1   7  -3   33.82    1.49
  -1   7   3   33.23    1.49
   0  -7   3   40.45    1.84
   0   7   3   42.00    1.90
   0   7  -3   40.79    1.78
   0  -7  -3   39.94    1.91
   0   7   3   38.37    1.61
   0  -7   3   39.89    1.69
   0   7  -3   43.40    1.80
   1  -7   3    1.56    0.39
  -1  -7  -3    1.00    0.53
   1   7   3    2.33    0.59
  -1   7  -3    1.20    0.48
  -1   7  -3    2.08    0.49
   1   7   3    1.65    0.38
   1  -7   3    1.06    0.43
   2  -7   3  150.33    4.88
  -2   7  -3  152.31    4.81
  -2  -7  -3  150.56    4.92
  -2  -7  -3  151.92    4.65
  -2   7  -3  155.63    4.67
   2   7   3  152.09    4.97
   2  -7   3  159.54    4.67
   3  -7   3  558.34   15.66
   3   7   3  591.93   15.93
  -3  -7  -3  566.98   15.74
  -3  -7  -3  572.01   15.73
  -3   7  -3  562.02   15.38
  -3   7  -3  578.74   15.44
   4  -7   3   46.49    2.18
  -4  -7  -3   50.04    2.09
  -4  -7  -3   46.63    2.19
   4   7   3   49.79    2.25
  -4   7  -3   50.10    2.24
  -5  -7  -3    8.77    0.92
   5   7   3    8.01    1.01
  -5   7  -3    8.64    1.01
   5  -7   3    8.93    1.01
  -5  -7  -3    8.13    0.97
  -6  -7  -3   14.24    1.22
   6   7   3   12.79    1.18
  -6  -7  -3   15.07    1.20
   6  -7   3   11.37    1.20
  -6   7  -3   11.30    1.21
   7   7   3    6.38    0.98
  -7  -7  -3    5.67    0.92
   7  -7   3    8.02    1.09
  -7  -7  -3    8.50    1.06
  -7   7  -3    6.60    1.02
  -8  -7  -3   19.98    1.56
  -8  -7  -3   20.65    1.58
   8   7   3   21.50    1.61
   8  -7   3   21.82    1.60
  -8   7  -3   21.20    1.58
   9  -7   3    0.84    0.60
   9   7   3    1.09    0.57
  -9  -7  -3   -0.06    0.55
  -9  -7  -3    0.85    0.60
  -9   7  -3    0.30    0.56
 -10  -7  -3    0.05    0.47
  10  -7   3    0.85    0.69
  10   7   3    2.30    0.83
 -10   7  -3   -0.10    0.51
  10   7   3   -0.21    0.54
  11  -7   3   11.33    1.40
  11   7   3   12.22    1.45
 -11   7  -3    8.58    1.29
 -11  -7  -3   10.03    1.36
  11   7   3   10.22    1.28
  12   7   3    3.03    1.02
  12  -8  -3    6.08    1.15
  11  -8  -3   12.10    1.42
 -11  -8   3   13.24    1.58
 -11   8   3   11.94    1.43
  11   8  -3   12.19    1.59
  10  -8  -3   16.46    1.50
 -10  -8   3   16.55    1.68
  10   8  -3   17.66    1.71
 -10   8   3   16.20    1.58
   9   8  -3   20.05    1.63
  -9   8   3   19.53    1.55
   9  -8  -3   20.62    1.62
  -9  -8   3   18.27    1.61
   8   8  -3    8.42    1.17
   8  -8  -3    7.71    1.09
  -8   8   3    7.34    1.07
  -8  -8   3    8.58    1.17
  -7  -8   3    6.82    1.05
   7  -8  -3    7.52    1.00
   7   8  -3    4.93    0.99
  -7   8   3    6.20    0.99
   7  -8  -3    7.90    0.95
  -6   8   3  133.98    4.65
   6   8  -3  132.42    4.79
  -6  -8   3  134.49    4.51
   6  -8  -3  136.60    4.58
  -6  -8   3  138.77    4.82
   6  -8  -3  131.52    4.68
   5  -8  -3   18.71    1.30
   5  -8  -3   17.60    1.37
  -5  -8   3   17.70    1.28
  -5   8   3   19.95    1.38
  -5  -8   3   19.16    1.37
   5   8  -3   16.41    1.43
   4  -8  -3   11.96    1.09
   4  -8  -3   12.63    1.13
   4   8  -3   13.34    1.19
  -4   8   3    8.53    0.98
  -4  -8   3   14.76    1.18
  -4  -8   3   15.05    1.17
  -3  -8   3    7.59    0.85
   3  -8  -3    7.84    0.96
  -3   8   3    8.12    0.89
  -3   8   3    7.22    0.83
   3   8  -3    8.35    0.98
  -3  -8   3    7.23    0.87
   2  -8  -3    1.64    0.60
  -2   8   3    2.09    0.56
  -2  -8   3    2.75    0.56
  -2  -8   3    2.26    0.61
   2   8  -3    1.91    0.65
  -2   8   3    2.35    0.54
   2   8  -3    2.61    0.54
   1  -8  -3    0.60    0.52
  -1   8   3    0.27    0.39
  -1   8   3    0.19    0.45
   1   8  -3   -0.22    0.44
   1   8  -3    0.57    0.44
  -1  -8   3    0.47    0.37
  -1  -8   3    0.31    0.44
   0   8  -3   19.82    1.26
   0   8  -3   21.08    1.32
   0  -8   3   23.28    1.43
   0  -8  -3   21.13    1.42
   0   8   3   23.45    1.22
   0  -8   3   23.90    1.25
   0   8   3   26.09    1.49
   1  -8   3  121.86    4.25
  -1   8  -3  132.43    4.20
   1   8   3  127.62    4.41
  -1  -8  -3  126.56    4.40
  -1   8  -3  131.60    4.22
   2   8   3   40.43    2.01
   2  -8   3   39.20    1.95
  -2   8  -3   40.36    1.77
  -2   8  -3   38.44    1.89
  -2  -8  -3   35.53    1.96
   3  -8   3    4.15    0.80
  -3   8  -3    7.23    0.92
  -3  -8  -3    6.36    0.94
   3   8   3    6.60    0.93
   4   8   3    2.16    0.71
  -4  -8  -3    1.81    0.56
   4  -8   3    1.67    0.64
  -4   8  -3    1.30    0.60
  -4  -8  -3    2.47    0.67
  -5   8  -3    4.54    0.87
   5  -8   3    3.44    0.79
   5   8   3    2.58    0.75
  -5  -8  -3    3.65    0.72
  -5  -8  -3    4.53    0.87
   6  -8   3   23.52    1.61
   6   8   3   21.59    1.61
  -6  -8  -3   19.42    1.52
  -6   8  -3   20.64    1.56
  -6  -8  -3   23.57    1.52
   7   8   3   25.57    1.83
  -7   8  -3   30.19    1.92
  -7  -8  -3   32.56    1.87
  -7  -8  -3   28.38    1.86
   7  -8   3   27.09    1.82
  -8  -8  -3    8.10    1.13
  -8   8  -3    6.89    1.11
   8   8   3    6.85    1.09
  -8  -8  -3    6.04    1.04
   8  -8   3    7.69    1.15
  -9  -8  -3    0.46    0.58
   9  -8   3    0.77    0.66
  -9   8  -3    0.04    0.56
  -9  -8  -3   -0.29    0.60
   9   8   3    0.36    0.71
  10   8   3    4.62    1.01
  10   8   3    3.66    1.02
 -10   8  -3    3.94    1.00
 -10  -8  -3    3.36    0.92
  10  -8   3    6.01    1.17
  11   8   3    0.59    0.81
  11   8   3   -0.39    0.69
  11  -9  -3    4.36    1.05
  10   9  -3    1.65    0.93
 -10  -9   3    0.25    0.59
  10  -9  -3    0.57    0.69
 -10   9   3   -0.52    0.59
   9  -9  -3   -0.08    0.62
   9   9  -3    0.43    0.79
  -9  -9   3    0.05    0.61
  -9   9   3    0.07    0.64
   8   9  -3    1.20    0.71
  -8  -9   3    0.98    0.70
  -8   9   3    0.24    0.54
   8  -9  -3    2.37    0.76
  -7   9   3    0.65    0.53
   7  -9  -3    0.35    0.51
   7   9  -3    1.03    0.73
  -7  -9   3   -0.03    0.51
  -6  -9   3    1.92    0.68
   6  -9  -3    2.98    0.75
   6   9  -3    1.22    0.78
  -6  -9   3    2.36    0.71
  -6   9   3    0.85    0.61
   6  -9  -3    1.04    0.68
   5   9  -3    3.34    0.83
  -5  -9   3    2.84    0.75
  -5   9   3    4.10    0.83
   5  -9  -3    2.52    0.78
  -5   9   3    2.88    0.74
  -5  -9   3    2.46    0.71
   4   9  -3   10.97    1.18
  -4  -9   3   11.15    1.15
   4  -9  -3   10.75    1.18
  -4  -9   3   10.84    1.10
  -4   9   3    9.65    1.05
  -4   9   3    8.61    1.05
  -3   9   3   16.59    1.30
  -3   9   3   18.12    1.29
  -3  -9   3   15.66    1.24
   3   9  -3   16.46    1.37
   3  -9  -3   15.86    1.34
  -3  -9   3   18.16    1.36
  -2  -9   3   10.94    1.10
   2  -9  -3   10.84    1.16
  -2   9   3   11.42    1.11
   2   9  -3    9.19    1.06
  -2   9   3   11.25    0.99
  -1  -9   3    4.21    0.79
  -1   9   3    5.63    0.75
  -1   9   3    4.86    0.85
   1   9  -3    5.13    0.85
   1   9  -3    4.88    0.73
   1  -9  -3    3.88    0.82
   0  -9  -3    5.12    0.92
   0   9  -3    4.20    0.77
   0   9  -3    4.66    0.75
   0  -9   3    4.84    0.81
   0   9   3    5.20    0.84
   1  -9   3    2.43    0.70
  -1   9  -3    3.58    0.70
  -1   9  -3    2.82    0.69
  -1  -9  -3    4.59    0.86
   2  -9   3    0.25    0.50
   2   9   3    0.23    0.57
  -2   9  -3    0.93    0.54
  -2  -9  -3    0.56    0.62
   3   9   3    1.69    0.70
   3  -9   3    1.94    0.62
  -3  -9  -3    1.01    0.60
  -3   9  -3    1.18    0.57
  -4   9  -3    3.13    0.77
   4  -9   3    4.17    0.85
   4   9   3    1.32    0.74
  -4  -9  -3    4.26    0.86
  -5  -9  -3    9.10    1.16
   5   9   3    8.08    1.14
  -5   9  -3    9.92    1.19
   5  -9   3    9.20    1.15
   6  -9   3    0.26    0.57
  -6  -9  -3    0.07    0.60
  -6   9  -3   -0.60    0.52
   6   9   3   -0.45    0.55
  -6  -9  -3   -0.40    0.50
  -7   9  -3   27.96    1.88
  -7  -9  -3   27.07    1.74
   7  -9   3   25.01    1.79
  -7  -9  -3   25.71    1.84
   7   9   3   25.45    1.85
   8   9   3    1.51    0.78
  -8  -9  -3    1.27    0.70
  -8   9  -3    1.40    0.68
   8  -9   3    1.15    0.63
  -8  -9  -3    1.73    0.73
  -9  -9  -3    2.45    0.78
  -9   9  -3    0.95    0.73
   9   9   3    2.36    0.94
   9  -9   3    2.66    0.87
  -9  -9  -3    3.94    0.93
 -10  -9  -3    0.90    0.60
 -10  -9  -3    0.40    0.75
  10   9   3    0.36    0.77
   9 -10  -3    4.19    0.97
  -9 -10   3    7.15    1.21
   9  10  -3    6.27    1.23
  -9  10   3    4.89    1.09
   8 -10  -3    0.76    0.59
  -8  10   3    1.88    0.71
  -8 -10   3    0.60    0.65
   8  10  -3   -0.17    0.60
   7 -10  -3    1.05    0.58
  -7 -10   3   -0.58    0.51
   7  10  -3    0.11    0.60
  -7  10   3    0.27    0.58
  -6 -10   3   42.47    2.32
  -6  10   3   39.69    2.28
  -6  10   3   43.48    2.23
   6 -10  -3   43.01    2.37
   6  10  -3   43.23    2.44
  -5 -10   3   13.70    1.32
   5  10  -3   12.54    1.40
  -5 -10   3   15.06    1.33
  -5  10   3   13.82    1.35
   5 -10  -3   14.14    1.43
  -5  10   3   13.69    1.26
  -4  10   3   68.80    3.00
   4  10  -3   71.58    3.15
  -4  10   3   68.95    3.01
  -4 -10   3   71.88    3.08
   4 -10  -3   67.39    3.08
   3  10  -3   11.73    1.29
  -3 -10   3   11.27    1.22
  -3  10   3   13.36    1.24
  -3  10   3   13.94    1.30
   3 -10  -3   13.10    1.34
   2 -10  -3    3.02    0.80
  -2  10   3    3.72    0.75
   2  10  -3    4.09    0.89
  -2  10   3    4.87    0.90
  -2 -10   3    3.17    0.84
  -1 -10   3   27.95    1.74
  -1  10   3   26.12    1.71
   1  10  -3   23.28    1.62
   1 -10  -3   27.27    1.77
   0  10  -3    0.89    0.63
   0 -10  -3    2.20    0.74
   0  10   3    0.88    0.61
   0  10  -3    0.93    0.58
   0 -10   3    1.82    0.68
  -1  10  -3   23.70    1.51
  -1 -10  -3   20.90    1.63
   1  10   3   17.18    1.43
   1 -10   3   17.92    1.47
  -1  10  -3   22.41    1.48
  -2 -10  -3    2.92    0.88
   2  10   3    3.53    0.91
  -2  10  -3    4.26    0.85
   2 -10   3    3.40    0.84
  -3  10  -3   -0.33    0.51
   3  10   3   -0.20    0.59
  -3 -10  -3   -0.77    0.47
   3 -10   3    0.84    0.63
   4 -10   3    8.29    1.12
  -4 -10  -3    7.51    1.15
   4  10   3    6.71    1.14
  -4  10  -3    7.66    1.13
   5 -10   3   -0.33    0.56
  -5  10  -3    0.09    0.54
  -5 -10  -3   -0.20    0.51
   5  10   3   -0.10    0.66
  -6 -10  -3   14.60    1.49
  -6  10  -3   14.89    1.52
   6  10   3   14.08    1.48
   6 -10   3   13.84    1.50
  -7 -10  -3    1.21    0.78
  -7  10  -3    2.36    0.85
   7  10   3    1.07    0.81
   7 -10   3    2.02    0.84
   8 -10   3   -0.04    0.61
   8  10   3    0.41    0.74
  -8  10  -3   -0.65    0.62
  -8 -10  -3    0.72    0.68
  -9 -10  -3    6.00    1.19
  -7  11   3    0.40    0.66
   7  11  -3   -0.64    0.52
   7 -11  -3    0.55    0.61
   6  11  -3    1.88    0.84
  -6  11   3    2.26    0.80
   6 -11  -3    2.90    0.78
  -5  11   3    1.28    0.63
   5 -11  -3    0.84    0.63
   5  11  -3   -0.61    0.61
  -5  11   3    0.87    0.62
  -5 -11   3    0.20    0.70
  -4  11   3   30.54    1.93
  -4 -11   3   33.02    2.05
   4  11  -3   29.64    2.02
  -4  11   3   32.29    1.93
   4 -11  -3   26.56    1.95
   3  11  -3    7.60    1.15
   3 -11  -3    5.35    1.05
  -3  11   3    7.72    1.04
  -3 -11   3    7.05    1.08
  -3  11   3    7.47    1.09
   2  11  -3    0.32    0.65
   2 -11  -3    0.86    0.68
  -2 -11   3    1.15    0.69
  -2  11   3    0.86    0.64
   1 -11  -3   13.35    1.46
  -1 -11   3   10.94    1.27
  -1  11   3   11.82    1.30
   1  11  -3   11.93    1.27
   0  11   3    0.84    0.68
   0 -11   3    2.03    0.75
   0 -11  -3    1.56    0.76
   0  11  -3    3.91    0.92
   1  11   3    0.02    0.58
  -1  11  -3    0.53    0.56
   1 -11   3   -0.90    0.50
  -1 -11  -3    0.35    0.69
   2  11   3    0.82    0.68
  -2 -11  -3    0.49    0.66
   2 -11   3    0.09    0.56
  -2  11  -3    0.10    0.53
  -3  11  -3   29.72    1.87
  -3 -11  -3   26.55    1.98
   3 -11   3   21.08    1.74
   3  11   3   28.10    1.99
  -4  11  -3    8.30    1.20
   4  11   3    9.09    1.27
  -4 -11  -3    7.72    1.25
   4 -11   3   10.42    1.30
   5 -11   3    4.85    1.02
  -5  11  -3    4.86    1.05
   5  11   3    2.77    0.95
  -5 -11  -3    3.88    1.02
  -6 -11  -3    1.96    0.84
   6  11   3    0.44    0.77
   6 -11   3   -0.16    0.60
  -6  11  -3    0.38    0.67
  -7 -11  -3   -0.61    0.70
  -6  12   3   16.26    1.70
   5  12  -3    0.70    0.69
  -5  12   3    2.57    0.83
   5 -12  -3    2.38    0.81
  -4 -12   3    0.58    0.74
   4 -12  -3    1.43    0.75
  -4  12   3    0.83    0.62
  -4  12   3    0.61    0.64
   4  12  -3    2.57    0.93
   3  12  -3   20.01    1.70
   3 -12  -3   14.28    1.57
  -3  12   3   17.64    1.52
  -3 -12   3   18.86    1.64
  -2 -12   3    2.12    0.76
   2  12  -3    0.82    0.76
  -2  12   3    2.18    0.76
   2 -12  -3    2.28    0.85
   1 -12  -3    1.10    0.72
   1  12  -3    0.28    0.71
  -1 -12   3   -0.72    0.63
  -1  12   3   -0.11    0.58
   0 -12   3   12.54    1.43
   0 -12  -3   10.53    1.45
   0  12   3   16.27    1.58
   1  12   3    1.20    0.67
  -1 -12  -3   -0.75    0.70
   1 -12   3    0.23    0.63
   2 -12   3    0.72    0.69
  -2  12  -3    0.44    0.58
  -2 -12  -3   -0.59    0.67
   2  12   3    0.55    0.68
  -3 -12  -3    0.96    0.81
   3 -12   3    0.98    0.71
  -3  12  -3    1.22    0.70
   3  12   3    1.41    0.73
  -4 -12  -3   10.36    1.48
   4 -12   3   12.32    1.48
   4  12   3   11.55    1.47
  -4  12  -3   12.98    1.47
  -5 -12  -3    0.27    0.78
  -5  12  -3    0.32    0.65
  -3 -13   3   -0.51    0.77
   3  13  -3    1.00    0.67
  -3  13   3    1.18    0.64
   2  13  -3    1.54    0.81
  -2 -13   3   -1.37    0.70
  -2  13   3    0.74    0.59
  -1  13   3    1.55    0.69
  -1 -13   3    1.99    0.87
   0 -13   3    2.23    0.97
   0  13   3    2.59    0.77
   1 -13   3    2.14    0.87
 -14   0   4    4.84    0.95
  13   0  -4   -0.27    0.48
 -13   0   4    0.13    0.51
  12   0  -4   29.69    1.76
 -12   0   4   30.84    1.83
 -11   0   4   -0.10    0.44
  11   0  -4    0.04    0.45
 -10   0   4  341.83    9.20
 -10   0   4  325.09    9.78
  10   0  -4  323.36    9.59
  -9   0   4   -0.83    0.34
   9   0  -4    0.15    0.34
   9   0  -4   -0.12    0.38
  -9   0   4   -0.64    0.33
  -8   0   4   17.84    1.01
   8   0  -4   15.58    1.06
  -8   0   4   16.41    1.08
   8   0  -4   19.18    0.97
  -7   0   4    0.20    0.34
   7   0  -4    0.26    0.35
  -7   0   4   -0.05    0.25
   7   0  -4    0.56    0.27
  -6   0   4 3034.47   81.34
   6   0  -4 3011.35   80.25
  -6   0   4 3094.61   77.62
   6   0  -4 3198.16   79.15
  -5   0   4   -0.02    0.20
   5   0  -4    0.05    0.17
  -5   0   4    1.15    0.31
   5   0  -4    0.66    0.33
   4   0  -4   68.38    2.28
  -4   0   4   68.80    2.17
   4   0  -4   68.91    1.95
  -4   0   4   69.24    2.28
   3   0  -4   -0.38    0.22
  -3   0   4   -0.11    0.16
   3   0  -4   -0.14    0.10
   3   0  -4   -0.18    0.18
   2   0  -4   81.99    2.54
   2   0  -4   85.96    2.49
  -2   0   4   86.57    2.58
   2   0  -4   85.78    2.31
   1   0  -4   -0.19    0.15
  -1   0   4    0.04    0.15
   1   0  -4   -0.20    0.14
   1   0  -4   -0.22    0.11
   0   0  -4  321.51    8.58
   0   0  -4  312.28    8.33
   0   0   4  310.05    8.25
   0   0  -4  311.44    8.16
  -1   0  -4   -0.20    0.12
   1   0   4   -0.08    0.18
  -1   0  -4   -0.16    0.17
  -1   0  -4   -0.33    0.14
   2   0   4  584.01   15.06
  -2   0  -4  568.52   14.71
   2   0   4  567.76   15.09
  -2   0  -4  577.21   15.51
   3   0   4   -0.17    0.19
  -3   0  -4    0.45    0.25
   3   0   4    0.01    0.17
  -3   0  -4   -0.24    0.16
   4   0   4  430.43   11.72
  -4   0  -4  419.42   12.01
  -4   0  -4  432.07   11.32
   4   0   4  455.81   11.54
  -5   0  -4    0.46    0.28
   5   0   4   -0.08    0.28
   5   0   4   -0.23    0.22
  -5   0  -4    0.09    0.28
   6   0   4  180.22    5.09
   6   0   4  177.39    5.40
  -6   0  -4  183.67    5.07
  -6   0  -4  177.14    5.56
  -7   0  -4    0.41    0.38
   7   0   4   -0.17    0.33
  -7   0  -4    0.04    0.31
  -8   0  -4    2.33    0.64
   8   0   4    3.57    0.69
   9   0   4   -0.05    0.42
  -9   0  -4   -0.60    0.39
  10   0   4    6.53    0.92
 -10   0  -4    9.51    1.14
  11   0   4    0.17    0.46
 -11   0  -4    0.01    0.50
 -12   0  -4    9.29    1.23
  12   0   4    9.83    1.18
 -13   0  -4   -1.48    0.48
  13   0   4   -1.34    0.47
 -15  -1   4    2.73    0.93
 -14  -1   4    1.47    0.66
  14   1  -4    2.72    0.74
  13  -1  -4    3.51    0.75
  13   1  -4    4.02    0.82
 -13  -1   4    3.91    0.88
 -12   1   4    7.91    1.01
  12   1  -4    6.56    0.96
  12  -1  -4    8.29    0.97
 -12  -1   4    6.37    1.00
 -11   1   4  134.10    4.32
  11   1  -4  129.00    4.50
 -11   1   4  127.30    4.51
 -11  -1   4  124.79    4.62
  11  -1  -4  131.20    4.46
  10   1  -4   23.03    1.46
  10  -1  -4   23.12    1.44
 -10  -1   4   23.86    1.54
 -10   1   4   22.67    1.41
 -10   1   4   24.04    1.37
   9  -1  -4   58.43    2.34
  -9   1   4   54.48    2.30
  -9  -1   4   56.19    2.46
  -9  -1   4   59.44    2.13
  -9   1   4   53.96    2.20
   9   1  -4   55.27    2.35
   9  -1  -4   58.82    2.15
   8  -1  -4   44.28    1.71
  -8   1   4   45.15    1.83
  -8   1   4   47.47    1.93
  -8  -1   4   45.15    1.72
   8  -1  -4   44.06    1.91
  -8  -1   4   40.20    1.93
   8   1  -4   43.47    1.93
   8   1  -4   44.81    1.66
  -7   1   4   12.83    0.86
   7   1  -4   11.97    0.94
  -7  -1   4   12.03    0.93
   7  -1  -4   12.67    0.77
   7   1  -4   11.84    0.72
  -7  -1   4   12.60    0.79
   7  -1  -4   12.31    0.91
  -7   1   4   12.02    0.84
  -6  -1   4  100.96    3.41
   6   1  -4  106.80    2.99
  -6  -1   4   99.89    3.07
  -6   1   4  104.55    3.29
   6   1  -4  102.72    3.33
   6  -1  -4  100.74    3.30
   6  -1  -4   99.52    3.03
  -6   1   4  102.58    3.19
   5   1  -4   15.74    0.91
   5   1  -4   18.02    0.71
   5  -1  -4   17.20    0.94
  -5  -1   4   16.17    0.80
  -5   1   4   16.78    0.88
   5  -1  -4   17.14    0.76
  -5  -1   4   17.91    0.97
  -5   1   4   16.35    0.85
   4  -1  -4    9.44    0.65
   4  -1  -4   11.21    0.56
  -4   1   4   10.32    0.62
   4   1  -4   11.19    0.46
   4   1  -4   11.20    0.74
  -4   1   4   11.61    0.68
   4   1  -4   10.51    0.62
  -4  -1   4   11.34    0.71
   3   1  -4  543.95   14.26
   3  -1  -4  580.63   14.47
   3  -1  -4  545.83   14.80
  -3   1   4  560.55   14.35
  -3   1   4  553.94   14.90
  -3  -1   4  549.57   15.03
   3   1  -4  554.65   14.79
  -2   1   4    0.43    0.17
   2  -1  -4    0.86    0.18
   2   1  -4    0.72    0.25
   2  -1  -4    0.40    0.19
   2   1  -4    0.76    0.22
   2  -1  -4    0.51    0.21
  -2  -1   4    0.47    0.21
  -1   1   4 1233.06   32.70
   1  -1  -4 1236.49   32.30
  -1  -1   4 1275.96   32.24
   1   1  -4 1259.99   32.27
   1  -1  -4 1239.24   31.28
   1  -1  -4 1230.37   31.91
   1   1  -4 1210.70   31.28
  -1  -1   4 1218.64   32.78
   0  -1  -4 2958.26   74.57
   0   1  -4 2799.65   74.40
   0  -1  -4 2967.99   78.61
   0  -1   4 2838.79   76.92
   0  -1   4 2932.28   76.18
   0   1  -4 2988.54   77.22
   0  -1  -4 2964.42   77.89
   0  -1  -4 2959.10   76.98
   1  -1   4 1284.59   32.92
  -1   1  -4 1243.12   32.26
  -1  -1  -4 1290.28   33.25
  -1  -1  -4 1264.89   33.77
  -1  -1  -4 1276.62   32.97
  -1   1  -4 1300.83   33.65
  -1  -1  -4 1281.92   32.17
  -1   1  -4 1262.84   33.81
  -2   1  -4  211.73    5.74
   2  -1   4  211.54    5.84
  -2  -1  -4  213.47    5.89
   2   1   4  212.46    5.77
  -2  -1  -4  206.20    5.99
  -2   1  -4  209.67    6.02
  -2  -1  -4  214.71    5.59
  -3   1  -4   81.38    2.74
  -3  -1  -4   83.05    2.75
  -3  -1  -4   86.76    2.43
   3   1   4   84.79    2.53
   3  -1   4   85.06    2.68
   3   1   4   84.57    2.68
  -3   1  -4   85.80    2.60
  -4   1  -4 1222.38   31.65
  -4  -1  -4 1225.74   31.49
   4   1   4 1228.06   32.44
  -4  -1  -4 1232.98   33.27
   4   1   4 1243.82   32.57
  -4   1  -4 1236.09   33.25
   4  -1   4 1311.69   32.47
   4  -1   4 1266.79   32.46
   5   1   4  440.63   11.85
  -5  -1  -4  440.31   12.32
   5  -1   4  444.83   11.63
  -5   1  -4  441.39   12.29
  -5  -1  -4  462.43   11.43
   5  -1   4  424.27   11.97
  -5   1  -4  437.85   11.60
   5   1   4  428.62   11.98
  -6  -1  -4   36.17    1.69
  -6   1  -4   34.83    1.65
   6  -1   4   36.07    1.64
   6  -1   4   36.86    1.28
   6   1   4   35.41    1.64
  -6  -1  -4   36.73    1.35
  -6   1  -4   36.00    1.51
   6   1   4   36.22    1.47
  -7   1  -4   76.68    2.90
   7  -1   4   75.11    2.82
  -7   1  -4   76.02    2.62
   7   1   4   76.03    2.61
  -7  -1  -4   75.55    2.92
   7   1   4   80.53    2.89
   8  -1   4  226.40    6.84
  -8   1  -4  230.31    7.03
   8   1   4  225.49    6.83
  -8   1  -4  221.76    6.47
  -8  -1  -4  227.31    7.08
   9   1   4   -0.37    0.42
  -9  -1  -4   -0.27    0.41
   9  -1   4    0.45    0.46
  -9   1  -4   -1.01    0.36
 -10   1  -4    5.79    0.94
  10   1   4    6.32    0.96
  10  -1   4    5.77    0.91
 -10  -1  -4    5.21    0.96
  11  -1   4    4.41    0.87
 -11   1  -4    6.41    0.97
  11   1   4    4.83    0.92
 -11  -1  -4    5.46    1.02
  12  -1   4    2.37    0.76
  12   1   4    3.14    0.88
 -12  -1  -4    2.54    0.76
 -12   1  -4    3.46    0.82
  13   1   4    5.02    1.05
 -13   1  -4    2.94    0.83
 -13  -1  -4    3.42    0.94
  13  -1   4    3.96    0.93
  14   2  -4    1.40    0.59
 -14  -2   4    1.96    0.81
 -13  -2   4   12.34    1.40
  13   2  -4   12.75    1.29
 -12  -2   4   43.65    2.35
 -12   2   4   39.85    2.11
  12  -2  -4   43.56    2.16
  12   2  -4   44.43    2.27
  11  -2  -4    9.67    1.02
 -11   2   4   11.24    1.10
  11   2  -4   10.63    1.11
 -11  -2   4    8.24    1.12
 -10  -2   4  181.49    6.15
  10  -2  -4  192.40    5.92
 -10   2   4  185.06    5.90
  10   2  -4  177.78    5.93
  10  -2  -4  196.97    5.73
 -10   2   4  189.99    5.76
  -9  -2   4   26.81    1.60
  -9   2   4   27.79    1.43
  -9   2   4   25.10    1.43
   9  -2  -4   29.28    1.50
   9  -2  -4   26.27    1.36
   9   2  -4   25.50    1.53
   8  -2  -4   69.77    2.46
   8   2  -4   73.74    2.37
  -8   2   4   71.93    2.57
  -8  -2   4   73.97    2.84
   8   2  -4   68.68    2.68
  -8  -2   4   75.53    2.38
  -8   2   4   59.91    2.49
   8  -2  -4   68.51    2.62
   7   2  -4  563.00   14.69
  -7  -2   4  550.38   15.54
   7  -2  -4  561.63   15.20
  -7  -2   4  550.60   14.45
   7   2  -4  556.65   15.24
   7  -2  -4  549.89   14.82
  -7   2   4  547.15   14.72
  -7   2   4  572.61   15.23
  -6  -2   4   47.56    1.62
  -6  -2   4   45.33    1.93
   6  -2  -4   42.90    1.80
  -6   2   4   45.52    1.69
   6   2  -4   45.57    1.87
  -6   2   4   44.26    1.76
   6   2  -4   47.61    1.56
   6  -2  -4   46.83    1.67
  -5  -2   4  235.28    6.98
   5   2  -4  244.35    6.39
   5  -2  -4  241.05    6.80
   5   2  -4  236.51    6.40
   5   2  -4  224.15    6.80
   5  -2  -4  226.75    6.53
  -5   2   4  252.83    6.63
  -5   2   4  245.68    6.69
   4  -2  -4 1123.15   30.80
   4  -2  -4 1159.06   31.30
  -4   2   4 1347.88   31.59
  -4   2   4 1211.84   30.36
   4   2  -4 1173.89   31.34
  -4  -2   4 1183.91   30.73
  -4  -2   4 1162.90   31.82
   4   2  -4 1168.75   30.18
   3  -2  -4  726.81   18.49
   3   2  -4  681.27   18.77
  -3   2   4  702.49   18.21
  -3  -2   4  722.51   18.36
   3   2  -4  699.81   18.11
  -3   2   4  751.37   18.86
  -3  -2   4  696.76   19.12
   3  -2  -4  690.79   18.78
  -2  -2   4  362.27    9.49
  -2   2   4  359.89    9.74
   2  -2  -4  383.66    9.65
   2  -2  -4  358.95    9.82
   2   2  -4  359.03    9.78
  -2   2   4  354.98    9.51
   2   2  -4  360.81    9.46
  -2  -2   4  364.73   10.01
  -1  -2   4 2804.48   67.62
  -1   2   4 2516.71   65.04
   1  -2  -4 2561.19   66.48
   1   2  -4 2678.67   68.50
   1  -2  -4 2577.76   67.24
   1  -2  -4 2551.65   68.10
   1   2  -4 2520.09   65.07
  -1  -2   4 2507.23   68.16
   0  -2   4 1572.33   40.99
   0  -2  -4 1634.89   40.13
   0   2  -4 1579.55   40.24
   0  -2  -4 1550.99   41.07
   0  -2  -4 1566.37   41.51
   0  -2   4 1598.58   42.11
   0  -2  -4 1621.08   42.03
   0   2  -4 1617.43   41.78
   1  -2   4   23.11    0.92
  -1  -2  -4   22.26    0.82
  -1  -2  -4   22.52    1.00
  -1   2  -4   20.52    0.96
  -1   2  -4   20.99    0.99
  -1  -2  -4   21.45    0.92
  -1   2  -4   21.51    0.71
   2   2   4  306.43    8.42
  -2  -2  -4  315.99    8.01
  -2   2  -4  312.10    8.27
  -2  -2  -4  309.65    8.47
  -2  -2  -4  306.15    8.58
  -2   2  -4  309.22    8.62
   2  -2   4  307.30    8.38
  -3  -2  -4  144.00    3.84
  -3   2  -4  144.32    4.34
  -3   2  -4  145.58    4.19
   3  -2   4  140.04    4.21
   3   2   4  141.03    4.16
  -3  -2  -4  142.99    4.30
  -3  -2  -4  144.70    4.34
  -4  -2  -4    2.13    0.47
  -4  -2  -4    1.73    0.25
  -4  -2  -4    1.46    0.38
  -4   2  -4    1.94    0.41
  -4   2  -4    1.40    0.39
   4  -2   4    1.68    0.42
   4   2   4    2.33    0.40
   5   2   4  221.50    6.14
  -5   2  -4  213.22    6.05
   5   2   4  214.91    6.24
  -5  -2  -4  213.28    6.42
  -5  -2  -4  217.52    5.64
   5  -2   4  211.87    5.71
   5  -2   4  204.50    6.19
  -5   2  -4  211.63    6.34
   6  -2   4  193.72    5.87
   6   2   4  197.86    5.73
  -6   2  -4  199.15    6.00
   6   2   4  194.97    5.89
  -6  -2  -4  197.85    6.08
  -6   2  -4  190.84    5.65
   7   2   4   39.14    1.72
  -7  -2  -4   39.25    1.93
   7  -2   4   36.94    1.78
   7   2   4   40.63    1.85
  -7   2  -4   35.10    1.77
  -7   2  -4   39.81    1.72
   8   2   4   16.27    1.17
   8   2   4   15.70    1.25
   8  -2   4   16.45    1.21
  -8  -2  -4   14.37    1.19
  -8   2  -4   14.61    1.06
  -8   2  -4   13.51    1.11
  -9   2  -4   48.20    2.30
   9   2   4   52.23    2.35
  -9   2  -4   49.66    2.12
   9  -2   4   45.96    2.20
  -9  -2  -4   48.11    2.37
  10   2   4   18.79    1.47
  10  -2   4   17.05    1.37
 -10  -2  -4   17.59    1.46
 -10   2  -4   16.66    1.31
  11  -2   4    1.49    0.62
 -11  -2  -4    0.03    0.56
  11   2   4   -0.11    0.58
 -11   2  -4    0.80    0.57
  12  -2   4    3.54    0.85
 -12   2  -4    5.05    0.99
  12   2   4    3.32    0.89
 -12  -2  -4    3.78    0.95
  13   2   4    1.32    0.79
 -13  -2  -4    1.79    0.83
 -13   2  -4    3.56    0.86
  13  -2   4    1.58    0.84
  14   3  -4    1.35    0.68
 -14  -3   4    1.61    0.80
 -13   3   4   29.84    1.88
 -13  -3   4   22.89    1.83
  13   3  -4   26.31    1.82
 -12  -3   4    9.54    1.22
  12   3  -4    8.37    1.10
 -12   3   4    8.08    1.07
  12  -3  -4    7.77    1.01
  11  -3  -4    1.11    0.55
 -11   3   4    0.32    0.50
  10  -3  -4   12.12    1.01
 -10  -3   4   16.21    1.34
 -10   3   4   12.42    1.12
  10   3  -4   14.45    1.26
  10  -3  -4   11.31    1.05
  -9   3   4  162.31    5.11
   9   3  -4  163.03    5.31
   9  -3  -4  169.49    5.21
   9  -3  -4  158.64    5.02
  -9  -3   4  156.88    5.44
   8   3  -4   11.35    0.83
  -8   3   4   11.41    0.96
   8   3  -4   11.41    1.04
   8  -3  -4   10.80    0.87
  -8   3   4   10.42    0.79
  -8  -3   4   12.23    1.10
   8  -3  -4   10.72    0.92
   7  -3  -4    0.84    0.37
  -7  -3   4    2.21    0.54
  -7   3   4    2.01    0.38
  -7  -3   4    1.63    0.34
  -7   3   4    1.83    0.47
   7   3  -4    1.76    0.54
   7  -3  -4    1.66    0.47
   7   3  -4    1.90    0.37
  -6   3   4  442.04   10.61
   6   3  -4  358.78   10.76
   6  -3  -4  364.57   10.68
  -6   3   4  417.35   10.52
   6   3  -4  380.76   10.11
  -6  -3   4  373.50   11.02
   6  -3  -4  361.72   10.46
  -5   3   4   37.69    1.31
   5   3  -4   37.41    1.35
   5  -3  -4   36.58    1.47
  -5  -3   4   36.78    1.34
  -5   3   4   35.90    1.52
  -5  -3   4   36.17    1.66
   5  -3  -4   41.18    1.59
   5   3  -4   37.53    1.66
  -4   3   4  254.41    7.19
   4   3  -4  257.54    6.99
  -4  -3   4  265.39    7.62
  -4  -3   4  261.55    7.06
   4  -3  -4  283.76    7.28
   4   3  -4  257.53    7.45
   4  -3  -4  258.83    7.40
  -4   3   4  263.64    7.15
  -3  -3   4  382.16   10.68
  -3   3   4  380.38   10.25
   3  -3  -4  397.84   10.30
   3   3  -4  383.24   10.01
   3   3  -4  391.79   10.49
  -3   3   4  374.25   10.14
  -3  -3   4  378.76   10.10
   3  -3  -4  378.65   10.46
  -2   3   4 3638.51   92.93
   2  -3  -4 3642.70   96.02
   2   3  -4 3563.04   91.79
  -2  -3   4 3712.87   94.10
   2  -3  -4 3656.08   93.49
   2   3  -4 3541.16   94.47
  -2   3   4 3746.25   97.08
  -2  -3   4 3652.67   95.88
   1   3  -4 1571.48   39.72
  -1  -3   4 1562.09   40.48
   1  -3  -4 1590.04   40.61
   1  -3  -4 1592.77   41.08
   1  -3  -4 1579.80   41.43
  -1   3   4 1533.49   39.67
   1   3  -4 1566.70   40.95
  -1  -3   4 1575.72   41.63
   0   3  -4   89.66    2.78
   0  -3  -4   94.20    2.71
   0  -3  -4   87.16    2.81
   0  -3   4   92.37    2.72
   0  -3   4   89.10    2.85
   0   3   4   90.70    2.64
   0  -3  -4   93.35    2.87
   0   3  -4   92.02    2.66
  -1   3  -4 1218.36   31.29
  -1   3  -4 1243.54   32.04
  -1  -3  -4 1240.56   31.99
   1   3   4 1247.76   31.07
  -1  -3  -4 1215.20   32.59
   1  -3   4 1222.95   32.67
   1  -3   4 1224.14   31.87
  -2   3  -4   74.25    2.50
   2   3   4   74.20    2.47
  -2  -3  -4   74.63    2.47
  -2   3  -4   76.20    2.12
  -2  -3  -4   72.40    2.53
   2   3   4   76.80    2.15
   2  -3   4   78.39    2.48
  -2   3  -4   79.14    2.51
  -3  -3  -4   88.07    2.90
   3   3   4   83.55    2.77
  -3   3  -4   86.22    2.83
   3  -3   4   89.57    2.83
  -3  -3  -4   86.41    2.35
  -3  -3  -4   84.83    2.84
  -3   3  -4   81.81    2.77
   4   3   4    6.76    0.64
  -4   3  -4    5.67    0.59
  -4  -3  -4    5.88    0.65
  -4   3  -4    6.10    0.66
   4  -3   4    6.13    0.65
  -4  -3  -4    6.19    0.34
  -4  -3  -4    4.98    0.65
  -5  -3  -4   58.46    2.30
   5  -3   4   56.29    2.23
  -5   3  -4   57.65    2.20
  -5  -3  -4   55.54    2.26
   5   3   4   57.99    2.16
  -5   3  -4   59.50    2.21
   6   3   4   17.69    1.12
  -6   3  -4   17.21    1.12
   6  -3   4   17.70    1.14
  -6   3  -4   17.90    1.10
  -6  -3  -4   16.41    1.14
   6   3   4   17.08    1.16
   7   3   4    0.28    0.40
   7   3   4    0.64    0.51
  -7   3  -4    0.91    0.42
  -7   3  -4    0.46    0.43
   7  -3   4    0.15    0.39
  -7  -3  -4    0.59    0.49
  -8   3  -4  139.18    4.44
  -8   3  -4  138.11    4.60
   8  -3   4  136.52    4.60
   8   3   4  125.98    4.41
  -8  -3  -4  137.44    4.76
   8   3   4  136.46    4.59
   9  -3   4   31.30    1.82
   9   3   4   34.25    1.91
  -9   3  -4   37.03    1.83
  -9   3  -4   33.25    1.82
   9   3   4   36.24    1.84
  -9  -3  -4   29.13    1.89
  10  -3   4   32.56    1.93
 -10  -3  -4   30.34    1.98
 -10   3  -4   35.03    1.92
 -10   3  -4   34.10    1.83
  10   3   4   34.67    1.98
 -11   3  -4    0.75    0.49
 -11  -3  -4    1.46    0.66
  11  -3   4    0.14    0.56
  11   3   4    0.35    0.60
  12  -3   4   15.26    1.51
 -12  -3  -4   16.24    1.51
 -12   3  -4   18.47    1.47
  12   3   4   18.09    1.58
  13   3   4    2.57    0.92
  13  -3   4    2.51    0.89
 -13  -3  -4    0.08    0.76
  14   4  -4    5.41    1.07
 -13   4   4   19.62    1.56
 -13  -4   4   16.83    1.70
  13   4  -4   16.12    1.50
 -12   4   4    4.15    0.87
  12   4  -4    2.69    0.83
 -12  -4   4    3.71    0.90
  11  -4  -4    1.21    0.54
 -11   4   4    1.83    0.66
  11   4  -4    1.42    0.66
 -11  -4   4    2.37    0.75
  11  -4  -4    1.76    0.63
  10  -4  -4    1.48    0.55
  10   4  -4    1.78    0.68
  10  -4  -4    1.57    0.54
 -10   4   4    0.56    0.57
   9   4  -4    0.90    0.59
  -9  -4   4    0.63    0.60
   9  -4  -4    0.70    0.49
   9  -4  -4    0.86    0.48
  -9   4   4    0.82    0.56
   8  -4  -4  168.85    5.13
   8   4  -4  165.58    5.30
  -8  -4   4  159.99    5.43
   8  -4  -4  149.40    4.95
   7  -4  -4    0.76    0.38
   7  -4  -4    1.56    0.47
  -7   4   4    0.94    0.43
   7   4  -4    0.21    0.54
  -7  -4   4    1.61    0.41
  -7  -4   4    1.15    0.49
   6  -4  -4    7.60    0.72
   6   4  -4    9.83    0.96
  -6   4   4    7.57    0.78
   6   4  -4    8.90    0.59
  -6  -4   4    9.03    0.69
   6  -4  -4    7.71    0.72
  -6  -4   4    8.12    0.88
  -5  -4   4    3.21    0.60
  -5  -4   4    4.97    0.50
   5   4  -4    4.75    0.44
  -5   4   4    3.89    0.59
   5  -4  -4    5.14    0.59
   5  -4  -4    6.52    0.62
   5   4  -4    3.86    0.65
   4   4  -4  321.46    8.45
   4  -4  -4  310.41    8.93
   4  -4  -4  328.08    8.85
  -4  -4   4  319.77    8.64
   4   4  -4  322.69    9.04
  -4  -4   4  319.19    9.20
  -4   4   4  318.31    8.74
  -3  -4   4  366.50   10.17
   3  -4  -4  370.18    9.86
   3  -4  -4  361.47    9.97
   3   4  -4  350.10    9.95
   3   4  -4  363.42    9.48
  -3  -4   4  354.59    9.64
  -3   4   4  356.24    9.65
   2   4  -4  462.24   11.86
  -2   4   4  451.80   11.92
   2  -4  -4  446.24   12.21
  -2  -4   4  452.02   12.03
   2  -4  -4  460.71   12.36
   2   4  -4  450.52   12.28
  -2  -4   4  451.71   12.53
   1  -4  -4   13.83    0.87
   1  -4  -4   16.31    0.62
   1   4  -4   15.92    0.86
   1   4  -4   15.04    0.84
  -1  -4   4   14.97    0.89
  -1   4   4   15.80    0.81
  -1  -4   4   14.60    0.79
   1  -4  -4   15.33    0.92
   0  -4  -4    9.47    0.52
   0  -4  -4   10.11    0.74
   0   4  -4    9.27    0.60
   0   4  -4    8.87    0.70
   0   4   4    9.90    0.60
   0  -4   4    9.55    0.65
   0  -4  -4    9.42    0.74
   0  -4   4    7.60    0.60
  -1   4  -4  558.15   14.54
   1   4   4  550.17   14.97
   1   4   4  552.57   14.22
  -1  -4  -4  556.59   14.95
   1  -4   4  551.73   14.74
   1  -4   4  559.25   15.07
  -1   4  -4  561.29   14.67
  -1  -4  -4  548.55   14.84
   2   4   4 1245.56   30.85
   2  -4   4 1214.39   31.84
  -2   4  -4 1201.01   31.23
   2  -4   4 1223.51   32.53
  -2  -4  -4 1221.07   32.51
   2   4   4 1218.49   32.21
  -2   4  -4 1242.12   31.86
  -2  -4  -4 1210.41   31.93
  -3   4  -4  460.84   12.65
  -3  -4  -4  471.03   12.70
   3  -4   4  462.80   12.46
  -3   4  -4  473.80   12.10
  -3   4  -4  456.82   12.26
  -3  -4  -4  447.59   12.51
   3   4   4  453.77   11.69
   3   4   4  441.29   12.54
  -4  -4  -4  235.87    6.78
  -4   4  -4  230.95    6.71
   4   4   4  224.74    6.69
  -4  -4  -4  231.27    6.79
  -4   4  -4  226.23    6.58
   4  -4   4  228.67    6.68
  -5  -4  -4  163.19    5.44
  -5   4  -4  192.58    5.47
   5  -4   4  162.07    5.38
   5   4   4  184.75    5.44
  -5   4  -4  176.63    5.36
  -5  -4  -4  186.93    5.58
   6  -4   4    2.10    0.53
   6   4   4    1.26    0.53
  -6   4  -4    1.60    0.52
  -6   4  -4    1.55    0.42
  -6  -4  -4    2.09    0.55
  -6  -4  -4    0.97    0.52
  -7   4  -4   14.88    1.15
   7   4   4   13.63    1.12
   7  -4   4   14.97    1.16
  -7  -4  -4   13.55    1.14
  -7   4  -4   12.76    1.02
   7   4   4   13.84    1.14
   8  -4   4  140.04    4.78
  -8   4  -4  144.84    4.74
  -8  -4  -4  135.92    4.90
  -8   4  -4  136.87    4.63
   8   4   4  141.93    4.78
   8   4   4  142.92    4.69
  -9  -4  -4    2.33    0.70
   9   4   4    2.44    0.74
   9  -4   4    2.80    0.73
   9   4   4    2.40    0.75
  -9   4  -4    2.10    0.61
  -9   4  -4    2.70    0.75
  10  -4   4   32.96    1.97
 -10   4  -4   35.69    1.95
  10   4   4   33.21    2.00
 -10  -4  -4   31.87    2.01
 -10   4  -4   33.92    1.89
  11   4   4    4.17    0.93
 -11  -4  -4    4.34    0.97
  11  -4   4    4.40    0.89
 -11   4  -4    2.86    0.84
 -12  -4  -4   -0.20    0.60
  12  -4   4    0.16    0.59
  12   4   4    0.22    0.71
  13   4   4    2.40    0.97
 -14   5   4    3.03    0.77
  13   5  -4   11.00    1.44
 -13   5   4   10.74    1.32
 -13  -5   4    9.33    1.40
 -12   5   4    4.19    0.91
  12   5  -4    4.56    0.96
 -12  -5   4    3.34    0.87
  11  -5  -4    2.75    0.77
  11   5  -4    1.37    0.76
 -11  -5   4    1.02    0.63
 -11   5   4    1.69    0.66
 -10  -5   4   18.27    1.53
  10  -5  -4   15.31    1.26
  10   5  -4   18.20    1.50
 -10   5   4   15.04    1.32
  10  -5  -4   16.15    1.24
   9  -5  -4    1.03    0.56
  -9  -5   4    4.09    0.87
   9  -5  -4    1.75    0.57
  -9   5   4    1.14    0.61
   8  -5  -4   38.26    1.81
   8  -5  -4   39.41    1.84
   8   5  -4   33.63    1.96
  -8  -5   4   33.08    1.95
  -8   5   4   37.21    1.89
   7   5  -4  196.95    6.56
  -7  -5   4  205.77    6.74
   7  -5  -4  216.67    6.44
  -7  -5   4  211.39    6.19
  -7   5   4  209.73    6.39
   7  -5  -4  236.75    6.44
   6   5  -4   11.61    1.07
  -6  -5   4   11.41    0.84
   6  -5  -4   11.48    0.91
  -6   5   4   11.34    0.94
  -6  -5   4   11.70    1.00
   6  -5  -4   10.50    0.88
   5  -5  -4   32.47    1.54
  -5   5   4   29.12    1.53
  -5  -5   4   35.07    1.45
  -5  -5   4   33.52    1.70
   5   5  -4   35.70    1.30
   5   5  -4   32.42    1.65
   5  -5  -4   33.62    1.57
   4   5  -4    0.61    0.28
  -4  -5   4    0.07    0.28
   4  -5  -4    0.04    0.34
   4   5  -4    1.10    0.52
   4  -5  -4    0.04    0.30
  -4  -5   4    0.16    0.38
  -4   5   4    0.04    0.32
  -3  -5   4  157.10    4.65
   3  -5  -4  163.29    4.90
   3  -5  -4  158.30    4.86
  -3   5   4  159.38    4.74
  -3  -5   4  161.55    4.99
   3   5  -4  157.00    4.53
   3   5  -4  161.85    4.90
   2   5  -4  348.82    9.76
  -2   5   4  357.84    9.49
   2  -5  -4  341.92    9.74
   2  -5  -4  354.81    9.85
  -2  -5   4  352.80    9.58
  -2  -5   4  348.80    9.95
   2   5  -4  357.02    9.40
   1  -5  -4  130.22    3.51
   1   5  -4  122.66    3.76
   1   5  -4  122.54    3.82
  -1  -5   4  122.81    3.79
  -1   5   4  126.32    3.72
  -1  -5   4  126.50    3.95
   1  -5  -4  124.02    3.94
   1  -5  -4  127.61    4.00
   0   5  -4  352.87    9.64
   0  -5  -4  352.16    9.79
   0  -5   4  349.97    9.66
   0   5  -4  356.89    9.53
   0   5   4  347.15    9.87
   0  -5  -4  353.16    9.58
   0  -5   4  358.42    9.88
   0   5   4  353.56    9.34
   1  -5   4  407.50   11.25
   1  -5   4  401.94   11.08
  -1  -5  -4  400.38   11.17
   1   5   4  416.01   10.61
  -1   5  -4  407.52   10.96
  -1   5  -4  408.30   10.93
  -1  -5  -4  407.43   11.10
   1   5   4  402.79   11.28
   2  -5   4    6.22    0.59
  -2   5  -4    7.62    0.74
  -2   5  -4    7.52    0.55
   2  -5   4    6.12    0.65
  -2  -5  -4    4.81    0.65
   2   5   4    6.10    0.45
  -2  -5  -4    5.94    0.58
   2   5   4    6.52    0.69
   3  -5   4  196.12    6.00
  -3  -5  -4  201.80    6.09
  -3  -5  -4  206.69    6.03
  -3   5  -4  207.49    5.62
  -3   5  -4  208.06    5.99
   3   5   4  197.16    6.07
   3  -5   4  205.55    5.96
  -4   5  -4  124.59    3.92
   4   5   4  125.46    4.06
  -4  -5  -4  127.43    4.04
  -4  -5  -4  124.33    4.10
  -4   5  -4  126.46    4.02
   4  -5   4  111.06    3.96
  -5   5  -4    0.02    0.43
   5   5   4    1.26    0.51
  -5  -5  -4   -0.28    0.45
  -5  -5  -4    0.71    0.43
  -5   5  -4    0.81    0.35
   5  -5   4    1.89    0.52
  -6  -5  -4  123.88    4.25
  -6  -5  -4  122.79    4.26
  -6   5  -4  121.85    4.08
   6  -5   4  128.67    4.28
   6   5   4  122.84    4.19
  -6   5  -4  123.95    4.18
  -7  -5  -4  116.62    4.19
  -7  -5  -4  118.98    4.24
  -7   5  -4  119.88    4.13
   7  -5   4  124.90    4.25
   7   5   4  119.44    4.14
  -7   5  -4  109.86    3.96
   8   5   4   39.09    2.00
   8   5   4   39.73    2.06
  -8   5  -4   33.88    1.95
  -8  -5  -4   37.08    2.04
   8  -5   4   38.75    2.07
  -9  -5  -4    1.58    0.65
   9   5   4    2.02    0.73
   9  -5   4    2.32    0.73
   9   5   4    2.19    0.73
  -9   5  -4    2.74    0.79
  10   5   4   14.49    1.30
 -10   5  -4   13.11    1.34
  10   5   4   14.71    1.36
  10  -5   4   14.98    1.42
 -10  -5  -4   11.92    1.38
 -11  -5  -4   13.62    1.52
 -11   5  -4   13.67    1.39
  11   5   4   12.83    1.39
  11  -5   4    9.55    1.25
 -12  -5  -4   20.72    1.74
  12   5   4   21.41    1.77
  12  -5   4   18.50    1.69
 -12   5  -4   20.68    1.66
  13   6  -4    5.72    1.15
 -13   6   4    3.99    0.92
 -12  -6   4   10.93    1.47
 -12   6   4   11.34    1.35
  12   6  -4    9.27    1.33
  11  -6  -4   19.96    1.53
  11   6  -4   17.25    1.52
 -11   6   4   17.69    1.53
 -11  -6   4   16.03    1.64
  10  -6  -4    5.37    0.90
  10   6  -4    5.22    1.01
 -10  -6   4    4.15    0.95
 -10   6   4    4.84    0.94
   9   6  -4   15.80    1.48
  -9   6   4   19.08    1.45
   9  -6  -4   20.29    1.40
  -9  -6   4   19.12    1.55
   9  -6  -4   21.00    1.35
  -8  -6   4   12.21    1.29
  -8   6   4   13.57    1.17
   8  -6  -4   16.09    1.18
   8  -6  -4   13.49    1.17
   8   6  -4   15.58    1.40
   7   6  -4    2.04    0.70
  -7  -6   4    1.56    0.59
  -7   6   4    0.28    0.43
   7  -6  -4    1.64    0.60
   7  -6  -4    0.58    0.46
  -6  -6   4    8.97    1.00
   6   6  -4    9.03    1.05
  -6   6   4    6.78    0.85
   6  -6  -4    7.21    0.82
   6  -6  -4    7.50    0.86
  -6  -6   4    8.66    0.79
  -5  -6   4    0.55    0.44
   5  -6  -4    0.40    0.37
   5  -6  -4    0.64    0.44
   5   6  -4    0.52    0.53
  -5   6   4    0.87    0.40
  -5  -6   4    1.10    0.44
   4  -6  -4   24.79    1.41
  -4   6   4   26.64    1.40
   4   6  -4   28.41    1.19
   4  -6  -4   27.17    1.40
  -4  -6   4   26.23    1.32
   4   6  -4   27.15    1.48
  -4  -6   4   26.51    1.47
  -3  -6   4   16.07    1.06
   3  -6  -4   15.06    1.07
   3  -6  -4   13.00    1.00
   3   6  -4   15.62    0.89
  -3   6   4   14.26    0.99
  -3  -6   4   14.79    0.98
   3   6  -4   14.68    1.06
  -2  -6   4  120.21    3.88
   2  -6  -4  114.33    3.86
   2   6  -4  120.76    3.62
  -2  -6   4  115.21    3.71
   2   6  -4  118.34    3.82
   2  -6  -4  117.98    3.90
  -2   6   4  114.56    3.66
   1  -6  -4    5.05    0.73
   1   6  -4    6.04    0.65
  -1   6   4    5.20    0.70
  -1  -6   4    5.59    0.64
  -1   6   4    5.69    0.59
   1   6  -4    4.90    0.61
  -1  -6   4    5.66    0.64
   0   6  -4   25.53    1.24
   0   6   4   26.13    1.18
   0   6   4   28.61    1.45
   0   6  -4   25.73    1.31
   0  -6  -4   27.00    1.05
   0  -6   4   24.19    1.27
   0  -6  -4   28.47    1.44
   0  -6   4   27.24    1.31
   1  -6   4  279.40    7.77
  -1  -6  -4  279.38    7.60
   1  -6   4  262.05    7.69
  -1   6  -4  268.33    7.55
  -1   6  -4  269.91    7.62
  -1  -6  -4  261.34    7.82
   1   6   4  274.71    7.28
   1   6   4  266.27    7.88
   2  -6   4    1.08    0.44
   2   6   4    0.61    0.38
  -2  -6  -4   -0.26    0.25
   2  -6   4    0.65    0.32
  -2   6  -4    0.31    0.40
  -2   6  -4    0.10    0.30
  -2  -6  -4    0.53    0.42
   3  -6   4   94.95    3.13
  -3   6  -4   97.41    3.33
  -3  -6  -4   97.34    3.20
  -3  -6  -4   90.79    3.33
   3  -6   4   90.74    3.29
   3   6   4   94.19    3.35
   4  -6   4   58.57    2.23
  -4  -6  -4   59.70    2.52
  -4  -6  -4   64.63    2.43
  -4   6  -4   57.21    2.45
   4  -6   4   63.39    2.52
   5  -6   4  194.13    6.05
  -5  -6  -4  188.11    6.02
   5  -6   4  200.67    5.85
  -5   6  -4  199.55    6.00
   5   6   4  191.03    6.05
  -5  -6  -4  182.95    6.04
  -6  -6  -4    0.59    0.50
   6   6   4    1.40    0.58
  -6  -6  -4    1.20    0.53
  -6   6  -4    1.70    0.67
   6  -6   4    1.06    0.57
  -7  -6  -4  139.58    4.83
   7   6   4  137.14    4.77
   7  -6   4  138.68    4.83
  -7   6  -4  143.30    4.79
  -7  -6  -4  134.82    4.80
  -8  -6  -4   14.28    1.34
  -8   6  -4   12.19    1.27
   8  -6   4   13.40    1.30
  -8  -6  -4   13.38    1.30
   8   6   4   12.12    1.24
  -9   6  -4    1.29    0.69
  -9  -6  -4    1.11    0.69
   9  -6   4    0.85    0.60
   9   6   4    1.03    0.68
   9   6   4    1.95    0.69
  10   6   4    1.73    0.78
  10  -6   4    0.80    0.60
  10   6   4    1.10    0.69
 -10   6  -4    0.83    0.69
 -10  -6  -4    2.50    0.79
 -11   6  -4   12.69    1.40
 -11  -6  -4   11.38    1.40
  11  -6   4    9.92    1.34
  11   6   4   13.30    1.43
  12   6   4    1.44    0.90
 -12   6  -4    2.97    0.77
  12   7  -4    0.44    0.85
 -12   7   4    1.73    0.69
 -12  -7   4    1.46    0.68
 -11  -7   4    8.78    1.35
 -11   7   4   10.84    1.32
  11  -7  -4    9.68    1.22
  11   7  -4    7.84    1.31
  10  -7  -4   57.34    2.69
  10   7  -4   52.87    2.84
 -10   7   4   58.11    2.79
 -10  -7   4   54.10    2.92
   9  -7  -4    4.19    0.81
  -9   7   4    4.34    0.90
   9   7  -4    2.93    0.83
  -9  -7   4    4.21    0.93
   9  -7  -4    3.14    0.80
   8  -7  -4    6.87    0.88
  -8   7   4    6.24    0.96
   8   7  -4    7.49    1.11
  -8  -7   4    6.28    1.01
   8  -7  -4    5.68    0.92
   7   7  -4   54.01    2.52
   7  -7  -4   43.51    2.18
  -7  -7   4   46.37    2.35
   7  -7  -4   46.91    2.18
  -7   7   4   47.05    2.28
  -6  -7   4   12.43    1.18
  -6  -7   4   10.44    0.96
   6   7  -4   12.42    1.20
   6  -7  -4    9.48    1.02
   6  -7  -4   10.19    0.99
  -6   7   4    9.41    1.03
  -5   7   4   46.36    2.06
   5  -7  -4   42.95    2.00
  -5  -7   4   43.64    1.89
   5   7  -4   41.67    2.08
   5  -7  -4   42.44    2.00
  -5  -7   4   43.15    2.08
   4  -7  -4   28.11    1.54
  -4   7   4   29.42    1.55
  -4  -7   4   30.07    1.62
   4   7  -4   28.69    1.60
   4  -7  -4   28.85    1.63
  -4  -7   4   28.02    1.47
  -3  -7   4  134.64    4.46
   3   7  -4  133.51    4.42
   3  -7  -4  135.13    4.46
  -3   7   4  128.88    4.26
   3  -7  -4  133.54    4.44
  -3  -7   4  135.24    4.28
   3   7  -4  136.76    4.07
   2  -7  -4   23.14    1.40
   2   7  -4   20.57    1.30
   2   7  -4   21.18    1.18
  -2  -7   4   23.33    1.28
  -2  -7   4   21.30    1.26
  -2   7   4   23.13    1.25
   1  -7  -4    9.22    0.94
  -1   7   4    7.58    0.72
  -1  -7   4    7.20    0.76
   1   7  -4    8.29    0.78
   1   7  -4    6.85    0.77
  -1  -7   4    8.55    0.79
  -1   7   4    7.36    0.83
   0   7   4   44.04    2.04
   0  -7  -4   48.54    2.15
   0   7  -4   47.94    1.97
   0   7   4   49.15    1.83
   0  -7   4   45.76    1.97
   0   7  -4   47.83    1.93
   0  -7   4   48.22    1.95
  -1   7  -4    0.03    0.37
  -1  -7  -4    0.13    0.45
   1   7   4   -0.01    0.38
   1   7   4    0.47    0.31
   1  -7   4    0.54    0.41
  -1   7  -4   -0.06    0.37
   1  -7   4    0.59    0.36
  -2   7  -4  125.15    3.89
  -2   7  -4  120.21    4.09
  -2  -7  -4  123.53    3.91
   2  -7   4  120.38    4.12
   2   7   4  125.99    4.26
  -2  -7  -4  126.74    4.28
   2  -7   4  130.62    4.01
  -3  -7  -4   38.41    1.67
   3  -7   4   33.45    1.53
   3  -7   4   33.13    1.73
  -3   7  -4   30.64    1.73
   3   7   4   36.68    1.86
  -3  -7  -4   36.27    1.88
  -4  -7  -4  147.38    5.21
  -4   7  -4  175.02    5.42
  -4  -7  -4  169.30    5.47
   4  -7   4  174.56    5.49
   4   7   4  175.49    5.53
   5   7   4   16.60    1.29
   5  -7   4   17.98    1.34
  -5   7  -4   15.66    1.30
  -5  -7  -4   18.22    1.24
  -5  -7  -4   19.42    1.37
  -6   7  -4   80.03    3.20
  -6  -7  -4   69.03    3.07
   6   7   4   79.40    3.15
   6  -7   4   80.54    3.24
  -6  -7  -4   73.21    3.02
  -7   7  -4    8.64    1.17
   7  -7   4   10.87    1.18
  -7  -7  -4   11.08    1.17
   7   7   4   10.42    1.18
  -7  -7  -4   12.10    1.23
   8   7   4    3.07    0.82
  -8   7  -4    3.15    0.80
  -8  -7  -4    1.78    0.73
   8  -7   4    2.55    0.75
  -8  -7  -4    1.91    0.74
   9   7   4    0.88    0.67
   9  -7   4    0.04    0.55
  -9  -7  -4   -0.26    0.52
  -9   7  -4    0.19    0.61
  10  -7   4    8.14    1.20
  10   7   4    7.85    1.17
 -10   7  -4    8.44    1.24
 -10  -7  -4    6.97    1.16
  10   7   4    7.37    1.14
 -11   7  -4    0.93    0.70
 -11  -7  -4    0.36    0.57
  11   7   4    1.60    0.83
  11   7   4   -0.39    0.65
  11  -7   4    0.22    0.65
  12  -8  -4    2.01    0.78
  11  -8  -4   11.44    1.37
 -11   8   4   13.03    1.49
  11   8  -4   10.87    1.51
 -11  -8   4   12.14    1.54
  10  -8  -4   22.86    1.75
  10   8  -4   26.20    1.97
 -10   8   4   25.99    1.87
 -10  -8   4   24.66    1.89
  -9  -8   4   21.49    1.69
   9   8  -4   23.55    1.81
  -9   8   4   20.01    1.63
   9  -8  -4   21.57    1.63
  -8  -8   4   13.51    1.40
   8  -8  -4   12.19    1.15
  -8   8   4   12.86    1.31
   8  -8  -4   13.97    1.32
   8   8  -4   12.45    1.40
   7  -8  -4   52.21    2.35
  -7   8   4   47.41    2.37
  -7  -8   4   46.78    2.45
   7  -8  -4   49.68    2.41
   7   8  -4   53.77    2.62
  -6   8   4    0.29    0.47
   6  -8  -4    0.00    0.55
   6  -8  -4    0.97    0.56
   6   8  -4    0.19    0.59
  -6  -8   4    1.26    0.59
   5   8  -4   -0.02    0.63
  -5  -8   4    0.80    0.50
  -5   8   4    1.19    0.59
  -5  -8   4   -0.64    0.42
   5  -8  -4    1.92    0.61
   5  -8  -4    0.33    0.50
  -4  -8   4  384.05   10.85
  -4   8   4  384.33   10.81
   4   8  -4  393.72   11.18
   4  -8  -4  384.23   11.10
   4  -8  -4  376.00   11.09
  -4  -8   4  386.24   11.25
   3   8  -4    5.84    0.87
  -3   8   4    5.28    0.75
  -3  -8   4    4.47    0.74
  -3   8   4    4.88    0.79
   3  -8  -4    5.24    0.87
  -3  -8   4    4.44    0.72
  -2   8   4   58.08    2.29
  -2   8   4   54.57    2.43
   2   8  -4   57.44    2.41
  -2  -8   4   47.54    2.22
  -2  -8   4   59.64    2.38
   2   8  -4   60.54    2.24
   2  -8  -4   53.78    2.44
  -1   8   4   14.12    1.13
  -1  -8   4   14.69    1.05
  -1   8   4   13.19    0.96
   1  -8  -4   12.78    1.11
   1   8  -4   13.39    1.07
  -1  -8   4   13.95    1.08
   1   8  -4   11.56    0.96
   0   8  -4    0.26    0.43
   0   8   4   -0.32    0.38
   0   8   4    0.35    0.34
   0  -8   4   -0.46    0.31
   0  -8   4    0.19    0.35
   0   8  -4    0.17    0.45
   0  -8  -4    0.20    0.46
  -1   8  -4    1.40    0.55
  -1   8  -4    1.79    0.55
   1   8   4    1.69    0.57
   1  -8   4    1.58    0.53
  -1  -8  -4    1.45    0.61
  -2  -8  -4    6.62    0.93
   2   8   4    6.58    0.89
   2  -8   4    5.52    0.83
  -2   8  -4    5.08    0.81
   3   8   4   34.61    1.88
  -3  -8  -4   36.11    1.96
   3  -8   4   36.17    1.90
  -3   8  -4   32.93    1.83
   4  -8   4   35.91    1.99
   4   8   4   38.12    2.02
  -4  -8  -4   38.13    1.83
  -4  -8  -4   40.06    2.09
  -4   8  -4   36.19    1.98
  -5   8  -4    3.76    0.81
  -5  -8  -4    2.15    0.61
   5   8   4    2.11    0.73
  -5  -8  -4    1.40    0.71
   5  -8   4    2.24    0.69
  -6  -8  -4    3.73    0.87
   6  -8   4    3.83    0.88
  -6   8  -4    4.76    0.91
   6   8   4    3.69    0.88
  -6  -8  -4    3.14    0.79
  -7  -8  -4   -0.91    0.51
  -7   8  -4    0.75    0.66
  -7  -8  -4   -0.21    0.53
   7   8   4    1.02    0.65
   7  -8   4    0.04    0.57
  -8  -8  -4    0.01    0.56
   8  -8   4   -0.23    0.53
  -8   8  -4    0.69    0.65
   8   8   4    0.11    0.61
  -8  -8  -4   -0.79    0.54
   9   8   4    0.12    0.67
   9  -8   4    0.49    0.63
  -9  -8  -4    0.05    0.62
  -9  -8  -4    0.65    0.66
  -9   8  -4    1.18    0.69
 -10  -8  -4    0.57    0.60
  10   8   4    0.26    0.73
 -10   8  -4    0.79    0.67
  10  -8   4    0.65    0.65
  10   8   4   -0.07    0.70
  11   8   4    3.59    1.05
  11  -9  -4    0.41    0.62
  10  -9  -4    3.84    0.97
 -10   9   4    2.62    0.82
 -10  -9   4    2.26    0.89
  10   9  -4    5.16    1.17
  -9   9   4    9.69    1.31
   9   9  -4    8.11    1.27
  -9  -9   4   10.14    1.38
   9  -9  -4    6.82    1.13
  -8   9   4   19.39    1.56
  -8  -9   4   17.97    1.55
   8  -9  -4   19.94    1.54
   8   9  -4   22.31    1.77
   7  -9  -4    0.21    0.51
   7   9  -4    0.22    0.65
  -7  -9   4    0.58    0.62
   7  -9  -4   -0.28    0.45
  -7   9   4    0.59    0.48
   6  -9  -4   33.95    1.94
  -6   9   4   36.67    2.06
   6  -9  -4   39.28    2.16
  -6  -9   4   36.78    2.09
   6   9  -4   38.00    2.16
  -5  -9   4    7.53    0.99
   5   9  -4    6.06    1.01
   5  -9  -4    5.59    0.91
  -5  -9   4    6.91    0.93
   5  -9  -4    5.88    0.96
  -5   9   4    6.73    0.96
  -4  -9   4    2.22    0.68
  -4   9   4    2.27    0.64
   4  -9  -4    1.67    0.72
   4   9  -4    1.47    0.72
  -4   9   4    2.87    0.69
  -4  -9   4    2.33    0.68
  -3  -9   4  126.22    4.35
  -3  -9   4  127.04    4.38
  -3   9   4  123.90    4.25
  -3   9   4  124.42    4.44
   3   9  -4  124.86    4.43
   3  -9  -4  125.77    4.53
  -2  -9   4    2.54    0.69
  -2   9   4    3.15    0.73
   2   9  -4    4.46    0.83
   2  -9  -4    3.18    0.78
  -2   9   4    4.94    0.74
  -2  -9   4    3.66    0.68
  -1  -9   4   41.61    2.09
  -1   9   4   40.79    1.90
   1   9  -4   43.62    1.98
   1  -9  -4   43.93    2.25
  -1   9   4   45.54    2.20
   1   9  -4   40.80    2.03
   0   9  -4   27.56    1.55
   0   9   4   27.86    1.72
   0   9  -4   27.27    1.56
   0  -9  -4   29.53    1.83
   0  -9   4   26.47    1.63
  -1   9  -4   17.48    1.30
   1  -9   4   21.73    1.47
   1   9   4   19.94    1.49
  -1  -9  -4   20.02    1.49
  -2   9  -4   48.09    2.30
   2  -9   4   50.41    2.36
   2   9   4   49.81    2.41
  -2  -9  -4   45.70    2.36
  -3   9  -4   45.68    2.28
  -3  -9  -4   46.76    2.37
   3  -9   4   46.63    2.33
   3   9   4   47.94    2.41
  -4   9  -4    7.12    1.06
  -4  -9  -4    7.17    1.06
   4   9   4    7.99    1.10
   4  -9   4    9.22    1.12
  -5   9  -4   30.24    1.93
   5  -9   4   29.30    1.91
  -5  -9  -4   31.03    1.94
   5   9   4   31.21    1.97
   6   9   4   37.44    2.20
  -6   9  -4   39.67    2.29
  -6  -9  -4   40.83    2.30
   6  -9   4   36.19    2.17
  -7   9  -4    4.64    0.98
   7   9   4    3.07    0.92
  -7  -9  -4    3.17    0.79
   7  -9   4    4.04    0.96
  -7  -9  -4    4.05    0.98
   8  -9   4    1.20    0.70
  -8  -9  -4    0.79    0.68
   8   9   4    1.41    0.79
  -8   9  -4    1.87    0.73
  -8  -9  -4    1.61    0.72
   9  -9   4    1.38    0.82
  -9   9  -4    0.40    0.60
  -9  -9  -4    0.26    0.61
  -9  -9  -4    0.53    0.75
   9   9   4    2.40    0.95
 -10  -9  -4    2.12    0.67
  -9 -10   4   14.26    1.59
   9  10  -4   12.87    1.52
  -9  10   4   12.92    1.55
   9 -10  -4   17.04    1.60
   8  10  -4   17.88    1.76
   8 -10  -4   15.30    1.53
  -8 -10   4   19.52    1.59
  -8  10   4   18.36    1.62
  -7  10   4    0.95    0.66
   7  10  -4    0.31    0.65
  -7 -10   4    1.50    0.72
   7 -10  -4    2.03    0.74
   6 -10  -4   19.85    1.61
  -6  10   4   21.33    1.61
  -6 -10   4   19.54    1.58
  -6  10   4   25.44    1.68
   6  10  -4   24.61    1.82
  -5 -10   4    3.87    0.83
   5 -10  -4    3.35    0.85
  -5  10   4    3.06    0.78
   5  10  -4    3.64    0.94
  -5  10   4    4.00    0.89
   4 -10  -4   22.15    1.69
  -4  10   4   24.49    1.63
  -4  10   4   21.22    1.53
  -4 -10   4   22.28    1.63
   4  10  -4   19.96    1.61
  -3  10   4    8.46    1.12
   3  10  -4    7.67    1.10
  -3  10   4   12.89    1.12
  -3 -10   4   11.19    1.19
   3 -10  -4    8.56    1.19
   2 -10  -4   38.42    2.19
  -2  10   4   39.35    1.96
  -2 -10   4   40.46    2.11
  -2  10   4   34.56    2.03
   2  10  -4   39.09    2.11
  -1  10   4    2.49    0.71
   1 -10  -4    1.63    0.70
   1  10  -4    1.58    0.67
  -1 -10   4    1.33    0.66
   0 -10  -4    4.95    0.97
   0  10  -4    4.53    0.79
   0  10   4    5.44    0.96
   0  10  -4    3.72    0.79
   0 -10   4    4.81    0.89
  -1 -10  -4   15.48    1.39
   1 -10   4   15.13    1.31
   1  10   4   13.75    1.36
  -1  10  -4   11.56    1.17
  -2  10  -4    0.63    0.58
   2 -10   4    0.21    0.49
   2  10   4    0.67    0.60
  -2 -10  -4   -0.70    0.55
   3 -10   4   19.23    1.55
   3  10   4   20.14    1.58
  -3  10  -4   19.20    1.52
  -3 -10  -4   23.79    1.74
   4 -10   4    1.74    0.69
  -4  10  -4    2.33    0.78
   4  10   4    2.69    0.89
  -4 -10  -4    2.90    0.87
  -5 -10  -4   -0.93    0.63
  -5  10  -4   -0.71    0.53
   5  10   4    0.42    0.73
   5 -10   4    0.87    0.64
   6  10   4    8.27    1.23
  -6  10  -4    7.69    1.24
  -6 -10  -4    9.23    1.26
   6 -10   4    7.44    1.23
   7  10   4    0.87    0.81
  -7  10  -4    2.01    0.88
  -7 -10  -4    2.36    0.89
   7 -10   4    0.86    0.71
   8 -10   4    3.99    1.09
   8  10   4    3.71    1.05
  -8 -10  -4    2.42    0.88
  -8 -11   4    6.30    1.13
   8 -11  -4    4.40    1.04
  -7  11   4    6.08    1.15
   7  11  -4    6.71    1.19
   7 -11  -4    4.52    0.98
   6  11  -4    1.23    0.77
  -6  11   4    1.12    0.64
   6 -11  -4    0.07    0.58
  -6  11   4    0.88    0.63
  -5  11   4    6.37    1.05
   5 -11  -4    7.74    1.20
  -5  11   4    9.22    1.17
   5  11  -4    6.25    1.15
  -4 -11   4    2.05    0.84
  -4  11   4    5.98    0.99
   4  11  -4    2.90    0.87
   4 -11  -4    2.40    0.77
  -3 -11   4    0.52    0.66
  -3  11   4    2.03    0.72
  -3  11   4    1.09    0.69
   3  11  -4    0.69    0.75
   3 -11  -4    1.35    0.71
  -2 -11   4    0.36    0.59
   2 -11  -4    0.93    0.66
   2  11  -4   -0.38    0.62
  -2  11   4   -0.10    0.58
  -1  11   4   14.94    1.47
  -1 -11   4   15.73    1.42
   1  11  -4   15.84    1.44
   1 -11  -4   16.97    1.55
   0  11   4    5.57    1.04
   0 -11  -4    3.58    0.91
   0 -11   4    6.15    1.01
   1  11   4    7.05    1.13
  -1 -11  -4    7.72    1.23
  -1  11  -4    8.15    1.04
   1 -11   4    8.56    1.16
  -2 -11  -4    7.48    1.25
   2  11   4    6.99    1.17
  -2  11  -4    8.52    1.14
   2 -11   4    8.04    1.18
   3 -11   4    0.81    0.58
   3  11   4    0.54    0.70
  -3 -11  -4    0.52    0.71
  -3  11  -4    0.24    0.61
   4  11   4    5.35    1.11
  -4 -11  -4    5.50    1.15
  -4  11  -4    6.29    1.14
   4 -11   4    5.49    1.06
   5  11   4    6.28    1.26
  -5  11  -4    7.42    1.21
   5 -11   4    5.92    1.15
  -5 -11  -4    5.97    1.19
  -6 -11  -4    2.86    0.97
   6 -11   4    3.56    0.94
  -6  11  -4    4.09    1.03
   6  11   4    4.49    1.12
  -6  12   4    5.97    1.11
  -5  12   4    0.49    0.65
   5 -12  -4    2.89    0.84
   5  12  -4    1.15    0.84
  -5  12   4    1.67    0.67
   4 -12  -4    9.37    1.33
   4  12  -4   10.79    1.42
  -4  12   4    9.25    1.26
  -3  12   4    3.13    0.75
   3 -12  -4    3.81    1.00
  -3 -12   4    2.83    0.90
   3  12  -4    1.52    0.82
   2  12  -4    1.92    0.82
  -2 -12   4    1.96    0.87
  -2  12   4    2.47    0.80
   2 -12  -4    2.16    0.87
  -1 -12   4    1.75    0.76
   1 -12  -4    0.87    0.79
  -1  12   4    1.89    0.74
   0 -12  -4   13.64    1.55
   0 -12   4   12.68    1.43
   0  12   4   10.44    1.30
  -1 -12  -4    2.91    0.98
   1 -12   4    3.98    0.97
   1  12   4    2.20    0.87
   2 -12   4   13.28    1.47
   2  12   4   13.53    1.51
  -2 -12  -4   12.78    1.60
  -2  12  -4   10.64    1.28
  -3  12  -4   19.46    1.62
   3  12   4   19.46    1.71
  -3 -12  -4   17.80    1.81
   3 -12   4   20.63    1.78
  -4 -12  -4    1.11    0.83
   4 -12   4   -0.43    0.59
  -4  12  -4   -0.15    0.62
   3  13  -4    1.94    0.82
  -2 -13   4   21.64    1.90
  -1 -13   4    2.29    0.94
   0 -13   4    2.03    0.79
   1 -13   4    3.28    0.99
 -14   0   5   -0.36    0.54
  14   0  -5    1.19    0.58
  13   0  -5   12.13    1.22
 -13   0   5   12.88    1.35
  12   0  -5   -0.23    0.48
 -12   0   5   -0.46    0.49
  11   0  -5   74.25    3.04
 -11   0   5   77.76    3.15
  10   0  -5    0.53    0.53
 -10   0   5   -0.65    0.35
 -10   0   5   -0.08    0.45
  -9   0   5  365.79   10.80
   9   0  -5  369.48   10.67
  -9   0   5  384.54   10.23
  -8   0   5   -0.08    0.29
   8   0  -5    0.37    0.28
  -8   0   5    0.54    0.38
   8   0  -5   -0.14    0.30
  -7   0   5  313.90    8.53
   7   0  -5  313.39    8.39
   7   0  -5  302.78    8.87
  -7   0   5  316.93    9.00
  -6   0   5    0.28    0.29
   6   0  -5   -0.17    0.29
  -6   0   5    0.38    0.30
   6   0  -5    0.04    0.20
  -5   0   5  756.59   19.46
  -5   0   5  755.63   20.38
   5   0  -5  758.52   20.15
   5   0  -5  749.76   19.53
   4   0  -5    0.13    0.25
   4   0  -5   -0.02    0.11
  -4   0   5    0.03    0.19
   3   0  -5 1010.39   25.48
  -3   0   5  988.02   26.65
   3   0  -5 1000.33   26.31
   2   0  -5    0.00    0.19
  -2   0   5    0.36    0.20
   2   0  -5    0.04    0.12
   2   0  -5    0.03    0.20
   1   0  -5   15.98    0.72
  -1   0   5   15.35    0.75
  -1   0   5   15.90    0.62
   1   0  -5   16.09    0.76
   0   0  -5    0.17    0.20
   0   0   5    0.11    0.17
   0   0  -5    0.01    0.19
  -1   0  -5  302.68    7.80
   1   0   5  285.19    7.84
  -1   0  -5  287.43    7.70
  -1   0  -5  293.69    8.16
  -3   0  -5    3.53    0.48
   3   0   5    4.36    0.35
   3   0   5    4.32    0.49
  -3   0  -5    3.98    0.44
  -4   0  -5    0.13    0.26
  -4   0  -5   -0.01    0.27
   4   0   5    0.01    0.22
   4   0   5   -0.01    0.26
   5   0   5   41.36    1.47
  -5   0  -5   44.96    1.62
  -5   0  -5   42.38    1.84
   5   0   5   43.78    1.81
  -6   0  -5    0.00    0.31
   6   0   5    0.20    0.41
  -6   0  -5    0.24    0.32
  -7   0  -5    0.16    0.32
   7   0   5    0.13    0.45
  -7   0  -5    0.14    0.37
   8   0   5    0.03    0.48
  -8   0  -5   -0.66    0.32
  -9   0  -5   14.15    1.21
   9   0   5   16.96    1.32
 -10   0  -5   -0.69    0.40
  10   0   5   -0.11    0.46
  11   0   5   28.23    1.80
 -11   0  -5   29.94    1.93
 -12   0  -5    0.99    0.63
  12   0   5   -0.59    0.47
 -13   0  -5    7.14    1.28
  13   0   5    6.57    1.13
 -15  -1   5   10.43    1.42
  14   1  -5    1.35    0.58
 -14  -1   5    0.73    0.62
  13   1  -5   11.95    1.24
 -13  -1   5   12.52    1.36
  13  -1  -5   12.74    1.17
 -12   1   5    0.65    0.51
  12  -1  -5    0.82    0.59
 -12  -1   5    1.09    0.62
  12   1  -5    1.71    0.59
  11  -1  -5    3.81    0.78
 -11  -1   5    5.70    0.93
  11   1  -5    4.05    0.81
 -11   1   5    3.59    0.75
 -11   1   5    4.44    0.79
 -10  -1   5   25.86    1.64
  10   1  -5   25.05    1.54
  10  -1  -5   28.13    1.59
 -10   1   5   26.36    1.47
 -10   1   5   26.66    1.54
  -9   1   5   47.16    1.97
  -9   1   5   46.55    2.03
  -9  -1   5   43.65    1.83
  -9  -1   5   46.09    2.16
   9  -1  -5   44.42    2.04
   9   1  -5   46.43    2.09
   8  -1  -5   94.55    2.94
  -8   1   5   98.03    3.17
  -8  -1   5   97.12    3.04
  -8  -1   5   77.44    3.24
   8  -1  -5   96.65    3.30
  -8   1   5   96.23    3.25
   8   1  -5   91.03    3.27
  -7  -1   5   53.09    2.16
   7  -1  -5   52.19    2.10
  -7   1   5   51.58    2.02
   7  -1  -5   52.08    1.78
  -7   1   5   50.05    1.98
   7   1  -5   51.52    1.71
   7   1  -5   54.92    2.15
  -7  -1   5   51.27    1.88
  -6   1   5    4.09    0.51
   6  -1  -5    3.74    0.57
   6  -1  -5    3.40    0.37
   6   1  -5    3.13    0.56
  -6  -1   5    3.17    0.45
  -6  -1   5    3.57    0.56
   6   1  -5    3.82    0.33
  -6   1   5    4.09    0.52
  -5   1   5  120.71    3.77
   5  -1  -5  127.24    3.50
   5  -1  -5  125.24    3.85
  -5  -1   5  121.61    3.93
   5   1  -5  126.13    3.36
  -5   1   5  122.34    3.70
   5   1  -5  125.58    3.63
   5   1  -5  122.14    3.85
  -4   1   5   39.85    1.53
   4   1  -5   42.53    1.62
   4  -1  -5   42.88    1.34
  -4  -1   5   39.03    1.60
  -4   1   5   43.32    1.53
   4  -1  -5   40.87    1.59
   4   1  -5   41.84    1.51
  -3   1   5   44.87    1.54
  -3   1   5   44.28    1.58
   3  -1  -5   43.93    1.61
   3  -1  -5   45.07    1.38
  -3  -1   5   44.32    1.66
   3   1  -5   44.75    1.62
   3   1  -5   42.86    1.54
  -2   1   5  113.16    3.33
   2   1  -5  117.28    3.34
   2   1  -5  112.38    3.27
  -2  -1   5  115.26    3.46
   2  -1  -5  112.81    3.36
   2  -1  -5  114.06    3.16
   2  -1  -5  111.73    3.28
   1  -1  -5  788.87   19.96
   1  -1  -5  787.63   20.58
  -1  -1   5  793.32   20.22
   1   1  -5  771.35   19.96
   1  -1  -5  787.22   20.29
  -1   1   5  779.19   20.83
   1   1  -5  772.73   20.51
  -1  -1   5  777.88   20.92
   0  -1   5  895.55   22.97
   0  -1  -5  866.57   23.64
   0  -1  -5  885.61   23.05
   0  -1   5  902.10   23.71
   0  -1  -5  893.24   23.28
   0  -1  -5  876.64   22.56
   0   1  -5  898.99   23.18
   0   1  -5  884.04   22.63
  -1   1  -5  498.62   12.75
  -1   1  -5  481.16   12.60
  -1  -1  -5  482.87   13.18
  -1  -1  -5  483.02   12.85
  -1  -1  -5  483.27   12.50
  -1  -1  -5  490.45   12.88
   1  -1   5  488.69   12.79
  -1   1  -5  475.79   13.22
  -2   1  -5   42.75    1.67
   2  -1   5   45.23    1.60
  -2  -1  -5   43.75    1.66
  -2  -1  -5   41.88    1.45
  -2   1  -5   46.33    1.60
   2   1   5   44.99    1.48
   2   1   5   46.74    1.63
   3  -1   5    8.84    0.68
  -3   1  -5    7.91    0.63
   3   1   5    8.20    0.64
  -3   1  -5    8.96    0.67
  -3  -1  -5    8.51    0.55
   3   1   5    8.42    0.52
  -3  -1  -5    8.14    0.64
   4  -1   5  175.89    4.63
  -4  -1  -5  173.43    5.25
   4  -1   5  166.90    5.07
  -4  -1  -5  170.89    4.74
  -4   1  -5  174.26    5.25
  -4   1  -5  168.81    4.92
   4   1   5  176.83    5.12
   4   1   5  174.24    4.89
  -5  -1  -5   73.83    2.72
  -5   1  -5   74.73    2.48
   5   1   5   71.59    2.62
   5  -1   5   71.53    2.63
  -5   1  -5   70.26    2.67
   5   1   5   76.64    2.40
  -5  -1  -5   76.62    2.32
   6  -1   5  164.71    5.23
  -6   1  -5  170.86    4.99
  -6   1  -5  169.91    5.41
   6   1   5  171.66    4.98
   6   1   5  172.11    5.29
  -6  -1  -5  174.03    4.81
  -6  -1  -5  174.71    5.45
  -7   1  -5    1.86    0.51
   7   1   5    2.70    0.61
  -7  -1  -5    2.39    0.63
   7  -1   5    1.70    0.52
  -7   1  -5    3.77    0.67
  -8   1  -5   67.23    2.84
   8  -1   5   69.96    2.80
  -8   1  -5   68.28    2.54
  -8  -1  -5   70.80    2.93
   8   1   5   70.82    2.80
   9   1   5   21.74    1.44
   9  -1   5   22.37    1.47
  -9   1  -5   19.77    1.44
  -9  -1  -5   20.22    1.50
 -10  -1  -5   12.35    1.30
  10  -1   5   12.72    1.23
 -10   1  -5   12.55    1.28
  10   1   5   11.94    1.23
 -11   1  -5   13.10    1.36
 -11  -1  -5   14.89    1.34
  11   1   5   12.30    1.34
  11  -1   5   13.59    1.24
 -12  -1  -5    1.32    0.68
  12   1   5    0.70    0.67
  12  -1   5    1.40    0.69
 -12   1  -5    2.07    0.73
  13  -1   5   18.77    1.64
 -13   1  -5   16.38    1.70
 -13  -1  -5   13.27    1.59
  13   1   5   15.04    1.55
 -14  -2   5   19.29    1.65
  14   2  -5   19.98    1.56
  13   2  -5    1.32    0.66
  13  -2  -5    1.81    0.62
 -13  -2   5    1.11    0.64
  12  -2  -5   23.44    1.58
 -12  -2   5   22.86    1.71
  12   2  -5   25.63    1.69
 -12   2   5   26.44    1.66
 -11   2   5    1.67    0.62
  11  -2  -5    2.02    0.67
 -10  -2   5    1.07    0.61
 -10   2   5    0.01    0.48
  10   2  -5    1.50    0.63
  10  -2  -5    0.31    0.50
 -10   2   5   -0.58    0.41
   9  -2  -5    6.80    0.70
  -9   2   5    7.63    0.79
   9  -2  -5    7.43    0.84
  -9  -2   5    6.40    0.90
  -9   2   5    7.81    0.85
   9   2  -5    8.72    0.95
  -8  -2   5  343.96    9.22
   8   2  -5  346.55    9.83
   8  -2  -5  343.13    9.39
  -8  -2   5  334.72   10.03
  -8   2   5  335.35    9.46
  -8   2   5  338.79    9.70
   8  -2  -5  348.12    9.81
  -7   2   5  135.54    4.18
   7   2  -5  129.96    4.33
   7  -2  -5  136.99    4.32
   7  -2  -5  131.20    3.98
  -7  -2   5  127.76    4.43
   7   2  -5  137.45    3.84
  -7  -2   5  135.21    3.98
  -7   2   5  138.88    4.18
  -6  -2   5  391.69   11.38
   6  -2  -5  392.77   10.74
  -6  -2   5  412.66   10.64
   6  -2  -5  396.96   11.14
   6   2  -5  413.71   10.58
  -6   2   5  404.61   10.81
  -6   2   5  401.81   11.07
   6   2  -5  396.25   11.16
  -5  -2   5    5.05    0.62
   5  -2  -5    5.70    0.60
   5   2  -5    5.70    0.38
  -5   2   5    5.30    0.47
   5   2  -5    5.35    0.49
  -5   2   5    5.16    0.56
   5   2  -5    5.65    0.61
   5  -2  -5    5.62    0.49
  -4  -2   5   44.09    1.28
   4   2  -5   43.99    1.54
  -4   2   5   42.04    1.48
   4   2  -5   42.70    1.66
  -4  -2   5   42.65    1.72
   4  -2  -5   43.68    1.66
   4  -2  -5   43.88    1.49
  -4   2   5   39.94    1.59
  -3   2   5  429.58   11.08
   3  -2  -5  392.17   11.10
  -3  -2   5  408.47   11.35
   3   2  -5  408.37   10.72
   3  -2  -5  401.85   10.84
   3   2  -5  407.69   11.10
  -3   2   5  403.59   10.80
  -3  -2   5  426.58   10.69
   2  -2  -5  221.64    6.25
   2   2  -5  220.09    6.02
   2  -2  -5  216.90    6.05
  -2   2   5  220.80    6.13
  -2  -2   5  228.99    5.89
   2   2  -5  228.67    6.19
  -2  -2   5  221.98    6.39
  -2   2   5  221.71    6.06
   1  -2  -5 1024.46   26.83
   1  -2  -5 1054.42   27.44
  -1  -2   5 1041.12   26.72
   1  -2  -5 1043.94   27.20
   1   2  -5 1038.97   27.07
   1  -2  -5 1027.95   26.29
  -1  -2   5 1021.52   27.60
   1   2  -5 1031.14   26.35
   0  -2  -5  379.04   10.29
   0  -2   5  379.19   10.07
   0  -2   5  378.27   10.49
   0  -2  -5  375.27   10.37
   0  -2  -5  385.07    9.92
   0   2  -5  384.53   10.05
   0   2  -5  387.30   10.10
   0  -2  -5  379.86   10.19
  -1   2  -5  753.27   20.65
  -1   2  -5  774.82   19.75
  -1  -2  -5  736.86   20.55
  -1  -2  -5  769.81   19.55
  -1  -2  -5  761.77   20.28
   1  -2   5  768.00   20.04
  -1   2  -5  805.16   20.09
  -1  -2  -5  775.13   20.15
  -2   2  -5  367.05   10.23
  -2  -2  -5  367.75   10.01
  -2  -2  -5  365.52    9.52
  -2  -2  -5  362.74   10.17
   2   2   5  372.45    9.96
   2  -2   5  365.04    9.90
  -2   2  -5  372.91    9.80
  -3   2  -5    7.15    0.65
  -3   2  -5    8.50    0.67
  -3  -2  -5    8.28    0.74
  -3  -2  -5    8.51    0.50
   3   2   5    7.99    0.60
  -3  -2  -5    8.48    0.66
   3  -2   5    8.20    0.67
   4  -2   5  130.32    3.92
   4   2   5  126.05    3.92
  -4   2  -5  124.84    4.00
  -4   2  -5  120.03    3.79
   4   2   5  125.67    3.76
  -4  -2  -5  125.84    4.02
  -4  -2  -5  122.56    3.45
  -5   2  -5  877.70   24.03
  -5   2  -5  864.97   22.88
  -5  -2  -5  902.79   22.50
   5   2   5  885.79   23.48
   5   2   5  904.29   23.49
  -5  -2  -5  880.27   24.07
   6   2   5  303.59    8.61
  -6   2  -5  295.96    8.31
  -6  -2  -5  298.38    8.84
   6   2   5  312.00    8.44
  -6   2  -5  296.34    8.76
   6  -2   5  290.00    8.55
  -7   2  -5   20.92    1.26
   7  -2   5   22.63    1.38
   7   2   5   24.97    1.30
   7   2   5   23.10    1.40
  -7  -2  -5   22.96    1.43
  -7   2  -5   20.98    1.35
   8   2   5    5.26    0.84
  -8   2  -5    5.92    0.76
  -8   2  -5    5.07    0.81
  -8  -2  -5    5.82    0.92
   8  -2   5    4.39    0.76
   9  -2   5    0.97    0.58
  -9   2  -5    2.37    0.65
  -9   2  -5    1.01    0.58
  -9  -2  -5    1.86    0.65
   9   2   5    1.71    0.68
 -10   2  -5    3.45    0.81
  10   2   5    3.36    0.84
  10  -2   5    2.67    0.73
 -10  -2  -5    3.03    0.80
 -11  -2  -5    2.15    0.73
 -11   2  -5    2.76    0.78
  11  -2   5    1.53    0.68
  11   2   5    1.58    0.77
  12   2   5    5.43    1.04
 -12  -2  -5    6.98    1.16
  12  -2   5    6.96    1.11
 -12   2  -5    6.20    1.03
  13   2   5    1.22    0.77
 -13   2  -5    1.45    0.67
  13  -2   5    0.66    0.67
 -14  -3   5    0.57    0.71
  14   3  -5    1.32    0.67
 -13  -3   5    2.79    0.86
  13   3  -5    1.59    0.75
 -13   3   5    1.15    0.63
  12   3  -5   15.71    1.37
  12  -3  -5   15.51    1.31
 -12   3   5   14.44    1.35
 -12  -3   5   15.13    1.42
 -11  -3   5   54.45    2.70
  11  -3  -5   54.53    2.51
  11   3  -5   58.90    2.65
 -11   3   5   56.43    2.51
  10  -3  -5   34.62    1.82
 -10   3   5   34.71    1.83
  10   3  -5   32.08    1.84
 -10  -3   5   32.35    1.95
  -9   3   5  100.08    3.49
   9  -3  -5   96.24    3.32
   9  -3  -5   97.07    3.53
  -9  -3   5   96.73    3.76
   9   3  -5   97.70    3.62
   8  -3  -5   12.37    1.01
  -8  -3   5   12.51    1.07
   8   3  -5   12.88    1.11
   8  -3  -5   10.54    0.86
  -8   3   5   11.87    0.99
  -7  -3   5   26.53    1.18
  -7   3   5   27.88    1.43
  -7  -3   5   27.31    1.56
   7   3  -5   27.68    1.53
   7  -3  -5   26.12    1.29
  -7   3   5   31.48    1.28
   7  -3  -5   27.77    1.45
   6  -3  -5   11.07    0.79
  -6   3   5   14.91    0.75
  -6   3   5   14.04    0.95
   6  -3  -5   12.39    0.90
   6   3  -5   13.40    0.79
   6   3  -5   13.31    0.70
  -6  -3   5   11.88    0.95
   6   3  -5   12.50    1.01
  -5   3   5   14.46    0.70
  -5  -3   5   14.47    0.99
   5  -3  -5   13.84    0.81
  -5   3   5   13.16    0.90
   5   3  -5   12.56    0.96
   5  -3  -5   12.26    0.90
  -5  -3   5   15.45    0.70
   5   3  -5   16.05    0.81
   4   3  -5  100.68    3.02
   4   3  -5   99.30    3.25
  -4   3   5  101.36    2.94
   4  -3  -5  105.41    3.12
  -4   3   5   99.29    3.17
   4  -3  -5   99.75    3.25
  -4  -3   5   98.52    3.37
  -4  -3   5  102.79    2.89
  -3  -3   5  137.05    3.81
   3   3  -5  135.21    4.14
   3  -3  -5  145.26    4.07
  -3  -3   5  137.07    4.31
   3   3  -5  137.86    3.95
  -3   3   5  139.62    3.87
  -3   3   5  133.40    4.05
   3  -3  -5  140.06    4.19
   2   3  -5 1652.81   43.65
  -2  -3   5 1676.08   44.39
   2   3  -5 1654.07   42.29
   2  -3  -5 1685.87   43.21
  -2   3   5 1657.92   42.32
  -2   3   5 1715.51   44.09
  -2  -3   5 1689.56   43.05
   2  -3  -5 1651.37   43.75
   1   3  -5  193.14    5.43
   1  -3  -5  197.26    5.41
  -1  -3   5  196.72    5.69
   1  -3  -5  193.56    5.49
   1   3  -5  195.80    5.42
  -1  -3   5  199.58    5.34
   1  -3  -5  194.55    5.59
  -1   3   5  187.93    5.34
   0   3   5  735.83   18.66
   0  -3  -5  740.11   19.48
   0   3  -5  749.30   19.15
   0  -3   5  716.66   19.63
   0  -3  -5  721.64   19.17
   0  -3   5  728.96   19.04
   0  -3  -5  724.60   19.39
   0   3  -5  714.19   18.80
  -1  -3  -5   40.58    1.61
  -1   3  -5   41.83    1.30
  -1   3  -5   39.67    1.59
   1   3   5   40.43    1.58
   1  -3   5   41.58    1.52
   1   3   5   42.70    1.41
   1  -3   5   42.65    1.62
  -1  -3  -5   43.61    1.54
  -2   3  -5  128.62    3.40
   2  -3   5  125.33    3.78
   2   3   5  120.49    3.79
  -2  -3  -5  124.20    3.84
  -2  -3  -5  132.35    3.48
  -2  -3  -5  125.90    3.89
  -2   3  -5  123.64    3.91
  -2   3  -5  125.43    3.82
  -3   3  -5   15.07    0.95
   3   3   5   13.27    0.83
  -3   3  -5   12.83    0.87
  -3  -3  -5   12.80    0.83
  -3  -3  -5   13.09    0.90
  -3  -3  -5   13.99    0.62
   3  -3   5   12.82    0.85
  -4  -3  -5 1149.84   28.49
  -4  -3  -5 1133.45   30.34
  -4   3  -5 1141.57   30.32
  -4  -3  -5 1137.67   29.72
  -4   3  -5 1133.49   29.01
   4   3   5 1103.06   29.78
   4  -3   5 1104.72   29.62
   5   3   5    7.68    0.73
  -5  -3  -5    5.92    0.76
   5  -3   5    6.32    0.73
  -5  -3  -5    7.69    0.79
  -5   3  -5    7.97    0.78
  -5   3  -5    6.81    0.71
  -6  -3  -5   14.72    1.12
   6   3   5   15.82    1.14
   6   3   5   14.99    1.04
  -6   3  -5   12.88    1.00
   6  -3   5   13.69    1.08
  -6   3  -5   14.44    1.04
   7   3   5    2.92    0.63
   7   3   5    2.18    0.62
  -7   3  -5    1.75    0.52
   7  -3   5    1.96    0.61
  -7  -3  -5    2.26    0.65
  -7   3  -5    1.54    0.54
   8   3   5   30.20    1.77
   8   3   5   29.49    1.60
   8  -3   5   28.73    1.72
  -8   3  -5   30.56    1.64
  -8   3  -5   30.55    1.70
  -8  -3  -5   31.84    1.84
  -9   3  -5   25.67    1.60
  -9  -3  -5   25.51    1.69
   9   3   5   25.68    1.69
   9  -3   5   23.54    1.59
  -9   3  -5   23.81    1.50
 -10   3  -5   34.31    1.97
 -10  -3  -5   30.16    1.98
 -10   3  -5   35.54    1.87
  10  -3   5   35.03    2.00
  10   3   5   36.18    2.07
  11   3   5   12.39    1.31
 -11  -3  -5    9.98    1.33
 -11   3  -5   11.97    1.26
  11  -3   5   10.20    1.23
 -12  -3  -5    0.04    0.59
  12   3   5    0.01    0.68
 -12   3  -5    0.12    0.48
  12  -3   5   -0.16    0.54
  13   3   5    0.00    0.77
  14   4  -5    2.51    0.89
 -14   4   5    2.73    0.77
  13   4  -5    3.15    0.85
 -13  -4   5    2.11    0.90
 -13   4   5    3.51    0.82
  12   4  -5    0.89    0.59
 -12   4   5    0.10    0.58
 -12  -4   5    1.39    0.70
  12  -4  -5    0.82    0.55
 -11   4   5   28.72    1.76
  11  -4  -5   27.02    1.65
 -11  -4   5   27.60    1.89
  11   4  -5   29.10    1.87
  10  -4  -5   25.24    1.54
  10  -4  -5   24.83    1.52
 -10   4   5   25.31    1.59
 -10  -4   5   26.86    1.77
  10   4  -5   26.63    1.68
   9   4  -5    0.08    0.56
  -9   4   5    0.22    0.45
   9  -4  -5    0.01    0.42
  -9  -4   5    1.61    0.64
   9  -4  -5    1.21    0.48
  -8   4   5   44.53    1.99
   8  -4  -5   40.03    1.89
  -8  -4   5   43.25    2.13
   8   4  -5   37.39    1.97
   8  -4  -5   38.85    1.79
   7   4  -5   23.04    1.43
   7  -4  -5   19.53    1.22
  -7  -4   5   20.78    1.39
  -7   4   5   22.94    1.30
   7  -4  -5   18.32    1.12
   6   4  -5   22.95    1.06
  -6  -4   5   24.48    1.43
   6   4  -5   24.23    1.38
  -6  -4   5   25.27    1.09
  -6   4   5   23.04    1.30
   6  -4  -5   25.38    1.26
   6  -4  -5   22.20    1.25
   5  -4  -5    5.98    0.61
  -5  -4   5    5.47    0.75
  -5   4   5    7.08    0.71
   5   4  -5    6.76    0.75
   5   4  -5    5.94    0.54
  -5  -4   5    5.74    0.51
   5  -4  -5    6.51    0.69
  -4   4   5  598.00   16.22
   4   4  -5  631.38   16.76
   4  -4  -5  593.42   16.70
  -4  -4   5  614.76   16.23
   4  -4  -5  636.12   16.49
   4   4  -5  617.40   16.00
  -4   4   5  638.40   16.45
  -4  -4   5  621.84   17.08
  -3   4   5  491.80   12.96
   3  -4  -5  487.48   13.17
   3  -4  -5  481.81   13.35
   3   4  -5  492.63   13.33
  -3  -4   5  488.87   13.62
  -3  -4   5  486.92   12.93
   3   4  -5  493.60   12.81
  -3   4   5  496.48   13.06
   2   4  -5  410.18   10.93
  -2  -4   5  417.67   11.02
   2  -4  -5  409.80   11.36
  -2   4   5  423.43   11.05
  -2  -4   5  414.94   11.55
   2   4  -5  409.84   11.26
   2  -4  -5  407.15   11.21
  -2   4   5  416.70   10.97
  -1   4   5  638.84   16.53
   1  -4  -5  654.83   17.05
   1   4  -5  634.70   16.61
  -1  -4   5  648.17   16.83
  -1  -4   5  627.06   17.40
   1  -4  -5  639.74   17.21
   1   4  -5  635.36   17.01
   1  -4  -5  639.42   16.99
   0  -4  -5    0.75    0.34
   0  -4  -5    0.36    0.21
   0  -4  -5    0.20    0.29
   0  -4   5    0.65    0.28
   0   4  -5    0.90    0.33
   0   4  -5    0.55    0.26
   0  -4   5    0.29    0.24
   0   4   5   -0.06    0.20
  -1   4  -5  222.22    6.27
  -1  -4  -5  223.96    6.38
  -1  -4  -5  220.86    6.27
   1  -4   5  221.94    6.25
  -1   4  -5  214.77    6.03
   1   4   5  225.23    5.95
   1  -4   5  223.84    6.43
   1   4   5  219.47    6.40
  -2   4  -5   21.14    1.19
   2   4   5   22.36    0.87
  -2   4  -5   21.83    0.82
   2  -4   5   22.05    1.11
   2   4   5   22.54    1.16
  -2  -4  -5   21.63    1.07
  -2  -4  -5   22.14    1.23
   2  -4   5   21.88    1.11
  -3  -4  -5  235.65    6.84
   3  -4   5  241.03    6.76
  -3  -4  -5  226.42    6.81
  -3   4  -5  234.10    6.70
   3   4   5  237.38    6.15
  -3   4  -5  229.78    6.84
   3   4   5  234.91    6.80
  -4   4  -5    1.82    0.45
   4   4   5    1.37    0.47
   4  -4   5    1.39    0.47
  -4  -4  -5    0.89    0.47
  -4  -4  -5    1.06    0.41
  -4   4  -5    1.87    0.55
   5  -4   5  182.56    5.61
  -5  -4  -5  170.80    5.68
  -5   4  -5  185.59    5.55
  -5   4  -5  190.98    5.67
  -5  -4  -5  186.11    5.72
   5   4   5  182.66    5.57
  -6  -4  -5    0.57    0.47
   6   4   5    0.04    0.43
  -6   4  -5    0.00    0.32
  -6  -4  -5   -0.14    0.37
   6  -4   5   -0.19    0.33
  -6   4  -5    0.32    0.43
  -7   4  -5  139.61    4.54
   7   4   5  138.27    4.52
  -7  -4  -5  137.09    4.76
  -7   4  -5  138.47    4.60
   7   4   5  131.23    4.57
   7  -4   5  134.59    4.61
   8   4   5    0.86    0.58
   8  -4   5    0.30    0.47
  -8  -4  -5   -0.05    0.51
  -8   4  -5    0.20    0.38
  -8   4  -5    0.31    0.55
   8   4   5   -0.26    0.50
  -9   4  -5    6.82    0.97
   9  -4   5    6.20    0.98
   9   4   5    5.98    0.94
  -9   4  -5    5.89    0.89
  -9  -4  -5    6.44    1.05
 -10  -4  -5   -0.33    0.53
  10   4   5    0.49    0.61
 -10   4  -5   -0.49    0.48
 -10   4  -5    0.19    0.48
  10  -4   5    0.78    0.61
 -11  -4  -5    0.07    0.59
  11   4   5    0.87    0.67
  11  -4   5   -0.05    0.52
 -11   4  -5    1.00    0.66
  12   4   5    0.89    0.80
  12  -4   5    0.91    0.63
 -12  -4  -5    0.53    0.63
  13   5  -5    3.48    0.97
 -13   5   5    3.82    0.92
 -13  -5   5    4.17    1.09
 -12   5   5    0.16    0.63
 -12  -5   5    0.04    0.56
  12   5  -5    1.21    0.71
 -11   5   5    1.15    0.64
  11  -5  -5    1.22    0.54
 -11  -5   5    0.48    0.54
  11   5  -5    1.56    0.66
  10   5  -5   88.87    3.63
 -10   5   5  102.80    3.65
  10  -5  -5   85.84    3.32
 -10  -5   5   81.67    3.69
  10  -5  -5   87.86    3.41
   9   5  -5   73.41    3.11
  -9  -5   5   69.66    3.21
  -9   5   5   81.29    3.09
   9  -5  -5   73.84    2.97
   9  -5  -5   77.00    2.91
   8  -5  -5    0.98    0.46
   8   5  -5    0.47    0.55
   8  -5  -5    0.28    0.44
  -8   5   5    0.05    0.40
  -8  -5   5   -0.22    0.47
  -7   5   5   26.13    1.51
   7  -5  -5   29.17    1.50
   7  -5  -5   24.92    1.46
  -7  -5   5   27.09    1.64
   7   5  -5   29.21    1.66
   6  -5  -5    0.16    0.36
  -6   5   5    0.62    0.41
   6   5  -5   -0.48    0.41
  -6  -5   5    0.01    0.38
   6  -5  -5    0.14    0.35
  -5  -5   5  133.34    4.40
  -5   5   5  123.88    4.11
   5  -5  -5  128.97    4.10
   5  -5  -5  130.87    4.20
  -5  -5   5  130.16    3.88
   5   5  -5  126.03    4.27
   5   5  -5  130.40    3.79
   4  -5  -5  525.03   13.80
  -4   5   5  502.47   13.52
   4   5  -5  511.06   13.96
  -4  -5   5  502.11   13.49
  -4  -5   5  511.28   14.23
   4  -5  -5  494.24   13.90
   4   5  -5  499.27   13.23
   3   5  -5   48.09    1.79
  -3  -5   5   48.23    1.77
   3   5  -5   50.04    2.00
   3  -5  -5   47.51    2.00
  -3   5   5   48.94    1.92
   3  -5  -5   47.70    1.95
  -3  -5   5   49.78    2.05
   2   5  -5  736.44   20.04
   2  -5  -5  744.02   20.19
   2   5  -5  759.58   19.43
  -2  -5   5  767.39   19.77
  -2   5   5  743.35   19.44
   2  -5  -5  756.57   19.98
  -2  -5   5  747.68   20.44
   1  -5  -5  378.67   10.52
   1   5  -5  378.08   10.23
  -1   5   5  378.99   10.14
   1  -5  -5  370.72   10.64
   1   5  -5  376.24   10.41
   1  -5  -5  396.41   10.26
  -1  -5   5  380.88   10.34
  -1  -5   5  384.44   10.71
   0  -5   5    7.41    0.68
   0   5  -5    6.54    0.59
   0  -5  -5    7.92    0.74
   0   5  -5    6.59    0.67
   0  -5   5    7.48    0.65
   0   5   5    7.88    0.59
   0  -5  -5    7.66    0.52
   0   5   5    8.16    0.77
   1   5   5   37.10    1.66
  -1   5  -5   39.07    1.42
   1  -5   5   38.59    1.61
  -1  -5  -5   36.33    1.44
  -1   5  -5   38.29    1.65
   1  -5   5   40.33    1.62
  -1  -5  -5   38.51    1.72
   1   5   5   37.90    1.39
   2   5   5   35.50    1.64
  -2   5  -5   37.23    1.31
  -2   5  -5   35.27    1.65
   2   5   5   37.05    1.29
  -2  -5  -5   36.82    1.51
   2  -5   5   36.17    1.56
  -2  -5  -5   35.21    1.66
   2  -5   5   38.64    1.64
   3  -5   5   23.28    1.28
   3   5   5   21.58    1.24
  -3  -5  -5   23.28    1.20
   3  -5   5   24.02    1.21
  -3   5  -5   20.60    1.25
  -3  -5  -5   21.91    1.33
  -4  -5  -5  159.99    4.90
  -4   5  -5  152.46    4.80
   4   5   5  151.29    4.85
  -4   5  -5  147.88    4.77
  -4  -5  -5  151.58    4.91
   4  -5   5  155.58    4.87
  -5  -5  -5   -0.09    0.37
   5  -5   5   -0.55    0.33
  -5   5  -5   -0.36    0.40
  -5  -5  -5    0.30    0.48
   5   5   5    0.09    0.40
  -5   5  -5    0.14    0.31
   6  -5   5   91.75    3.36
  -6  -5  -5   87.88    3.33
  -6  -5  -5   95.51    3.44
   6   5   5   87.65    3.24
  -6   5  -5   82.62    3.24
  -6   5  -5   83.93    3.18
   7   5   5   20.80    1.43
  -7  -5  -5   20.30    1.43
  -7   5  -5   22.82    1.37
   7  -5   5   22.67    1.48
  -7   5  -5   21.17    1.44
  -7  -5  -5   22.62    1.57
   8  -5   5   12.98    1.17
   8   5   5   13.24    1.26
  -8   5  -5   13.89    1.28
  -8   5  -5   13.75    1.11
  -8  -5  -5   11.98    1.27
   8   5   5   11.69    1.18
   9  -5   5   30.78    1.90
   9   5   5   30.06    1.88
  -9  -5  -5   30.58    1.96
  -9   5  -5   30.65    1.86
   9   5   5   27.60    1.73
 -10   5  -5    0.25    0.60
  10  -5   5   -0.05    0.55
  10   5   5    0.20    0.57
 -10  -5  -5    0.21    0.53
  11   5   5    2.65    0.89
 -11   5  -5    1.90    0.78
 -11  -5  -5    1.42    0.70
  11  -5   5    1.76    0.72
  12   5   5    8.06    1.30
 -13   6   5   12.19    1.44
 -12  -6   5    6.60    1.23
 -12   6   5    7.84    1.14
  12   6  -5    7.84    1.27
  11   6  -5    0.90    0.77
 -11   6   5    0.31    0.50
 -11  -6   5    1.41    0.70
  10  -6  -5    2.91    0.75
 -10  -6   5    4.97    1.03
  10  -6  -5    3.88    0.78
  10   6  -5    2.45    0.85
 -10   6   5    3.17    0.82
  -9   6   5    0.17    0.50
   9  -6  -5    0.80    0.51
   9  -6  -5    0.05    0.48
  -9  -6   5    0.12    0.60
   9   6  -5    0.03    0.55
  -8  -6   5   87.87    3.65
   8  -6  -5   92.27    3.37
   8   6  -5   92.91    3.61
   8  -6  -5   89.63    3.39
  -8   6   5   90.22    3.44
   7  -6  -5   10.89    1.00
  -7   6   5   12.55    1.08
   7   6  -5   12.73    1.23
  -7  -6   5    9.97    1.13
   7  -6  -5   11.55    1.06
  -6  -6   5    7.59    0.93
   6  -6  -5   10.34    0.96
   6  -6  -5    7.98    0.87
  -6   6   5   11.41    0.99
   6   6  -5   10.54    1.09
  -5  -6   5    7.90    0.71
  -5   6   5    7.46    0.83
   5   6  -5    6.85    0.61
   5   6  -5    7.75    0.94
  -5  -6   5    8.17    0.91
   5  -6  -5    6.76    0.80
   5  -6  -5    6.85    0.79
  -4  -6   5  189.05    5.44
   4   6  -5  192.03    5.79
   4  -6  -5  169.09    5.64
   4   6  -5  191.53    5.31
  -4   6   5  186.40    5.59
  -4  -6   5  184.98    5.88
   4  -6  -5  186.61    5.73
  -3   6   5  133.93    4.20
   3  -6  -5  140.56    4.38
   3   6  -5  136.68    4.06
  -3  -6   5  139.60    4.47
   3  -6  -5  123.81    4.31
  -3  -6   5  136.85    4.13
   3   6  -5  129.16    4.30
   2  -6  -5  422.20   13.04
   2  -6  -5  494.03   13.05
   2   6  -5  476.84   12.97
  -2  -6   5  482.86   13.26
   2   6  -5  479.73   12.56
  -2  -6   5  468.10   12.77
  -2   6   5  480.67   12.61
  -1  -6   5    9.52    0.82
   1  -6  -5    9.72    0.94
   1  -6  -5   10.50    0.94
   1   6  -5   11.12    0.87
  -1  -6   5    9.71    0.83
  -1   6   5    9.81    0.75
   1   6  -5    9.06    0.80
   0  -6   5    3.83    0.56
   0   6   5    3.89    0.48
   0   6  -5    2.91    0.51
   0   6   5    3.16    0.60
   0  -6  -5    3.36    0.63
   0   6  -5    2.85    0.54
   0  -6   5    3.46    0.56
  -1  -6  -5    0.86    0.46
  -1  -6  -5    1.02    0.33
   1   6   5    0.47    0.27
   1  -6   5    0.26    0.29
  -1   6  -5    0.37    0.34
   1  -6   5    0.73    0.38
  -1   6  -5    0.51    0.42
   1   6   5    0.42    0.35
   2  -6   5   57.70    2.19
  -2  -6  -5   56.86    2.36
  -2  -6  -5   62.71    2.17
   2  -6   5   55.04    2.25
  -2   6  -5   55.86    2.30
   3  -6   5   21.12    1.30
   3  -6   5   25.66    1.28
  -3  -6  -5   27.46    1.51
  -3   6  -5   22.76    1.41
   3   6   5   23.30    1.40
  -3  -6  -5   24.41    1.28
  -4  -6  -5   22.13    1.29
  -4   6  -5   20.93    1.37
   4   6   5   18.48    1.26
   4  -6   5   21.64    1.19
  -4  -6  -5   18.50    1.31
   4  -6   5   22.42    1.38
   5  -6   5    0.28    0.42
  -5  -6  -5   -1.12    0.44
  -5  -6  -5    0.83    0.50
  -5   6  -5    0.06    0.44
   5  -6   5   -0.16    0.31
   5   6   5    0.08    0.46
   6   6   5    0.27    0.53
  -6   6  -5   -0.09    0.32
   6  -6   5   -0.07    0.48
  -6  -6  -5    0.34    0.46
  -6  -6  -5    0.23    0.50
  -6   6  -5    0.82    0.58
  -7  -6  -5   63.02    2.85
   7  -6   5   60.81    2.79
  -7  -6  -5   65.44    2.84
  -7   6  -5   66.70    2.86
   7   6   5   61.62    2.72
   8   6   5   45.10    2.31
   8  -6   5   47.63    2.43
  -8  -6  -5   48.72    2.44
  -8   6  -5   48.88    2.44
  -8  -6  -5   45.16    2.40
  -9  -6  -5    2.38    0.75
   9   6   5    1.85    0.73
   9  -6   5    1.82    0.71
  -9   6  -5    1.56    0.75
   9   6   5    2.47    0.73
 -10  -6  -5    2.63    0.85
  10   6   5    3.02    0.87
  10   6   5    3.66    0.88
  10  -6   5    1.12    0.72
 -10   6  -5    1.49    0.73
 -11  -6  -5    2.12    0.78
 -11   6  -5    2.22    0.78
  11   6   5    1.95    0.80
  11  -6   5    1.32    0.70
 -12   6  -5    3.91    0.94
 -12  -7   5    0.47    0.57
  12   7  -5   -0.74    0.74
 -12   7   5   -0.19    0.51
 -11   7   5    6.18    1.08
  11   7  -5    5.59    1.13
  11  -7  -5    4.34    0.96
 -11  -7   5    4.91    1.12
  10  -7  -5   19.79    1.52
 -10   7   5   18.46    1.54
  10  -7  -5   18.58    1.41
  10   7  -5   18.82    1.64
 -10  -7   5   18.12    1.60
   9  -7  -5    2.66    0.75
   9   7  -5    2.37    0.87
  -9   7   5    2.23    0.73
  -9  -7   5    3.38    0.83
   9  -7  -5    2.60    0.68
  -8   7   5    2.25    0.67
   8   7  -5    3.45    0.89
   8  -7  -5    2.88    0.72
   8  -7  -5    2.83    0.70
  -8  -7   5    2.47    0.72
   7   7  -5   36.41    2.10
  -7  -7   5   39.14    2.13
  -7   7   5   36.25    1.96
   7  -7  -5   35.10    1.88
   7  -7  -5   37.96    1.92
   6  -7  -5   54.31    2.42
   6  -7  -5   58.61    2.50
  -6   7   5   55.60    2.46
   6   7  -5   59.81    2.63
  -6  -7   5   60.80    2.67
   5  -7  -5   42.03    2.04
  -5  -7   5   44.89    2.13
   5   7  -5   42.37    2.13
  -5   7   5   41.73    1.98
   5  -7  -5   40.36    1.98
  -5  -7   5   43.52    1.85
  -4   7   5   29.60    1.58
   4   7  -5   31.18    1.43
   4  -7  -5   31.70    1.68
  -4  -7   5   32.67    1.73
  -4  -7   5   31.34    1.54
   4   7  -5   39.45    1.86
   4  -7  -5   31.24    1.70
   3  -7  -5    2.64    0.66
  -3  -7   5    0.11    0.36
  -3  -7   5    0.48    0.38
   3   7  -5    1.18    0.44
   3   7  -5    0.94    0.56
   3  -7  -5    0.72    0.52
  -3   7   5   -0.04    0.34
   2   7  -5    9.59    0.91
  -2  -7   5   10.02    0.90
  -2  -7   5    8.99    0.88
   2   7  -5    9.84    0.88
  -2   7   5    9.73    0.83
   2  -7  -5    9.01    0.94
   2  -7  -5    8.41    0.93
   1   7  -5    1.59    0.51
  -1  -7   5    1.62    0.51
   1   7  -5    2.85    0.57
  -1  -7   5    2.59    0.57
  -1   7   5    1.94    0.46
  -1   7   5    2.49    0.58
   1  -7  -5    2.31    0.63
   0  -7   5    0.18    0.35
   0   7   5    0.17    0.31
   0   7   5    0.15    0.39
   0  -7   5    0.26    0.34
   0  -7  -5   -0.25    0.38
   0   7  -5    0.17    0.41
   0   7  -5   -0.12    0.36
  -1   7  -5   50.34    1.93
  -1  -7  -5   51.42    2.24
  -1   7  -5   47.24    2.08
   1  -7   5   49.17    2.10
   1  -7   5   47.55    2.00
   1   7   5   48.44    2.17
  -2   7  -5   51.49    2.26
  -2  -7  -5   54.34    2.04
   2  -7   5   54.30    2.13
   2  -7   5   50.24    2.20
  -2  -7  -5   52.46    2.33
  -3  -7  -5   15.43    1.22
   3  -7   5   18.03    1.24
   3  -7   5   17.09    1.08
   3   7   5   17.47    1.24
  -3   7  -5   13.93    1.20
  -3  -7  -5   16.04    1.07
   4   7   5    3.78    0.78
  -4   7  -5    3.58    0.76
   4  -7   5    3.48    0.72
  -4  -7  -5    4.57    0.83
  -4  -7  -5    3.68    0.68
   5  -7   5    1.47    0.59
  -5  -7  -5    0.82    0.49
   5   7   5    2.84    0.74
  -5  -7  -5    1.98    0.67
  -5   7  -5    2.03    0.64
  -6   7  -5   11.48    1.20
  -6  -7  -5   12.02    1.16
  -6  -7  -5    9.91    1.14
   6   7   5   10.56    1.17
   6  -7   5   11.54    1.20
   7   7   5    3.01    0.79
  -7  -7  -5    3.48    0.87
  -7   7  -5    3.63    0.86
  -7  -7  -5    3.90    0.82
   7  -7   5    3.80    0.87
   8  -7   5   28.70    1.94
   8   7   5   29.14    1.85
  -8  -7  -5   26.83    1.79
  -8   7  -5   28.97    1.90
  -8  -7  -5   27.19    1.84
  -9   7  -5    0.65    0.61
   9   7   5    1.04    0.66
   9  -7   5    0.74    0.62
  -9  -7  -5    0.98    0.69
   9   7   5    0.07    0.65
 -10  -7  -5    4.98    1.05
  10  -7   5    4.42    1.01
 -10   7  -5    4.80    1.01
  10   7   5    3.74    0.99
  10   7   5    7.18    1.12
  11   7   5   -0.38    0.73
 -11   7  -5    0.07    0.54
  11  -8  -5   -0.45    0.55
 -11   8   5   -0.21    0.49
  11   8  -5    0.65    0.74
 -11  -8   5   -0.83    0.51
  10  -8  -5    3.10    0.84
 -10  -8   5    2.12    0.81
  10   8  -5    4.28    1.06
 -10   8   5    3.83    0.89
   9   8  -5   29.21    1.98
  -9   8   5   23.72    1.74
   9  -8  -5   27.40    1.79
   9  -8  -5   24.41    1.68
  -9  -8   5   26.42    1.92
  -8   8   5    6.55    1.05
  -8  -8   5    9.26    1.22
   8   8  -5    8.58    1.20
   8  -8  -5   11.01    1.13
   8  -8  -5   10.23    1.15
  -7   8   5    1.91    0.67
   7  -8  -5    2.64    0.72
   7  -8  -5    2.42    0.70
  -7  -8   5    3.36    0.80
   7   8  -5    3.49    0.92
   6  -8  -5    2.57    0.75
  -6   8   5    3.74    0.79
   6   8  -5    4.07    0.92
  -6  -8   5    2.92    0.74
   6  -8  -5    2.91    0.73
  -5   8   5   37.15    1.92
   5   8  -5   38.64    2.04
  -5  -8   5   38.52    2.03
   5  -8  -5   35.31    1.88
   5  -8  -5   36.89    1.95
   4   8  -5    3.95    0.83
  -4   8   5    3.32    0.72
   4  -8  -5    3.69    0.73
   4  -8  -5    3.83    0.80
  -4  -8   5    3.94    0.69
  -4  -8   5    3.93    0.76
   3  -8  -5    7.29    0.99
  -3  -8   5    6.13    0.81
   3  -8  -5    7.33    0.96
   3   8  -5    7.54    0.94
   3   8  -5    6.19    0.75
  -3   8   5    6.06    0.78
  -3  -8   5    6.39    0.85
  -2   8   5   28.89    1.57
   2  -8  -5   31.27    1.77
  -2  -8   5   32.20    1.69
   2   8  -5   33.50    1.72
   2   8  -5   32.19    1.60
  -2   8   5   29.97    1.70
  -2  -8   5   31.16    1.66
   1  -8  -5   20.87    1.46
   1   8  -5   21.20    1.32
   1   8  -5   19.49    1.24
  -1  -8   5   19.79    1.26
  -1   8   5   20.64    1.23
  -1   8   5   19.37    1.33
  -1  -8   5   16.91    1.21
   0   8  -5   13.38    1.08
   0   8  -5   13.02    1.07
   0  -8   5   14.68    1.11
   0   8   5   13.09    1.15
   0  -8  -5   14.79    1.21
   0  -8   5   13.79    1.06
   1  -8   5   22.60    1.46
   1  -8   5   26.29    1.41
  -1   8  -5   24.09    1.46
  -1  -8  -5   24.60    1.61
   1   8   5   24.50    1.53
   2   8   5   20.43    1.40
  -2  -8  -5   18.54    1.41
  -2   8  -5   18.08    1.28
   2  -8   5   19.27    1.35
   3   8   5    1.56    0.66
  -3   8  -5    0.91    0.59
  -3  -8  -5    1.87    0.62
   3  -8   5    1.61    0.59
  -4   8  -5   54.28    2.52
   4   8   5   55.48    2.59
   4  -8   5   55.55    2.57
  -4  -8  -5   55.12    2.61
   5  -8   5    0.80    0.62
  -5  -8  -5    1.70    0.58
  -5   8  -5    0.94    0.59
   5   8   5    2.20    0.71
  -5  -8  -5    0.94    0.65
   6  -8   5    7.39    1.08
  -6   8  -5    5.39    1.00
  -6  -8  -5    5.67    1.00
   6   8   5    6.93    1.04
  -6  -8  -5    6.63    0.95
   7  -8   5   19.04    1.62
  -7  -8  -5   19.16    1.48
  -7   8  -5   19.60    1.60
   7   8   5   18.82    1.56
  -7  -8  -5   19.12    1.61
   8  -8   5    0.14    0.69
  -8  -8  -5    0.20    0.55
  -8   8  -5   -0.44    0.55
  -8  -8  -5    0.06    0.54
   8   8   5   -0.37    0.63
  -9  -8  -5   14.85    1.51
  -9  -8  -5   13.26    1.45
   9   8   5   15.52    1.54
  -9   8  -5   15.41    1.58
   9  -8   5   14.06    1.54
 -10  -8  -5    7.79    1.18
  10   8   5    6.59    1.15
  10   8   5    7.11    1.23
 -10   8  -5    9.22    1.32
  11  -9  -5   10.05    1.36
  10  -9  -5   16.45    1.58
 -10  -9   5   18.31    1.66
 -10   9   5   15.70    1.64
  10   9  -5   15.97    1.69
  -9   9   5    0.73    0.68
  -9  -9   5    2.13    0.82
   9   9  -5    2.97    0.89
   9  -9  -5    2.00    0.79
   8  -9  -5    0.02    0.55
   8   9  -5    0.60    0.67
   8  -9  -5   -0.12    0.59
  -8   9   5    1.52    0.71
  -8  -9   5    0.28    0.60
   7  -9  -5    2.99    0.74
  -7  -9   5    2.66    0.82
  -7   9   5    3.56    0.81
   7   9  -5    2.37    0.84
   7  -9  -5    3.61    0.80
   6  -9  -5   23.92    1.61
   6  -9  -5   21.22    1.60
  -6   9   5   22.43    1.59
  -6  -9   5   23.63    1.65
   6   9  -5   22.31    1.70
  -5  -9   5    6.20    0.96
   5   9  -5    4.94    0.96
   5  -9  -5    5.52    0.91
  -5   9   5    6.28    0.95
   5  -9  -5    4.05    0.87
   4   9  -5   33.19    1.95
  -4  -9   5   33.32    1.79
  -4  -9   5   32.85    1.86
   4  -9  -5   31.89    1.93
  -4   9   5   32.10    1.80
   3  -9  -5    1.18    0.66
   3   9  -5    0.11    0.55
  -3   9   5    1.37    0.56
  -3  -9   5    0.86    0.51
  -3  -9   5    1.57    0.60
  -3   9   5    1.27    0.58
  -2   9   5    1.72    0.63
  -2  -9   5    0.67    0.56
   2  -9  -5    0.53    0.59
   2   9  -5    0.87    0.49
  -2   9   5    1.50    0.54
  -2  -9   5   -0.02    0.42
   2   9  -5   -0.28    0.55
  -1   9   5   22.58    1.58
  -1   9   5   27.38    1.44
  -1  -9   5   22.38    1.49
   1  -9  -5   23.49    1.65
   1   9  -5   24.61    1.52
   1   9  -5   23.02    1.43
   0   9   5   25.12    1.63
   0   9  -5   20.25    1.39
   0  -9  -5   22.72    1.64
   0  -9   5   22.28    1.47
   0   9  -5   23.34    1.44
   1  -9   5   12.55    1.11
  -1   9  -5   14.04    1.15
   1   9   5   10.69    1.17
  -1  -9  -5   13.02    1.33
  -2   9  -5    1.09    0.58
  -2  -9  -5    1.04    0.64
   2   9   5    0.29    0.59
   2  -9   5    0.68    0.53
  -3   9  -5   32.03    1.94
   3   9   5   38.42    2.10
   3  -9   5   35.99    2.04
  -3  -9  -5   36.44    2.11
   4   9   5  123.32    4.64
  -4  -9  -5  126.86    4.66
   4  -9   5  120.19    4.52
  -4   9  -5  125.70    4.56
   5  -9   5    0.90    0.65
  -5  -9  -5    0.68    0.70
   5   9   5    0.00    0.60
  -5   9  -5    0.99    0.68
   6  -9   5   67.59    3.11
  -6  -9  -5   68.50    3.16
   6   9   5   58.03    2.98
  -6   9  -5   64.79    3.05
  -7  -9  -5    0.96    0.70
  -7   9  -5    1.36    0.66
   7  -9   5    2.12    0.81
   7   9   5    1.43    0.74
  -8  -9  -5   12.25    1.34
   8  -9   5   12.29    1.47
   8   9   5   11.91    1.45
  -8  -9  -5   11.45    1.38
  -8   9  -5   11.54    1.43
  -9  -9  -5    0.72    0.67
  -9  -9  -5   -0.04    0.66
   9   9   5   -0.15    0.61
   9  10  -5   16.44    1.71
  -9 -10   5   14.23    1.54
  -9  10   5   13.62    1.61
   9 -10  -5   17.40    1.58
   8 -10  -5   11.23    1.36
  -8 -10   5   14.79    1.54
  -8  10   5   13.62    1.50
   8  10  -5   16.22    1.63
  -7 -10   5    1.76    0.75
   7 -10  -5    1.87    0.73
   7 -10  -5    0.82    0.57
  -7  10   5    1.41    0.71
   7  10  -5    2.73    0.90
  -6  10   5   12.81    1.35
  -6 -10   5   10.78    1.28
   6 -10  -5   12.26    1.32
   6  10  -5    9.91    1.29
  -5 -10   5   14.63    1.28
  -5  10   5    9.17    1.15
   5  10  -5   12.34    1.35
   5 -10  -5   12.63    1.37
  -5  10   5   11.27    1.24
  -4  10   5    6.54    1.02
  -4 -10   5    6.87    0.97
   4 -10  -5    5.84    1.04
   4  10  -5    6.31    1.07
  -4  10   5    6.29    0.96
  -3 -10   5   17.77    1.43
  -3  10   5   18.19    1.46
   3 -10  -5   19.29    1.58
   3  10  -5   19.55    1.53
  -3  10   5   19.77    1.41
  -2  10   5   18.40    1.49
   2 -10  -5   19.65    1.57
  -2 -10   5   18.90    1.44
   2  10  -5   19.90    1.50
  -1 -10   5   21.84    1.54
   1  10  -5   21.67    1.52
  -1  10   5   22.03    1.59
   1 -10  -5   17.74    1.56
   1  10  -5   22.52    1.46
   0 -10   5   22.35    1.57
   0 -10  -5   22.06    1.65
   0  10   5   21.75    1.67
   0  10  -5   23.34    1.51
   1  10   5    6.51    1.05
   1 -10   5    5.75    0.98
  -1 -10  -5    5.76    1.05
  -1  10  -5    6.59    0.96
   2 -10   5   11.17    1.20
  -2 -10  -5    8.85    1.22
  -2  10  -5   10.14    1.15
   2  10   5   10.91    1.25
   3  10   5    1.20    0.64
  -3  10  -5    1.44    0.70
   3 -10   5    0.94    0.62
  -3 -10  -5    1.20    0.71
  -4 -10  -5   12.20    1.42
   4  10   5   12.35    1.39
   4 -10   5   10.60    1.25
  -4  10  -5   13.24    1.38
   5 -10   5   18.54    1.60
  -5  10  -5   19.97    1.67
  -5 -10  -5   21.60    1.72
   5  10   5   23.41    1.80
   6  10   5    8.39    1.26
  -6 -10  -5    5.95    1.14
   6 -10   5    8.94    1.30
  -6  10  -5    5.66    1.13
   7  10   5    8.32    1.30
  -7 -10  -5    7.15    1.26
  -7  10  -5    6.24    1.22
   7 -10   5    7.96    1.27
   8  10   5    0.31    0.81
  -8 -11   5    4.59    1.00
  -7  11   5    8.16    1.28
   7  11  -5    9.84    1.35
   7 -11  -5    8.28    1.25
  -7  11   5   11.37    1.26
  -7 -11   5    9.80    1.29
   6 -11  -5   16.80    1.64
   6  11  -5   18.54    1.73
  -6  11   5   18.68    1.50
  -6  11   5   20.43    1.64
   5 -11  -5    1.77    0.78
  -5  11   5    2.47    0.73
   5  11  -5    3.43    0.97
  -5  11   5    2.12    0.68
  -4  11   5   24.30    1.65
   4 -11  -5   23.72    1.76
  -4  11   5   23.16    1.71
   4  11  -5   19.32    1.68
  -3  11   5    5.37    1.00
   3  11  -5    4.21    0.99
   3 -11  -5    4.71    0.97
   2 -11  -5   19.68    1.70
  -2  11   5   19.62    1.59
  -2 -11   5   22.17    1.63
   2  11  -5   23.96    1.73
   1 -11  -5    9.05    1.30
  -1  11   5    5.69    1.09
  -1 -11   5    7.96    1.11
   0 -11  -5    0.09    0.68
   0  11  -5   -0.21    0.46
   0 -11   5    0.90    0.59
   0  11   5    0.59    0.66
  -1 -11  -5    1.48    0.74
   1 -11   5    2.28    0.80
   1  11   5    1.90    0.81
  -1  11  -5    2.52    0.74
  -2 -11  -5    4.80    1.08
  -2  11  -5    4.78    0.93
   2 -11   5    4.49    0.97
   2  11   5    4.02    1.01
  -3  11  -5    4.30    0.96
   3  11   5    3.33    0.90
  -3 -11  -5    4.34    1.07
   3 -11   5    3.04    0.92
   4 -11   5   23.27    1.85
   4  11   5   24.85    1.91
  -4  11  -5   27.54    1.89
  -4 -11  -5   24.20    1.90
  -5  11  -5    2.45    0.90
  -5 -11  -5    3.14    1.00
   5 -11   5    3.41    0.97
   5  11   5    2.93    1.00
  -6 -11  -5    4.06    1.03
   6 -11   5    4.72    1.11
  -6  11  -5    4.89    1.13
  -6  12   5    7.49    1.29
  -6  12   5    6.61    1.08
  -5  12   5   16.67    1.64
   5 -12  -5   14.53    1.60
  -5  12   5   17.11    1.48
   5  12  -5   17.01    1.66
   4  12  -5   13.15    1.50
   4 -12  -5   15.92    1.61
  -4  12   5   14.68    1.50
   3 -12  -5    6.51    1.16
   3  12  -5    3.91    1.02
  -3  12   5    5.92    1.06
  -2  12   5    2.06    0.77
  -2 -12   5    3.55    0.95
   2 -12  -5    4.35    1.04
  -1  12   5    7.29    1.18
   1 -12  -5    6.63    1.24
  -1 -12   5    6.44    1.08
   0 -12  -5    1.60    0.86
   0  12   5    0.42    0.58
   0 -12   5    2.38    0.81
  -1 -12  -5    2.82    1.00
   1  12   5    2.53    0.86
   1 -12   5    2.19    0.78
  -2 -12  -5   15.89    1.73
   2  12   5   18.57    1.65
  -2  12  -5   17.05    1.48
   2 -12   5   13.62    1.50
   3 -12   5    5.49    1.14
   3  12   5    7.01    1.25
  -3  12  -5    6.70    1.15
  -3 -12  -5    8.48    1.40
  -4  12  -5    3.07    0.98
   4 -12   5    3.50    0.93
  -1 -13   5    0.44    0.78
   0 -13   5   -0.11    0.69
  15   0  -6    1.20    0.66
  14   0  -6    8.14    1.12
 -13   0   6   -0.20    0.58
  13   0  -6    1.33    0.57
  12   0  -6   63.47    2.75
 -12   0   6   54.19    2.66
  11   0  -6    0.31    0.48
 -11   0   6   -0.22    0.42
 -11   0   6    0.49    0.49
 -10   0   6   73.80    2.75
  10   0  -6   76.24    3.00
 -10   0   6   69.70    2.93
   9   0  -6   -0.61    0.36
  -9   0   6    0.09    0.36
  -9   0   6    0.23    0.40
  -8   0   6  145.53    4.68
   8   0  -6  144.91    4.65
  -8   0   6  138.98    4.38
  -7   0   6   -0.18    0.28
  -7   0   6    0.14    0.29
   7   0  -6   -0.09    0.32
  -6   0   6  439.73   12.16
  -6   0   6  426.54   11.59
   6   0  -6  438.62   11.39
   6   0  -6  435.17   12.03
  -5   0   6    0.08    0.25
   5   0  -6    0.93    0.38
   5   0  -6   -0.14    0.13
  -5   0   6    0.01    0.25
   4   0  -6  106.23    3.35
  -4   0   6  110.66    3.39
   4   0  -6  103.61    3.23
   3   0  -6   -0.08    0.20
  -3   0   6   -0.10    0.19
   3   0  -6   -0.11    0.20
  -2   0   6  403.90   11.07
   2   0  -6  404.43   10.89
   2   0  -6  403.26   10.62
  -1   0   6   -0.04    0.17
   1   0  -6    0.23    0.20
   1   0  -6    0.13    0.22
  -1   0   6   -0.16    0.14
   0   0  -6 2338.71   58.89
   0   0  -6 2269.42   59.87
   0   0  -6 2227.58   57.11
   0   0   6 2235.18   58.25
  -1   0  -6   -0.01    0.28
   1   0   6   -0.76    0.20
  -1   0  -6   -0.75    0.18
  -1   0  -6   -0.47    0.26
   2   0   6  722.88   18.88
  -2   0  -6  724.07   19.52
   2   0   6  716.01   18.93
  -2   0  -6  718.01   18.50
  -3   0  -6   -0.06    0.25
   3   0   6    0.05    0.26
   3   0   6    0.22    0.18
  -3   0  -6    0.19    0.27
   4   0   6  374.49    9.89
  -4   0  -6  378.60    9.87
   4   0   6  365.17   10.21
  -4   0  -6  365.24   10.52
   5   0   6   -0.14    0.34
  -5   0  -6    0.39    0.34
  -5   0  -6    0.25    0.33
  -6   0  -6   35.70    1.78
   6   0   6   37.74    1.76
  -6   0  -6   38.16    1.55
  -7   0  -6    0.30    0.39
   7   0   6    0.12    0.40
  -7   0  -6    0.01    0.36
   8   0   6  120.69    4.21
  -8   0  -6  118.70    4.33
  -9   0  -6    0.04    0.47
   9   0   6   -0.01    0.45
 -10   0  -6    2.03    0.70
  10   0   6    2.88    0.74
  11   0   6    0.37    0.57
 -11   0  -6   -0.95    0.42
  12   0   6    2.04    0.85
 -12   0  -6    5.30    1.01
 -14  -1   6    2.75    0.80
  14   1  -6    3.69    0.82
  14  -1  -6    2.13    0.66
 -13  -1   6    3.11    0.83
  13   1  -6    2.68    0.74
  13  -1  -6    4.86    0.87
  12   1  -6   12.54    1.17
 -12   1   6   13.18    1.17
 -12  -1   6   11.79    1.28
  12  -1  -6   13.61    1.21
  11   1  -6   15.41    1.29
 -11  -1   6   17.06    1.38
  11  -1  -6   18.09    1.32
 -11   1   6   13.89    1.16
 -11   1   6   18.48    1.31
 -10  -1   6   42.67    2.15
 -10   1   6   45.52    2.07
  10  -1  -6   42.22    2.08
 -10   1   6   40.50    1.97
 -10  -1   6   42.76    1.89
  10   1  -6   43.21    2.14
   9  -1  -6   45.64    2.10
  -9   1   6   46.60    2.00
  -9   1   6   45.03    2.03
  -9  -1   6   45.61    2.16
   9   1  -6   43.42    2.07
  -9  -1   6   49.95    1.96
  -8   1   6   28.83    1.42
  -8  -1   6   25.31    1.27
  -8   1   6   27.46    1.39
  -8  -1   6   25.79    1.47
   8  -1  -6   23.69    1.40
   8   1  -6   24.25    1.43
   7  -1  -6   21.61    1.22
  -7   1   6   20.37    1.13
  -7  -1   6   21.17    1.10
   7   1  -6   18.10    1.16
  -7   1   6   21.04    1.15
   7  -1  -6   22.25    0.95
  -7  -1   6   20.88    1.22
   6  -1  -6   47.14    1.90
  -6   1   6   46.09    1.81
  -6  -1   6   46.33    1.94
  -6  -1   6   45.28    1.74
   6  -1  -6   45.44    1.53
  -6   1   6   45.46    1.80
   6   1  -6   45.52    1.88
   5   1  -6   68.16    2.29
   5  -1  -6   66.49    2.42
  -5   1   6   70.04    2.38
   5  -1  -6   69.12    2.06
   5   1  -6   69.63    2.44
  -5  -1   6   67.72    2.48
  -5   1   6   69.09    2.35
   4  -1  -6   56.00    1.64
   4   1  -6   52.77    1.95
  -4   1   6   53.65    1.90
  -4  -1   6   53.67    2.00
   4   1  -6   50.60    1.84
  -4   1   6   53.90    1.88
   4  -1  -6   52.36    1.94
   3   1  -6  454.83   12.25
   3  -1  -6  449.36   11.90
  -3   1   6  454.14   12.35
   3   1  -6  451.93   11.89
   3  -1  -6  453.34   12.28
  -3  -1   6  452.22   12.48
   3  -1  -6  462.44   11.86
   2  -1  -6   32.80    1.10
  -2  -1   6   32.31    0.94
  -2  -1   6   32.62    1.33
  -2   1   6   31.24    1.22
   2   1  -6   30.41    1.25
   2   1  -6   32.10    1.23
   2  -1  -6   30.23    1.24
   2  -1  -6   31.77    1.27
   1  -1  -6    7.50    0.54
   1  -1  -6    7.60    0.57
  -1   1   6    7.49    0.53
  -1  -1   6    7.11    0.56
   1   1  -6    7.86    0.58
   1   1  -6    8.18    0.52
  -1  -1   6    7.83    0.42
   1  -1  -6    7.76    0.51
   0  -1   6  118.70    3.33
   0  -1  -6  116.55    3.42
   0   1  -6  114.08    3.42
   0   1  -6  116.64    3.29
   0  -1  -6  117.08    3.41
   0  -1  -6  117.25    3.56
   0  -1   6  117.74    3.61
   0  -1  -6  115.29    3.37
  -1  -1  -6   91.77    2.80
   1  -1   6   87.77    2.72
  -1  -1  -6   86.75    2.68
  -1  -1  -6   92.48    2.72
  -1   1  -6   88.12    2.77
  -1   1  -6   85.94    2.92
  -1   1  -6   92.90    2.54
  -1  -1  -6   91.59    2.90
  -2   1  -6    1.01    0.31
  -2  -1  -6    1.10    0.32
  -2  -1  -6    1.10    0.27
   2  -1   6    2.42    0.40
   2   1   6    0.82    0.23
   2   1   6    1.02    0.31
  -2   1  -6    0.70    0.30
   3   1   6  257.85    7.20
  -3  -1  -6  256.95    6.85
   3  -1   6  258.64    7.18
  -3  -1  -6  259.94    7.42
  -3   1  -6  252.93    7.01
   3   1   6  252.16    6.99
  -3   1  -6  251.34    7.42
   4   1   6   34.75    1.32
  -4   1  -6   32.25    1.55
  -4   1  -6   35.83    1.48
   4   1   6   33.78    1.52
   4  -1   6   34.91    1.56
  -4  -1  -6   37.00    1.65
  -4  -1  -6   32.85    1.32
   5  -1   6    3.19    0.59
  -5   1  -6    3.61    0.61
   5   1   6    3.68    0.62
   5   1   6    3.27    0.46
  -5  -1  -6    3.72    0.62
  -5   1  -6    2.66    0.52
  -5  -1  -6    3.92    0.46
  -6   1  -6   26.38    1.47
  -6  -1  -6   24.19    1.41
   6   1   6   25.19    1.45
   6  -1   6   27.03    1.44
  -6   1  -6   24.90    1.29
  -6  -1  -6   26.32    1.19
   7  -1   6   65.01    2.63
  -7   1  -6   66.74    2.73
  -7  -1  -6   64.44    2.71
  -7   1  -6   65.76    2.44
   7   1   6   67.03    2.67
   8   1   6    3.95    0.76
  -8   1  -6    3.82    0.63
   8  -1   6    4.54    0.80
  -8   1  -6    4.25    0.78
  -8  -1  -6    4.06    0.80
  -9   1  -6    0.56    0.51
   9  -1   6   -0.33    0.44
  -9  -1  -6    0.07    0.42
   9   1   6   -0.38    0.48
  10  -1   6    2.60    0.72
  10   1   6    2.75    0.81
 -10  -1  -6    2.57    0.70
 -10   1  -6    2.40    0.73
  11   1   6   -0.48    0.57
 -11   1  -6    0.96    0.59
 -11  -1  -6    0.65    0.56
  11  -1   6   -0.37    0.45
  12   1   6    1.96    0.82
  12  -1   6    1.82    0.71
 -12  -1  -6    2.03    0.78
 -12   1  -6    3.04    0.81
 -13   1  -6    3.24    0.91
  14  -2  -6    3.73    0.83
 -14  -2   6    7.43    1.20
  14   2  -6    3.85    0.95
  13  -2  -6    0.28    0.50
  13   2  -6    1.66    0.68
 -13  -2   6    0.88    0.63
  12   2  -6    5.91    0.94
 -12  -2   6    5.31    0.97
  12  -2  -6    3.75    0.81
 -12   2   6    3.96    0.82
  11  -2  -6   58.28    2.62
 -11   2   6   59.84    2.55
 -11  -2   6   53.58    2.69
  11   2  -6   61.61    2.72
 -10  -2   6  154.36    5.41
 -10   2   6  155.71    5.04
  10  -2  -6  156.48    5.22
  10   2  -6  161.91    5.30
  -9  -2   6    8.45    1.01
   9   2  -6    8.29    0.95
  -9   2   6    8.03    0.86
  -9   2   6    7.32    0.80
  -9  -2   6    7.00    0.72
   9  -2  -6    9.36    0.93
   8   2  -6   71.32    2.72
  -8  -2   6   69.54    2.81
  -8   2   6   66.92    2.58
   8  -2  -6   68.60    2.36
  -8  -2   6   69.14    2.42
  -8   2   6   70.01    2.54
   8  -2  -6   69.37    2.71
   7  -2  -6   20.60    1.25
  -7   2   6   22.21    1.13
  -7  -2   6   18.61    1.27
   7   2  -6   21.85    1.29
  -7  -2   6   24.55    1.15
   7  -2  -6   23.33    1.05
  -7   2   6   21.57    1.21
   6   2  -6  170.14    5.22
  -6   2   6  169.88    5.05
   6   2  -6  171.96    4.91
   6  -2  -6  176.07    4.85
  -6  -2   6  169.60    5.37
  -6   2   6  167.94    5.06
   6  -2  -6  169.00    5.21
   5   2  -6  303.01    7.87
   5  -2  -6  301.84    8.53
   5  -2  -6  307.85    8.14
  -5   2   6  293.24    8.38
   5   2  -6  301.71    8.14
  -5  -2   6  299.24    8.71
  -5   2   6  299.40    8.28
   5   2  -6  303.26    8.52
  -4   2   6  210.63    5.89
  -4   2   6  208.53    5.87
   4   2  -6  212.21    5.78
   4  -2  -6  196.64    6.00
   4  -2  -6  213.96    5.73
  -4  -2   6  207.11    6.18
   4   2  -6  205.76    6.00
  -3  -2   6   -0.14    0.24
   3  -2  -6    0.08    0.24
  -3   2   6    0.01    0.20
   3   2  -6   -0.09    0.25
   3   2  -6   -0.14    0.24
   3  -2  -6    0.29    0.29
  -3   2   6    0.11    0.26
   2  -2  -6  895.01   22.96
   2   2  -6  865.02   22.61
   2   2  -6  882.74   23.25
  -2  -2   6  872.93   23.74
  -2   2   6  875.39   23.49
  -2   2   6  894.06   22.65
  -2  -2   6  904.18   22.82
   2  -2  -6  875.46   23.35
   1  -2  -6    9.89    0.64
   1  -2  -6    8.57    0.61
  -1  -2   6    9.13    0.70
  -1  -2   6   10.28    0.50
   1   2  -6    8.37    0.57
   1  -2  -6   10.15    0.59
   1   2  -6    9.01    0.66
   1  -2  -6    8.56    0.65
   0  -2   6   86.22    2.79
   0  -2   6   84.15    2.52
   0   2  -6   86.77    2.47
   0  -2  -6   84.61    2.66
   0  -2  -6   83.08    2.67
   0   2  -6   82.37    2.67
   0  -2  -6   81.40    2.55
   0  -2  -6   82.96    2.67
  -1  -2  -6   26.29    1.04
  -1   2  -6   26.00    0.85
  -1   2  -6   27.79    1.22
  -1   2  -6   25.45    1.21
  -1  -2  -6   25.81    1.16
  -1  -2  -6   25.69    1.19
  -1  -2  -6   26.89    1.15
   1  -2   6   26.03    1.08
  -2   2  -6    0.14    0.26
  -2   2  -6    0.20    0.30
   2  -2   6    0.43    0.27
  -2  -2  -6    0.81    0.36
   2   2   6    0.39    0.23
  -2  -2  -6    0.39    0.27
  -2  -2  -6   -0.01    0.19
  -3   2  -6  143.68    4.30
  -3   2  -6  147.68    4.52
  -3  -2  -6  138.03    4.38
  -3  -2  -6  142.09    3.99
   3  -2   6  144.11    4.32
  -3  -2  -6  147.79    4.48
   3   2   6  141.12    4.20
   4   2   6   29.25    1.42
  -4   2  -6   28.77    1.40
   4   2   6   28.22    1.24
  -4   2  -6   29.12    1.45
   4  -2   6   28.63    1.39
  -4  -2  -6   30.22    1.44
  -4  -2  -6   30.43    1.14
  -5  -2  -6    2.52    0.36
  -5   2  -6    1.72    0.49
   5  -2   6    2.14    0.52
   5   2   6    2.25    0.44
  -5   2  -6    1.59    0.50
  -5  -2  -6    1.34    0.45
   5   2   6    1.97    0.54
   6   2   6    1.53    0.55
  -6   2  -6    0.95    0.47
   6  -2   6    1.25    0.47
   6   2   6    2.04    0.50
  -6  -2  -6    1.37    0.48
  -6   2  -6    1.85    0.51
  -7   2  -6    0.94    0.50
   7  -2   6    2.46    0.65
  -7   2  -6    2.19    0.59
  -7  -2  -6    2.04    0.62
   7   2   6    0.82    0.53
  -8  -2  -6    4.12    0.84
   8  -2   6    4.55    0.78
   8   2   6    4.44    0.82
  -8   2  -6    5.21    0.74
  -8   2  -6    3.86    0.75
   9  -2   6    3.95    0.76
  -9   2  -6    4.81    0.88
  -9   2  -6    5.82    0.80
   9   2   6    4.55    0.87
  -9  -2  -6    4.07    0.84
 -10  -2  -6    0.00    0.50
  10   2   6    0.07    0.61
  10  -2   6    0.32    0.49
 -10   2  -6    0.25    0.47
  11  -2   6    1.38    0.65
 -11  -2  -6    2.76    0.85
 -11   2  -6    2.14    0.67
  11   2   6    2.62    0.85
 -12   2  -6    1.14    0.62
  12   2   6    0.35    0.70
  12  -2   6    0.06    0.64
 -12  -2  -6    1.02    0.70
 -13   2  -6    2.05    0.87
 -14  -3   6    2.49    0.98
  14   3  -6    3.31    0.97
 -13  -3   6   15.70    1.60
 -13   3   6   13.83    1.41
  13   3  -6   12.04    1.35
  13  -3  -6   14.79    1.30
 -12  -3   6    6.55    1.07
  12   3  -6    6.20    1.02
  12  -3  -6    4.54    0.86
 -12   3   6    5.09    0.92
  11  -3  -6   15.23    1.28
  11   3  -6   15.63    1.35
 -11   3   6   15.02    1.28
 -11  -3   6   16.40    1.39
  10  -3  -6    0.71    0.57
 -10  -3   6   -0.08    0.51
  10   3  -6    1.09    0.61
 -10   3   6    0.80    0.55
   9   3  -6  164.63    5.42
  -9   3   6  160.55    5.20
   9  -3  -6  167.38    5.36
  -9  -3   6  167.05    5.64
   8  -3  -6    0.23    0.37
   8   3  -6    0.23    0.49
   8  -3  -6    1.02    0.47
  -8   3   6    0.57    0.43
  -8  -3   6    0.14    0.43
  -8  -3   6    0.67    0.37
   7   3  -6    0.90    0.53
  -7   3   6    0.33    0.39
  -7  -3   6    0.53    0.44
   7  -3  -6    0.77    0.41
   7  -3  -6    1.17    0.38
   6  -3  -6   42.86    1.83
   6   3  -6   44.94    1.65
  -6   3   6   38.35    1.73
  -6   3   6   41.51    1.56
  -6  -3   6   39.59    1.89
   6  -3  -6   43.57    1.63
   6   3  -6   41.36    1.84
  -5   3   6  135.27    4.07
  -5  -3   6  129.24    4.30
   5  -3  -6  127.33    4.12
  -5  -3   6  132.51    3.62
  -5   3   6  128.55    3.82
   5  -3  -6  132.58    3.90
   5   3  -6  129.79    3.85
   5   3  -6  129.13    4.14
  -4  -3   6   44.42    1.91
  -4   3   6   46.04    1.55
   4   3  -6   47.21    1.87
  -4   3   6   43.56    1.79
  -4  -3   6   47.53    1.45
   4   3  -6   48.54    1.72
   4  -3  -6   46.77    1.71
   4  -3  -6   44.33    1.82
  -3  -3   6  501.49   12.85
   3  -3  -6  511.90   13.12
  -3   3   6  492.51   13.21
  -3  -3   6  486.63   13.65
   3   3  -6  488.58   12.88
   3   3  -6  486.13   13.30
   3  -3  -6  485.61   13.38
  -3   3   6  483.53   12.96
   2  -3  -6    0.88    0.35
   2   3  -6    0.99    0.35
  -2  -3   6    0.57    0.33
  -2   3   6    0.46    0.29
   2   3  -6    1.08    0.34
  -2  -3   6    0.99    0.24
  -2   3   6    0.93    0.23
   2  -3  -6    1.10    0.35
  -1  -3   6    3.66    0.52
   1   3  -6    3.91    0.43
  -1  -3   6    3.38    0.35
   1  -3  -6    2.39    0.42
   1  -3  -6    4.07    0.48
   1  -3  -6    3.31    0.36
  -1   3   6    3.17    0.41
   1   3  -6    2.93    0.45
   0   3  -6  247.13    6.77
   0  -3  -6  240.08    6.83
   0   3  -6  251.03    6.63
   0  -3  -6  245.35    6.92
   0  -3   6  242.22    7.03
   0  -3   6  239.93    6.67
   0   3   6  240.40    6.59
   0  -3  -6  244.99    6.86
  -1  -3  -6   29.66    1.34
  -1   3  -6   28.37    1.34
  -1  -3  -6   30.74    1.15
   1  -3   6   30.08    1.35
  -1  -3  -6   29.21    1.34
  -1  -3  -6   30.52    1.26
   1  -3   6   28.69    1.22
  -1   3  -6   30.69    1.00
   2   3   6   23.46    1.16
  -2  -3  -6   25.89    1.27
  -2  -3  -6   24.77    1.17
  -2  -3  -6   25.90    1.01
  -2   3  -6   23.46    1.23
  -2   3  -6   27.58    1.31
   2  -3   6   26.82    1.21
  -3   3  -6   52.19    2.12
  -3  -3  -6   56.22    2.10
   3  -3   6   53.13    2.05
  -3  -3  -6   55.13    2.15
   3   3   6   55.85    2.00
  -3  -3  -6   56.54    1.73
  -3   3  -6   51.18    2.07
  -4  -3  -6    0.73    0.47
  -4   3  -6    0.10    0.35
  -4   3  -6    0.01    0.29
  -4  -3  -6    0.07    0.20
  -4  -3  -6   -0.24    0.34
   4  -3   6    0.31    0.38
   4   3   6   -0.09    0.30
   5  -3   6  106.85    3.69
  -5   3  -6  108.29    3.63
  -5   3  -6  109.74    3.77
   5   3   6  112.88    3.58
  -5  -3  -6  112.76    3.82
  -6   3  -6   91.22    3.27
   6   3   6   98.97    3.26
   6   3   6   92.12    3.40
   6  -3   6   96.73    3.41
  -6  -3  -6   98.38    3.54
  -6   3  -6   94.13    3.44
   7  -3   6    4.12    0.76
  -7  -3  -6    3.46    0.74
   7   3   6    3.62    0.74
  -7   3  -6    3.46    0.68
  -7   3  -6    2.86    0.65
   7   3   6    2.51    0.63
  -8   3  -6   27.99    1.57
   8  -3   6   25.07    1.61
  -8   3  -6   25.97    1.62
  -8  -3  -6   27.94    1.76
   8   3   6   31.29    1.79
   9   3   6    1.89    0.72
  -9   3  -6    2.00    0.67
  -9   3  -6    1.97    0.63
   9  -3   6    1.86    0.69
  -9  -3  -6    1.52    0.66
 -10   3  -6   -0.01    0.54
  10   3   6   -0.22    0.53
 -10   3  -6    0.18    0.43
  10  -3   6    0.00    0.48
 -10  -3  -6    0.74    0.61
  11  -3   6   37.91    2.24
 -11   3  -6   41.74    2.31
 -11  -3  -6   40.25    2.39
  11   3   6   41.61    2.38
  12  -3   6    0.48    0.65
 -12   3  -6    0.90    0.57
 -12  -3  -6    0.03    0.59
  12   3   6    1.23    0.81
  14   4  -6    4.57    1.09
 -14   4   6    4.58    0.95
  13   4  -6   14.59    1.49
 -13  -4   6   13.21    1.53
 -13   4   6   12.49    1.37
 -12  -4   6   24.20    1.85
  12  -4  -6   22.84    1.58
  12   4  -6   25.25    1.78
 -12   4   6   21.47    1.62
  11  -4  -6    5.00    0.84
  11   4  -6    4.87    0.95
 -11   4   6    4.52    0.87
 -11  -4   6    4.22    1.00
  10   4  -6   48.06    2.42
 -10  -4   6   44.59    2.45
  10  -4  -6   51.16    2.32
 -10   4   6   50.09    2.34
   9  -4  -6   12.17    1.01
   9  -4  -6   14.96    1.19
  -9  -4   6   13.91    1.27
  -9   4   6   15.63    1.19
   9   4  -6   14.74    1.22
  -8  -4   6  212.67    6.82
   8  -4  -6  200.90    6.18
   8   4  -6  214.32    6.61
  -8   4   6  219.14    6.42
   8  -4  -6  205.30    6.48
  -7   4   6    4.58    0.70
   7  -4  -6    3.01    0.55
   7  -4  -6    4.16    0.68
  -7  -4   6    4.85    0.78
   7   4  -6    4.60    0.76
   7   4  -6    4.40    0.54
   6  -4  -6  150.20    4.73
   6   4  -6  150.54    4.34
  -6   4   6  150.45    4.65
   6  -4  -6  141.37    4.48
   6   4  -6  145.58    4.73
  -6  -4   6  152.19    4.97
   5  -4  -6   44.41    1.71
  -5  -4   6   40.52    1.88
   5   4  -6   39.49    1.55
   5  -4  -6   38.90    1.76
  -5   4   6   39.10    1.73
   5   4  -6   39.60    1.81
  -4   4   6  334.65    9.25
  -4  -4   6  335.39    9.02
   4  -4  -6  333.69    9.53
   4   4  -6  337.75    9.51
  -4  -4   6  343.21    9.78
   4   4  -6  338.14    9.07
   4  -4  -6  344.30    9.34
  -3   4   6 1073.74   27.40
  -3  -4   6 1031.13   26.84
   3  -4  -6 1036.66   27.50
  -3  -4   6 1023.28   27.93
   3  -4  -6 1039.91   27.12
  -3   4   6 1021.15   26.59
   3   4  -6 1028.54   26.50
   3   4  -6 1027.90   27.40
  -2  -4   6  231.56    6.96
   2   4  -6  231.20    6.69
   2  -4  -6  244.36    6.75
  -2   4   6  233.44    6.60
  -2  -4   6  241.65    6.50
  -2   4   6  241.70    6.49
   2   4  -6  234.77    6.58
   2  -4  -6  236.99    6.87
  -1  -4   6  438.84   12.32
   1   4  -6  436.27   11.91
  -1   4   6  452.67   11.67
   1  -4  -6  444.75   11.99
  -1  -4   6  436.08   11.77
   1   4  -6  439.63   11.76
   1  -4  -6  446.00   11.95
   1  -4  -6  444.56   12.17
   0  -4  -6  123.47    3.92
   0  -4   6  124.50    3.94
   0  -4   6  124.72    3.71
   0  -4  -6  118.57    3.84
   0   4  -6  123.51    3.60
   0  -4  -6  126.09    3.71
   0   4  -6  127.29    3.85
   0   4   6  123.63    3.62
  -1  -4  -6   53.69    2.09
  -1   4  -6   55.72    2.10
  -1  -4  -6   51.49    1.93
   1  -4   6   58.34    2.00
   1   4   6   53.25    1.80
   1  -4   6   55.83    2.09
  -1   4  -6   53.88    1.72
   1   4   6   54.77    2.07
  -2  -4  -6    8.02    0.79
  -2   4  -6    7.40    0.77
   2  -4   6    6.35    0.62
   2  -4   6    9.04    0.70
   2   4   6    7.51    0.71
   2   4   6    7.60    0.51
  -2  -4  -6    8.19    0.66
  -3   4  -6    0.58    0.39
  -3   4  -6    0.83    0.38
   3   4   6    0.70    0.37
   3   4   6    0.95    0.23
   3  -4   6    0.50    0.34
  -3  -4  -6    1.08    0.39
  -3  -4  -6    0.59    0.42
  -4  -4  -6    2.64    0.55
   4   4   6    3.34    0.56
  -4  -4  -6    2.43    0.57
  -4   4  -6    2.06    0.52
   4  -4   6    1.99    0.50
  -4   4  -6    3.17    0.57
   5   4   6   63.23    2.46
  -5  -4  -6   64.92    2.57
  -5  -4  -6   65.37    2.63
  -5   4  -6   63.88    2.52
   5  -4   6   63.77    2.54
  -5   4  -6   64.33    2.55
  -6   4  -6    3.55    0.71
  -6  -4  -6    2.64    0.65
  -6   4  -6    2.77    0.61
   6  -4   6    3.53    0.68
   6   4   6    3.85    0.68
  -7  -4  -6   62.19    2.75
   7  -4   6   64.36    2.72
   7   4   6   63.23    2.70
  -7   4  -6   65.62    2.70
  -7   4  -6   62.39    2.62
   7   4   6   65.81    2.60
  -8  -4  -6   15.30    1.32
   8   4   6   14.12    1.26
   8  -4   6   13.52    1.19
  -8   4  -6   14.84    1.20
   8   4   6   13.08    1.13
  -8   4  -6   13.66    1.19
  -9   4  -6    6.85    0.95
   9  -4   6    6.51    0.96
   9   4   6    6.33    1.00
  -9  -4  -6    4.57    0.97
  -9   4  -6    6.24    0.94
  10   4   6   14.28    1.45
 -10  -4  -6   16.74    1.46
 -10   4  -6   13.12    1.29
  10  -4   6   12.40    1.30
 -10   4  -6   13.58    1.24
  11  -4   6    7.35    1.15
  11   4   6    7.14    1.19
 -11  -4  -6    9.41    1.31
  12  -4   6   -0.64    0.52
  12   4   6    0.97    0.85
  13   5  -6    3.29    0.97
 -13   5   6    5.66    1.02
 -13  -5   6    4.19    1.11
  12  -5  -6    2.08    0.62
  12   5  -6   -0.01    0.67
 -12  -5   6    0.35    0.69
 -12   5   6    0.31    0.64
  11   5  -6    0.79    0.60
 -11  -5   6    1.76    0.78
  11  -5  -6    2.28    0.66
 -11   5   6    2.45    0.77
 -10  -5   6    2.44    0.82
  10   5  -6    1.02    0.67
 -10   5   6    1.29    0.62
  10  -5  -6    2.39    0.65
  -9  -5   6   26.26    1.78
  -9   5   6   24.10    1.58
   9  -5  -6   22.60    1.48
   9  -5  -6   24.56    1.44
   9   5  -6   24.59    1.65
   8  -5  -6    0.52    0.46
   8  -5  -6    0.86    0.47
  -8  -5   6    0.63    0.59
  -8   5   6    0.23    0.44
   8   5  -6    1.08    0.61
  -7  -5   6   13.27    1.18
   7   5  -6   17.43    1.28
   7  -5  -6   14.48    1.13
  -7   5   6   16.85    1.22
   7  -5  -6   15.06    1.08
   6  -5  -6    5.67    0.70
  -6  -5   6    6.88    0.87
  -6   5   6    4.89    0.74
   6   5  -6    6.02    0.60
   6   5  -6    5.77    0.85
   6  -5  -6    7.07    0.80
  -5  -5   6   19.40    1.31
   5   5  -6   21.17    1.06
   5  -5  -6   21.26    1.22
   5   5  -6   19.50    1.28
  -5   5   6   19.77    1.22
   5  -5  -6   19.75    1.24
  -4   5   6  159.68    4.82
   4   5  -6  165.08    4.99
   4   5  -6  161.59    4.63
  -4  -5   6  160.77    5.14
   4  -5  -6  161.39    4.88
   4  -5  -6  138.84    4.87
  -4  -5   6  162.74    4.58
   3  -5  -6   28.08    1.41
  -3   5   6   29.59    1.40
   3  -5  -6   25.20    1.38
  -3  -5   6   28.20    1.23
   3   5  -6   29.65    1.34
  -3  -5   6   29.83    1.53
   3   5  -6   29.07    1.45
   2   5  -6  144.55    4.28
   2  -5  -6  138.26    4.48
   2  -5  -6  146.40    4.44
  -2  -5   6  145.05    4.20
  -2  -5   6  141.44    4.54
  -2   5   6  133.21    4.22
   2   5  -6  139.37    4.32
   1   5  -6    5.15    0.64
  -1  -5   6    7.20    0.64
   1  -5  -6    4.74    0.68
  -1  -5   6    5.15    0.64
   1  -5  -6    5.38    0.70
   1  -5  -6    5.34    0.45
  -1   5   6    5.13    0.55
   1   5  -6    5.35    0.59
   0  -5   6  183.00    5.69
   0  -5   6  182.49    5.46
   0  -5  -6  193.79    5.68
   0   5  -6  189.22    5.38
   0   5  -6  189.88    5.55
   0   5   6  193.14    5.33
   0  -5  -6  190.78    5.41
   1   5   6    1.31    0.32
  -1  -5  -6    0.87    0.44
   1  -5   6    0.68    0.36
   1  -5   6    0.92    0.36
  -1  -5  -6    0.75    0.29
  -1   5  -6    0.55    0.28
  -1   5  -6    1.10    0.46
   1   5   6    0.79    0.38
  -2  -5  -6   42.37    1.66
  -2  -5  -6   41.42    1.87
   2   5   6   41.53    1.81
   2  -5   6   41.05    1.75
  -2   5  -6   37.49    1.78
   2  -5   6   39.62    1.74
   2   5   6   40.96    1.43
   3  -5   6   25.53    1.32
  -3  -5  -6   25.61    1.32
   3  -5   6   26.12    1.39
  -3  -5  -6   24.49    1.43
  -3   5  -6   26.88    1.42
   3   5   6   22.90    1.33
  -4  -5  -6   33.78    1.63
  -4  -5  -6   34.74    1.77
  -4   5  -6   37.41    1.75
   4  -5   6   34.31    1.70
   4   5   6   31.71    1.61
   5   5   6    8.95    0.91
  -5   5  -6    8.66    0.88
  -5  -5  -6    9.82    0.90
   5  -5   6   11.20    1.00
  -5   5  -6    9.27    0.97
  -5  -5  -6   10.81    1.06
  -6  -5  -6   23.07    1.53
  -6   5  -6   25.72    1.48
  -6   5  -6   24.03    1.55
   6  -5   6   25.75    1.53
   6   5   6   21.76    1.44
  -6  -5  -6   26.92    1.57
  -7   5  -6   22.92    1.46
  -7   5  -6   24.21    1.55
   7  -5   6   21.55    1.48
  -7  -5  -6   23.47    1.54
   7   5   6   23.83    1.50
  -8   5  -6    1.79    0.71
   8   5   6    2.23    0.76
  -8  -5  -6    1.65    0.70
  -8   5  -6    2.86    0.65
   8  -5   6    1.20    0.63
   8   5   6    2.01    0.70
  -9  -5  -6    9.64    1.22
  -9   5  -6    8.10    1.11
   9   5   6    9.44    1.17
   9  -5   6    9.81    1.18
 -10  -5  -6   12.60    1.42
  10   5   6   11.77    1.36
  10  -5   6   12.38    1.36
 -10   5  -6   12.81    1.34
  11  -5   6    4.10    1.01
 -11   5  -6    4.72    0.94
  11   5   6    4.11    0.98
 -11  -5  -6    5.40    1.05
 -13   6   6   23.00    1.74
 -12  -6   6    1.21    0.82
 -12   6   6    1.15    0.62
  12   6  -6    2.08    0.86
  11   6  -6    1.36    0.76
 -11   6   6    0.71    0.51
  11  -6  -6    0.74    0.59
 -11  -6   6   -0.09    0.61
  10  -6  -6    0.71    0.53
 -10  -6   6   -0.01    0.60
  10   6  -6    1.21    0.76
 -10   6   6    0.65    0.53
  -9  -6   6   10.48    1.30
   9  -6  -6   12.42    1.13
   9   6  -6   11.94    1.28
   9  -6  -6   10.29    1.05
  -9   6   6   10.90    1.17
   8  -6  -6   17.98    1.34
   8  -6  -6   18.73    1.30
  -8   6   6   14.91    1.25
   8   6  -6   19.70    1.52
  -8  -6   6   18.23    1.48
   7   6  -6    4.63    0.86
  -7  -6   6    4.43    0.84
  -7   6   6    3.08    0.68
   7  -6  -6    4.47    0.74
   7  -6  -6    3.16    0.70
  -6  -6   6    0.02    0.44
   6  -6  -6    0.85    0.50
  -6   6   6    0.56    0.45
   6   6  -6    0.74    0.57
   6  -6  -6    1.06    0.51
  -5   6   6   48.82    2.14
   5   6  -6   48.77    2.23
  -5  -6   6   48.85    2.28
   5  -6  -6   51.96    2.17
   5  -6  -6   50.54    2.20
   5   6  -6   48.65    1.87
   4   6  -6   37.34    1.57
   4  -6  -6   34.99    1.74
  -4  -6   6   36.07    1.83
  -4   6   6   36.04    1.71
   4  -6  -6   36.00    1.74
   4   6  -6   37.13    1.80
  -4  -6   6   35.89    1.52
  -3   6   6  207.56    6.03
  -3  -6   6  211.47    5.94
   3  -6  -6  182.25    6.10
   3   6  -6  210.63    6.20
  -3  -6   6  197.78    6.34
   3   6  -6  217.52    5.94
   3  -6  -6  207.98    6.30
   2  -6  -6    3.27    0.68
   2   6  -6    4.50    0.63
  -2  -6   6    4.86    0.59
  -2  -6   6    3.88    0.66
  -2   6   6    4.15    0.60
   2   6  -6    4.59    0.68
   2  -6  -6    4.40    0.68
  -1   6   6  120.17    3.68
   1  -6  -6  118.69    4.01
   1   6  -6  118.74    3.73
  -1  -6   6  119.62    3.95
   1  -6  -6  109.05    3.88
  -1  -6   6  120.32    3.76
   1   6  -6  119.27    3.81
   0   6  -6   15.84    1.07
   0  -6   6   14.97    1.04
   0  -6   6   15.92    1.02
   0   6  -6   15.47    0.94
   0   6   6   17.58    1.13
   0   6   6   15.50    0.92
   0  -6  -6   16.15    1.14
  -1  -6  -6   45.67    1.70
  -1  -6  -6   44.89    2.02
  -1   6  -6   43.12    1.94
   1   6   6   44.15    1.99
   1  -6   6   44.99    1.89
   1   6   6   44.86    1.65
   1  -6   6   42.13    1.85
  -2  -6  -6   13.98    0.89
  -2   6  -6   11.65    1.01
   2  -6   6   13.47    0.95
   2  -6   6   11.96    0.97
  -2  -6  -6   12.84    1.06
   2   6   6   14.15    1.07
   3   6   6   32.41    1.68
  -3   6  -6   31.80    1.71
  -3  -6  -6   35.54    1.79
   3  -6   6   34.76    1.63
  -3  -6  -6   34.28    1.60
   3  -6   6   34.37    1.70
   4  -6   6    1.63    0.54
  -4   6  -6    1.27    0.54
  -4  -6  -6    2.60    0.69
   4   6   6    2.66    0.63
   4  -6   6    2.39    0.52
  -4  -6  -6    1.58    0.50
  -5  -6  -6   53.52    2.35
  -5  -6  -6   52.55    2.45
   5  -6   6   55.30    2.42
   5   6   6   50.00    2.32
   5  -6   6   55.76    2.27
  -5   6  -6   52.75    2.40
  -6   6  -6   39.73    2.12
   6   6   6   43.34    2.11
   6  -6   6   40.95    2.12
  -6  -6  -6   40.42    2.14
  -6   6  -6   42.12    1.98
  -6  -6  -6   40.55    2.06
  -7   6  -6   20.90    1.51
  -7  -6  -6   24.69    1.68
   7  -6   6   19.92    1.50
   7   6   6   19.23    1.46
  -7  -6  -6   20.83    1.49
   8   6   6    1.43    0.66
   8   6   6    1.69    0.67
   8  -6   6    0.92    0.62
  -8   6  -6    1.39    0.67
  -8  -6  -6    1.21    0.63
   9   6   6    1.77    0.71
   9  -6   6    0.65    0.61
  -9   6  -6    0.99    0.69
  -9  -6  -6    1.39    0.67
   9   6   6    0.33    0.61
 -10   6  -6    8.56    1.22
  10  -6   6    7.80    1.19
  10   6   6    8.23    1.25
 -10  -6  -6    7.49    1.18
  11   6   6    4.88    1.12
 -11   6  -6    2.86    0.90
 -11  -6  -6    2.89    0.83
  11  -6   6    4.78    1.05
 -12  -7   6    5.35    1.13
  12   7  -6    7.38    1.33
 -12   7   6    5.82    1.04
 -11  -7   6   53.62    2.92
  11   7  -6   46.74    2.74
 -11   7   6   57.44    2.79
  10  -7  -6    2.22    0.78
  10   7  -6    4.93    1.06
  10  -7  -6    1.44    0.67
 -10   7   6    4.53    0.96
 -10  -7   6    3.17    0.92
  -9  -7   6    7.99    1.22
   9  -7  -6    7.62    1.04
   9  -7  -6    9.35    1.07
  -9   7   6    9.15    1.19
   9   7  -6    9.10    1.21
  -8   7   6    6.49    0.98
   8  -7  -6    5.51    0.87
   8   7  -6    5.27    1.03
   8  -7  -6    5.86    0.89
  -8  -7   6    6.34    1.03
   7  -7  -6    0.52    0.48
   7  -7  -6    0.28    0.45
   7   7  -6    0.05    0.59
  -7  -7   6    0.31    0.49
  -7   7   6   -0.18    0.43
   6   7  -6   16.00    1.38
   6  -7  -6   17.92    1.31
   6  -7  -6   17.64    1.32
  -6   7   6   17.62    1.28
  -6  -7   6   19.60    1.43
  -5   7   6    1.82    0.54
   5  -7  -6    1.65    0.60
  -5  -7   6    1.42    0.60
   5   7  -6    1.24    0.64
   5  -7  -6    1.23    0.56
  -4   7   6    3.82    0.68
  -4  -7   6    4.23    0.77
   4  -7  -6    4.05    0.75
   4  -7  -6    3.92    0.74
   4   7  -6    5.71    0.84
   4   7  -6    4.80    0.64
  -4  -7   6    3.83    0.61
   3  -7  -6    7.87    0.92
   3   7  -6    8.30    0.80
  -3  -7   6    8.12    0.91
  -3   7   6    7.84    0.84
   3  -7  -6    7.89    0.92
  -3  -7   6    7.85    0.80
   3   7  -6    8.48    0.93
   2   7  -6    2.34    0.57
  -2   7   6    1.96    0.52
   2   7  -6    2.08    0.59
  -2  -7   6    1.54    0.49
  -2  -7   6    2.01    0.55
   2  -7  -6    1.98    0.61
   2  -7  -6    1.43    0.58
  -1   7   6   67.82    2.41
  -1   7   6   66.61    2.68
   1   7  -6   63.63    2.42
   1  -7  -6   63.62    2.63
  -1  -7   6   70.10    2.51
  -1  -7   6   57.07    2.49
   1   7  -6   64.57    2.49
   0   7  -6    4.49    0.72
   0   7   6    4.39    0.72
   0   7  -6    3.71    0.62
   0   7   6    4.26    0.58
   0  -7  -6    6.35    0.90
   0  -7   6    4.88    0.68
   0  -7   6    4.71    0.68
   1  -7   6   60.63    2.39
   1   7   6   59.60    2.52
  -1   7  -6   56.69    2.41
   1  -7   6   60.32    2.40
  -1  -7  -6   57.83    2.52
   2   7   6   37.34    1.91
  -2  -7  -6   36.62    1.93
   2  -7   6   36.18    1.78
  -2   7  -6   34.35    1.78
   2  -7   6   38.15    1.74
  -3  -7  -6    0.87    0.44
   3   7   6   -0.17    0.44
   3  -7   6    0.52    0.42
  -3   7  -6    0.67    0.47
   3  -7   6    0.58    0.48
  -3  -7  -6    1.08    0.54
  -4  -7  -6    0.13    0.55
   4  -7   6    1.58    0.50
  -4  -7  -6    1.01    0.46
   4   7   6    0.50    0.55
   4  -7   6    1.08    0.60
  -4   7  -6    0.75    0.51
   5   7   6   19.05    1.42
  -5   7  -6   20.79    1.46
  -5  -7  -6   20.87    1.38
  -5  -7  -6   20.11    1.53
   5  -7   6   19.01    1.42
   6   7   6   19.15    1.46
   6  -7   6   20.83    1.55
  -6  -7  -6   20.44    1.43
  -6   7  -6   16.70    1.40
  -6  -7  -6   16.45    1.45
   7   7   6    1.47    0.68
  -7  -7  -6    1.45    0.68
  -7  -7  -6    1.05    0.63
  -7   7  -6    2.06    0.73
   7  -7   6    1.51    0.66
   8  -7   6    3.28    0.88
  -8  -7  -6    6.27    1.02
   8   7   6    4.58    0.95
  -8  -7  -6    5.53    1.04
  -8   7  -6    6.13    1.10
  -9   7  -6   -0.28    0.54
   9   7   6   -0.81    0.55
   9   7   6   -0.04    0.63
  -9  -7  -6    0.65    0.61
   9  -7   6   -0.82    0.53
 -10   7  -6   -0.28    0.50
  10   7   6   -0.30    0.68
 -10  -7  -6   -0.61    0.50
  10  -7   6   -0.65    0.60
  11   8  -6    3.10    1.00
 -11   8   6    3.41    0.86
 -11  -8   6    3.89    0.88
  10  -8  -6   18.61    1.51
 -10   8   6   20.46    1.64
 -10  -8   6   19.32    1.74
  10  -8  -6   19.54    1.57
  10   8  -6   18.96    1.67
   9  -8  -6   11.88    1.26
  -9  -8   6   15.70    1.59
   9   8  -6   12.67    1.47
   9  -8  -6   11.83    1.26
  -9   8   6   11.94    1.35
   8   8  -6   -0.77    0.54
  -8   8   6   -0.20    0.50
  -8  -8   6    0.75    0.58
   8  -8  -6   -0.46    0.49
   8  -8  -6    0.13    0.51
   7  -8  -6    2.93    0.76
   7   8  -6    3.73    0.92
   7  -8  -6    2.62    0.71
  -7   8   6    2.05    0.64
  -7  -8   6    2.04    0.68
   6   8  -6   19.27    1.49
  -6   8   6   13.91    1.25
  -6  -8   6   16.58    1.36
   6  -8  -6   17.60    1.33
   6  -8  -6   19.95    1.43
   5  -8  -6    2.37    0.70
   5   8  -6    2.67    0.74
  -5  -8   6    2.53    0.71
  -5   8   6    2.53    0.66
   5  -8  -6    2.32    0.68
  -4  -8   6    1.33    0.55
   4   8  -6    0.75    0.62
   4  -8  -6    1.33    0.63
   4  -8  -6    2.33    0.69
  -4   8   6    0.42    0.45
   3  -8  -6    3.53    0.76
  -3   8   6    4.39    0.73
   3   8  -6    4.57    0.80
  -3  -8   6    3.83    0.69
  -3  -8   6    4.23    0.75
   3   8  -6    4.04    0.66
   3  -8  -6    4.16    0.80
  -2  -8   6   74.16    2.95
  -2  -8   6   75.34    2.84
  -2   8   6   74.21    3.03
   2  -8  -6   72.16    3.04
   2   8  -6   75.38    2.79
   2   8  -6   73.44    2.87
  -2   8   6   74.87    2.79
   1  -8  -6    4.41    0.85
  -1   8   6    4.94    0.84
  -1  -8   6    5.20    0.78
  -1   8   6    4.23    0.65
  -1  -8   6    4.89    0.75
   1   8  -6    4.58    0.73
   1   8  -6    3.79    0.71
   0  -8   6    9.79    0.97
   0   8   6   11.80    1.15
   0  -8  -6    9.45    1.08
   0   8  -6   11.82    1.05
   0  -8   6    9.56    0.95
  -1   8  -6    2.58    0.66
  -1  -8  -6    2.03    0.71
   1   8   6    2.12    0.64
   1  -8   6    2.03    0.62
   1  -8   6    2.82    0.60
  -2   8  -6   -0.13    0.48
   2   8   6   -1.32    0.38
   2  -8   6   -0.06    0.45
  -2  -8  -6    0.40    0.52
   3   8   6   51.67    2.45
  -3  -8  -6   47.75    2.38
   3  -8   6   49.95    2.32
  -3   8  -6   48.85    2.34
   4  -8   6  101.77    3.93
  -4   8  -6  102.11    3.91
  -4  -8  -6  108.54    4.06
   4   8   6  104.70    3.98
  -5  -8  -6   -0.82    0.55
  -5  -8  -6    0.16    0.47
  -5   8  -6   -0.24    0.53
   5   8   6   -0.79    0.51
   5  -8   6    0.62    0.59
   6  -8   6    0.61    0.59
  -6  -8  -6    0.80    0.59
  -6   8  -6    0.16    0.58
   6   8   6   -0.62    0.54
  -6  -8  -6    0.10    0.53
  -7   8  -6    3.08    0.86
   7  -8   6    2.57    0.86
   7   8   6    2.27    0.78
  -7  -8  -6    1.96    0.84
  -7  -8  -6    1.80    0.69
  -8  -8  -6    0.80    0.61
  -8   8  -6    0.60    0.70
  -8  -8  -6    1.45    0.69
   8  -8   6    0.90    0.70
   8   8   6    0.47    0.66
  -9  -8  -6   -0.54    0.54
  -9   8  -6   -0.23    0.57
   9  -8   6    0.29    0.72
   9   8   6    0.61    0.68
 -10  -8  -6    6.23    1.10
  10   8   6    8.39    1.27
  10   9  -6    1.10    0.74
 -10  -9   6    0.13    0.59
  10  -9  -6    0.28    0.59
 -10   9   6    0.17    0.74
  -9   9   6   42.88    2.49
  -9  -9   6   41.36    2.55
   9  -9  -6   42.93    2.40
   9  -9  -6   42.13    2.34
   9   9  -6   47.69    2.64
   8   9  -6    4.76    0.97
  -8  -9   6    3.43    0.89
  -8   9   6    4.63    0.92
   8  -9  -6    4.95    0.93
   8  -9  -6    3.68    0.87
  -7   9   6    0.65    0.54
   7  -9  -6   -0.01    0.49
  -7  -9   6    0.75    0.63
   7  -9  -6   -0.12    0.47
   7   9  -6    0.78    0.73
  -6  -9   6   11.60    1.30
  -6   9   6   10.66    1.19
   6  -9  -6   11.43    1.23
   6  -9  -6    9.35    1.14
   6   9  -6   11.40    1.28
   5   9  -6    1.63    0.71
  -5  -9   6    0.79    0.52
   5  -9  -6    0.65    0.57
   5  -9  -6    0.25    0.52
  -5   9   6    0.91    0.56
   4  -9  -6    4.66    0.90
  -4  -9   6    6.68    0.94
   4   9  -6    4.76    0.89
  -4   9   6    6.79    0.93
   4  -9  -6    4.91    0.90
   3  -9  -6    7.52    1.03
  -3  -9   6    7.99    1.01
  -3   9   6    7.40    0.94
  -3   9   6    8.02    1.03
   3   9  -6    6.24    0.94
  -3  -9   6    8.60    0.99
   2   9  -6   15.59    1.17
   2   9  -6   17.40    1.30
  -2  -9   6   12.76    1.14
  -2  -9   6   14.13    1.18
   2  -9  -6   14.65    1.37
  -2   9   6   13.37    1.27
  -2   9   6   12.95    1.07
  -1  -9   6   68.50    2.91
   1   9  -6   70.30    2.85
   1  -9  -6   75.54    3.20
   1   9  -6   75.82    2.91
  -1  -9   6   75.76    2.97
  -1   9   6   71.22    3.10
   0   9  -6   29.17    1.68
   0   9   6   26.81    1.77
   0  -9  -6   28.66    1.89
   0  -9   6   27.32    1.68
  -1  -9  -6   57.96    2.71
   1  -9   6   55.12    2.51
   1   9   6   55.49    2.68
  -1   9  -6   54.67    2.50
  -2   9  -6    4.12    0.86
   2  -9   6    4.31    0.83
   2   9   6    3.78    0.84
  -2  -9  -6    4.83    0.94
   3  -9   6    7.72    1.04
  -3  -9  -6    6.91    1.10
   3   9   6    7.19    1.07
  -3   9  -6    7.92    1.08
  -4  -9  -6    4.52    0.97
  -4   9  -6    5.45    1.00
   4   9   6    5.99    1.02
   4  -9   6    5.84    1.00
  -5   9  -6    1.01    0.65
   5  -9   6    0.15    0.61
  -5  -9  -6    0.12    0.64
   5   9   6    1.71    0.76
  -6   9  -6    1.49    0.73
   6  -9   6    0.76    0.66
  -6  -9  -6    1.48    0.82
   6   9   6   -0.05    0.68
   7  -9   6    5.01    1.06
  -7   9  -6    4.84    1.04
  -7  -9  -6    4.41    1.09
   7   9   6    4.41    1.06
   8   9   6    2.75    0.96
   8  -9   6    2.27    0.86
  -8  -9  -6    2.69    0.93
  -8   9  -6    1.51    0.70
  -9  -9  -6    2.48    0.77
   9   9   6   -0.02    0.73
  -9 -10   6   13.51    1.59
   9 -10  -6   14.13    1.50
   8 -10  -6    0.19    0.61
  -8  10   6    0.74    0.67
  -8 -10   6    0.94    0.68
   8 -10  -6    1.39    0.71
   8  10  -6   -0.41    0.55
   7 -10  -6    3.64    0.84
  -7  10   6    2.37    0.79
   7  10  -6    3.66    0.97
   7 -10  -6    3.14    0.83
  -7 -10   6    4.31    0.97
   6 -10  -6    5.60    0.98
   6  10  -6    4.50    1.03
   6 -10  -6    4.86    0.94
  -6  10   6    3.99    0.87
  -6 -10   6    4.71    0.97
  -5 -10   6   13.18    1.33
   5 -10  -6   14.61    1.43
  -5  10   6   12.81    1.30
  -5  10   6   13.34    1.35
   5  10  -6   14.47    1.44
  -4  10   6    3.01    0.76
  -4  10   6    3.80    0.85
   4 -10  -6    1.55    0.73
   4  10  -6    3.10    0.89
  -4 -10   6    1.97    0.66
  -3  10   6    0.27    0.46
  -3  10   6    0.90    0.60
   3  10  -6   -0.08    0.59
   3 -10  -6    0.13    0.62
   2 -10  -6   57.09    2.79
  -2  10   6   53.33    2.73
   2  10  -6   60.09    2.65
  -2 -10   6   59.57    2.65
  -1  10   6    3.08    0.86
  -1 -10   6    3.23    0.83
   1  10  -6    4.47    0.82
   1 -10  -6    4.37    0.99
   0 -10  -6    6.01    1.13
   0  10  -6    4.87    0.91
   0 -10   6    5.49    0.95
   0  10   6    6.36    1.04
  -1  10  -6    1.36    0.63
   1  10   6    1.15    0.70
  -1 -10  -6   -0.12    0.65
   1 -10   6    1.31    0.63
   2 -10   6   10.09    1.16
  -2  10  -6    7.15    1.04
  -2 -10  -6    8.84    1.20
   2  10   6    9.50    1.24
   3 -10   6    0.20    0.60
   3  10   6    0.48    0.58
  -3 -10  -6    0.98    0.67
  -3  10  -6   -0.22    0.51
  -4 -10  -6   49.43    2.76
  -4  10  -6   51.40    2.64
   4  10   6   53.83    2.78
   4 -10   6   52.52    2.72
  -5  10  -6    4.95    1.01
   5  10   6    6.15    1.14
   5 -10   6    4.72    1.07
  -5 -10  -6    5.69    1.15
   6  10   6    9.14    1.32
   6 -10   6    7.58    1.24
  -6  10  -6    5.39    1.11
  -6 -10  -6    5.85    1.14
   7 -10   6    3.26    1.01
  -7 -10  -6    5.87    1.22
   7  10   6    4.02    1.08
  -7  10  -6    6.08    1.15
  -8 -11   6   -0.12    0.53
  -7 -11   6    1.22    0.64
   7 -11  -6    1.30    0.73
  -7  11   6    0.43    0.69
  -7  11   6    0.11    0.48
   7  11  -6    0.67    0.64
   6 -11  -6    7.26    1.17
  -6  11   6    4.47    0.91
  -6  11   6    7.09    1.14
   6  11  -6    5.32    1.06
   5  11  -6   -0.78    0.63
  -5  11   6    1.23    0.64
  -5  11   6    0.42    0.56
   5 -11  -6    0.40    0.63
  -4  11   6    1.29    0.66
  -4  11   6    1.70    0.64
   4  11  -6    0.40    0.67
   4 -11  -6    0.78    0.76
   3 -11  -6   10.18    1.31
  -3  11   6    8.82    1.18
   3  11  -6   10.37    1.26
  -2  11   6   10.54    1.29
   2 -11  -6    9.43    1.30
  -1 -11   6    2.19    0.77
  -1  11   6    2.70    0.79
   1 -11  -6    2.04    0.80
   0  11  -6    8.25    1.10
   0  11   6    7.92    1.19
   0 -11   6    7.53    1.09
   0 -11  -6    8.31    1.27
  -1 -11  -6    0.56    0.68
   1 -11   6    0.36    0.52
  -1  11  -6    0.64    0.57
   1  11   6    0.25    0.64
  -2 -11  -6   -0.91    0.53
   2  11   6    0.83    0.68
  -2  11  -6   -0.33    0.49
   2 -11   6    0.28    0.55
  -3 -11  -6    6.33    1.18
   3  11   6    6.19    1.16
  -3  11  -6    4.32    1.02
   3 -11   6    4.72    1.00
  -4  11  -6    3.18    0.90
   4 -11   6    3.69    0.95
  -4 -11  -6    3.05    0.98
   4  11   6    2.02    0.94
   5 -11   6    9.20    1.35
  -5  11  -6    7.49    1.27
   5  11   6    8.05    1.31
  -5 -11  -6    8.32    1.39
  -6  12   6    5.48    0.98
  -5  12   6    2.53    0.72
  -5  12   6    0.82    0.67
   5  12  -6   -0.47    0.62
   4 -12  -6   11.52    1.46
  -4  12   6   12.54    1.41
   4  12  -6    9.93    1.37
  -3  12   6   22.82    1.78
   3 -12  -6   23.81    1.91
  -2  12   6    7.89    1.21
   2 -12  -6    9.39    1.39
   1 -12  -6    5.56    1.11
  -1  12   6    6.29    1.11
   0  12   6    0.50    0.57
   0 -12   6    1.01    0.66
   0 -12  -6   -0.51    0.68
  -1 -12  -6    4.36    1.09
   1 -12   6    6.14    1.08
   1  12   6    6.27    1.13
  -1  12  -6    5.71    1.01
  -2  12  -6    3.53    0.87
   2 -12   6    3.20    0.88
  -2 -12  -6    3.02    1.08
   2  12   6    5.07    1.07
  -3  12  -6    2.54    0.89
   3 -12   6    3.24    0.96
  14   0  -7    0.23    0.48
  13   0  -7   22.75    1.67
 -13   0   7   24.32    1.73
  12   0  -7    0.93    0.58
 -12   0   7   -0.15    0.50
 -11   0   7    3.53    0.78
 -11   0   7    2.99    0.70
  11   0  -7    1.98    0.65
 -10   0   7   -0.26    0.41
 -10   0   7   -0.98    0.37
  10   0  -7   -0.58    0.44
  -9   0   7   -0.08    0.37
   9   0  -7    0.08    0.41
  -9   0   7   -0.06    0.38
  -8   0   7    0.60    0.39
   8   0  -7    0.01    0.35
  -8   0   7   -0.13    0.34
  -7   0   7    3.16    0.54
   7   0  -7    4.35    0.65
  -7   0   7    3.82    0.62
  -6   0   7    0.36    0.28
  -6   0   7   -0.06    0.26
   6   0  -7    0.25    0.32
  -5   0   7   11.30    0.78
   5   0  -7    9.90    0.78
   4   0  -7    0.30    0.30
   4   0  -7   -0.18    0.23
  -4   0   7    0.17    0.22
   3   0  -7   40.78    1.59
  -3   0   7   43.83    1.21
   3   0  -7   42.88    1.61
  -3   0   7   39.79    1.61
   2   0  -7   -0.05    0.22
   2   0  -7    0.23    0.25
  -2   0   7   -0.05    0.13
  -2   0   7    1.21    0.32
  -1   0   7  280.24    7.37
  -1   0   7  274.65    7.81
   1   0  -7  275.18    7.57
   1   0  -7  275.22    7.48
  -1   0  -7    0.50    0.28
   1   0   7    1.31    0.31
  -1   0  -7    0.45    0.27
  -1   0  -7    0.57    0.23
  -2   0  -7   -0.13    0.23
  -2   0  -7   -0.04    0.26
   2   0   7   -0.28    0.23
   3   0   7   16.85    0.73
  -3   0  -7   18.03    0.95
   3   0   7   17.04    0.98
  -3   0  -7   16.61    1.07
  -4   0  -7    4.01    0.61
   4   0   7   -0.35    0.31
  -4   0  -7   -0.11    0.30
  -5   0  -7  352.49   10.26
  -5   0  -7  356.52    9.56
   5   0   7  353.14    9.95
  -6   0  -7    0.23    0.34
   6   0   7   -0.43    0.36
  -6   0  -7   -0.16    0.37
  -7   0  -7   52.27    2.45
   7   0   7   56.05    2.43
  -7   0  -7   55.37    2.13
   8   0   7   -0.15    0.45
  -8   0  -7    0.58    0.47
   9   0   7   13.32    1.30
  -9   0  -7   15.10    1.30
 -10   0  -7   -0.17    0.44
  10   0   7   -0.07    0.56
 -11   0  -7    1.59    0.67
  11   0   7    1.36    0.67
 -12   0  -7    0.87    0.62
  12   0   7   -0.87    0.59
  14   1  -7    5.05    0.99
 -14  -1   7    4.11    0.90
  14  -1  -7    3.07    0.82
  13   1  -7   28.53    1.90
 -13  -1   7   29.94    2.00
  13  -1  -7   32.43    1.93
 -12  -1   7    9.39    1.18
  12  -1  -7    9.51    1.09
 -12   1   7    8.82    1.08
  12   1  -7    8.45    1.09
 -11  -1   7    6.82    1.01
 -11   1   7    6.52    0.91
  11  -1  -7    6.04    0.91
 -11   1   7    6.48    0.93
  11   1  -7    7.88    1.01
 -10   1   7   48.43    2.15
 -10   1   7   46.94    2.17
 -10  -1   7   48.36    2.07
  10  -1  -7   45.95    2.24
  10   1  -7   43.88    2.22
 -10  -1   7   49.33    2.37
  -9  -1   7   20.43    1.37
  -9   1   7   19.41    1.26
   9  -1  -7   18.65    1.27
   9   1  -7   15.99    1.22
  -9  -1   7   20.70    1.22
  -9   1   7   17.87    1.20
  -8  -1   7   11.71    0.88
   8  -1  -7   12.86    1.04
  -8  -1   7   12.86    1.06
   8   1  -7   12.52    1.05
  -8   1   7   11.06    0.92
  -8   1   7   13.11    0.98
  -7  -1   7   39.35    1.68
  -7   1   7   41.61    1.73
   7  -1  -7   40.67    1.82
   7   1  -7   35.94    1.76
  -7   1   7   38.57    1.71
  -7  -1   7   40.99    1.86
   6  -1  -7   55.20    2.22
  -6   1   7   60.86    2.20
   6   1  -7   57.74    2.26
  -6   1   7   59.43    2.20
  -6  -1   7   56.71    2.29
   5   1  -7  371.23   10.28
   5  -1  -7  374.64    9.71
   5   1  -7  378.54    9.93
   5  -1  -7  367.75   10.31
  -5   1   7  357.85    9.97
  -5  -1   7  367.02   10.45
  -5   1   7  363.24   10.28
  -4   1   7   -0.22    0.24
  -4  -1   7    1.94    0.40
   4  -1  -7    0.25    0.27
  -4   1   7    0.74    0.28
   4   1  -7    0.29    0.30
   4  -1  -7    0.14    0.18
   4   1  -7    0.99    0.35
   3  -1  -7   37.62    1.19
   3  -1  -7   33.66    1.43
   3  -1  -7   35.33    1.43
   3   1  -7   36.91    1.44
  -3   1   7   33.26    1.39
  -3  -1   7   33.41    1.47
   3   1  -7   35.76    1.43
  -2  -1   7  269.89    7.48
   2  -1  -7  264.10    6.98
   2   1  -7  262.85    7.20
   2  -1  -7  259.51    7.11
   2   1  -7  255.39    7.10
  -2   1   7  256.99    7.32
   2  -1  -7  249.08    7.23
  -2  -1   7  263.35    6.84
   1   1  -7  308.47    8.21
   1   1  -7  298.27    8.13
   1  -1  -7  304.03    8.29
  -1  -1   7  305.89    8.01
   1  -1  -7  297.46    8.10
  -1   1   7  300.62    8.43
  -1  -1   7  297.60    8.51
   1  -1  -7  301.15    8.11
   0   1  -7   78.62    2.40
   0  -1  -7   80.10    2.53
   0  -1  -7   78.84    2.68
   0   1  -7   81.55    2.61
   0  -1  -7   82.56    2.55
   0  -1  -7   83.11    2.55
   0  -1   7   79.56    2.73
   0  -1   7   83.42    2.47
   1   1   7  130.80    3.87
  -1  -1  -7  129.51    3.79
  -1   1  -7  134.49    3.65
  -1  -1  -7  134.61    4.08
  -1  -1  -7  130.46    3.82
  -1   1  -7  129.15    3.89
   1  -1   7  126.68    3.82
  -1   1  -7  131.25    4.12
  -2   1  -7  362.75   10.18
   2   1   7  353.43    9.79
  -2  -1  -7  360.90   10.13
  -2   1  -7  364.85    9.49
  -2  -1  -7  360.03    9.50
  -2   1  -7  365.53    9.65
   2   1   7  350.09    9.68
   2  -1   7  354.17    9.76
  -3   1  -7   18.95    1.10
   3   1   7   16.52    0.82
  -3  -1  -7   17.89    1.09
  -3  -1  -7   17.24    0.91
  -3   1  -7   17.76    1.02
   3  -1   7   18.46    1.04
   3   1   7   17.14    1.01
   4   1   7  351.13    9.64
  -4  -1  -7  360.88    9.47
   4   1   7  354.73    9.93
  -4  -1  -7  346.63   10.20
  -4   1  -7  370.45    9.68
  -4   1  -7  349.06   10.22
   4  -1   7  358.63    9.91
  -5   1  -7   12.78    0.99
  -5  -1  -7   12.56    1.01
  -5  -1  -7   14.42    0.85
   5  -1   7   14.48    1.04
  -5   1  -7   14.59    0.97
   5   1   7   12.96    1.00
   6   1   7    3.20    0.66
  -6   1  -7    3.88    0.69
  -6   1  -7    4.45    0.65
  -6  -1  -7    3.87    0.70
   6  -1   7    2.92    0.61
  -7   1  -7  174.76    5.69
   7   1   7  177.37    5.57
  -7  -1  -7  175.84    5.74
   7  -1   7  169.66    5.49
  -7   1  -7  162.14    5.13
  -8  -1  -7   61.47    2.77
  -8   1  -7   59.07    2.70
   8  -1   7   60.58    2.65
   8   1   7   57.86    2.63
  -9  -1  -7    4.67    0.87
   9   1   7    4.75    0.89
   9  -1   7    3.56    0.82
  -9   1  -7    3.95    0.86
 -10   1  -7   32.96    2.01
  10   1   7   33.06    2.02
 -10  -1  -7   31.67    2.04
  10  -1   7   30.32    1.92
  11   1   7    5.58    1.04
  11  -1   7    3.49    0.85
 -11  -1  -7    3.33    0.81
 -11   1  -7    4.67    0.96
 -12   1  -7    0.00    0.57
 -12  -1  -7    0.33    0.68
  12  -1   7   -0.13    0.59
  12   1   7    0.16    0.69
  14  -2  -7    2.46    0.73
 -14  -2   7    2.05    0.79
  14   2  -7    1.87    0.78
  13  -2  -7   12.79    1.30
 -13  -2   7    9.54    1.29
  13   2  -7   13.00    1.33
 -13   2   7   10.46    1.21
 -12   2   7    2.20    0.72
  12  -2  -7    3.08    0.77
  12   2  -7    2.28    0.66
 -12  -2   7    1.88    0.76
 -11  -2   7   18.52    1.46
 -11   2   7   18.24    1.35
  11  -2  -7   17.64    1.40
  11   2  -7   18.02    1.38
  10  -2  -7  125.62    4.41
  10   2  -7  120.82    4.35
 -10  -2   7  122.64    4.53
 -10   2   7  122.20    4.20
   9  -2  -7    0.07    0.44
  -9  -2   7   -0.21    0.36
  -9   2   7   -0.15    0.38
  -9   2   7    0.22    0.41
  -9  -2   7   -0.20    0.40
   9   2  -7   -0.09    0.42
  -8  -2   7    0.25    0.36
  -8  -2   7   -0.55    0.35
  -8   2   7    0.51    0.42
  -8   2   7    0.50    0.37
   8  -2  -7    0.82    0.47
   8   2  -7   -0.05    0.40
  -7   2   7  108.98    3.54
  -7  -2   7  104.71    3.37
   7   2  -7   96.14    3.54
  -7   2   7  106.89    3.45
   7  -2  -7  103.54    3.61
  -7  -2   7  106.67    3.76
   6  -2  -7  292.52    7.78
   6  -2  -7  283.55    8.27
  -6  -2   7  287.59    8.46
  -6   2   7  281.84    8.01
   6   2  -7  278.91    8.22
   6   2  -7  287.57    7.87
  -6   2   7  288.69    8.13
  -5   2   7    2.62    0.41
   5   2  -7    2.32    0.52
  -5  -2   7    2.27    0.53
   5   2  -7    2.93    0.47
  -5   2   7    2.42    0.50
   5  -2  -7    2.90    0.53
   5  -2  -7    2.68    0.38
   4  -2  -7  329.93    9.37
  -4   2   7  333.01    9.28
   4   2  -7  340.21    9.35
   4   2  -7  335.63    9.04
   4  -2  -7  341.84    8.98
  -4   2   7  337.10    9.15
  -4  -2   7  329.22    9.57
   3  -2  -7 1612.12   41.44
  -3   2   7 1599.04   42.51
   3  -2  -7 1593.01   42.12
   3   2  -7 1621.20   42.06
  -3   2   7 1581.72   40.81
  -3  -2   7 1640.48   42.81
   3   2  -7 1602.39   40.77
  -2  -2   7    0.00    0.24
  -2  -2   7    0.24    0.16
   2  -2  -7    0.68    0.29
   2   2  -7    0.20    0.27
   2   2  -7    0.15    0.26
  -2   2   7   -0.13    0.18
   2  -2  -7    0.31    0.28
   2  -2  -7    0.18    0.29
  -1  -2   7  547.54   15.13
   1   2  -7  557.87   14.65
   1   2  -7  538.67   14.41
   1  -2  -7  549.42   14.82
  -1  -2   7  547.37   14.40
   1  -2  -7  559.65   14.60
   1  -2  -7  560.84   14.38
   0  -2  -7  228.37    6.37
   0  -2  -7  222.34    6.30
   0  -2  -7  223.41    6.14
   0  -2   7  221.66    6.55
   0  -2   7  226.23    6.16
   0   2  -7  221.88    6.11
   0  -2  -7  224.34    6.45
   0   2  -7  228.04    6.28
  -1  -2  -7   22.46    1.14
  -1   2  -7   20.53    1.13
  -1  -2  -7   23.88    1.03
   1  -2   7   23.19    1.04
  -1   2  -7   23.31    0.81
  -1  -2  -7   24.08    1.09
  -1  -2  -7   22.73    1.13
  -2  -2  -7  559.50   14.29
  -2  -2  -7  559.34   14.85
   2   2   7  550.48   14.79
   2  -2   7  550.61   14.72
  -2   2  -7  548.13   14.53
  -2  -2  -7  546.37   15.16
  -2   2  -7  548.26   15.25
   3  -2   7    9.95    0.80
  -3   2  -7   10.71    0.85
  -3  -2  -7   10.22    0.84
   3   2   7   10.97    0.71
  -3  -2  -7   11.30    0.69
  -3   2  -7   10.76    0.86
   4  -2   7    3.77    0.59
   4   2   7    3.12    0.58
  -4  -2  -7    3.90    0.45
  -4   2  -7    3.20    0.56
  -4   2  -7    3.87    0.64
  -4  -2  -7    3.78    0.61
   4   2   7    4.04    0.50
   5   2   7   12.98    0.86
   5   2   7   10.90    0.96
  -5  -2  -7   13.97    1.06
  -5   2  -7   11.96    0.96
   5  -2   7   13.37    1.02
  -5   2  -7   12.85    0.98
   6   2   7   30.05    1.63
  -6  -2  -7   28.98    1.64
  -6   2  -7   29.02    1.61
  -6   2  -7   30.05    1.52
   6  -2   7   30.63    1.63
  -7   2  -7   13.52    1.12
  -7   2  -7   13.20    1.06
   7  -2   7   13.50    1.18
  -7  -2  -7   14.39    1.21
   7   2   7   14.22    1.22
   8   2   7   58.76    2.63
  -8  -2  -7   60.40    2.72
  -8   2  -7   58.11    2.66
  -8   2  -7   56.67    2.37
   8  -2   7   54.76    2.53
  -9   2  -7    9.59    1.14
   9  -2   7    7.53    0.99
   9   2   7    7.36    1.02
  -9  -2  -7    8.92    1.13
  10   2   7   11.04    1.25
 -10   2  -7    9.94    1.23
  10  -2   7   10.95    1.20
 -10  -2  -7   11.02    1.33
 -11   2  -7    2.25    0.73
  11  -2   7    1.74    0.71
  11   2   7    0.64    0.66
 -11  -2  -7    1.81    0.73
  12  -2   7    3.22    0.93
  12   2   7    4.35    1.07
 -12  -2  -7    4.04    1.08
 -12   2  -7    1.30    0.72
  14  -3  -7    0.84    0.58
 -14  -3   7    2.04    0.85
  14   3  -7    0.53    0.62
  13  -3  -7   -0.13    0.53
 -13   3   7    0.36    0.59
  13   3  -7    0.67    0.58
 -13  -3   7    1.28    0.63
 -12   3   7    2.20    0.70
  12   3  -7    1.63    0.68
 -12  -3   7    1.69    0.73
  12  -3  -7    0.92    0.58
  11  -3  -7    2.31    0.73
 -11  -3   7    1.80    0.74
  11   3  -7    2.61    0.77
 -11   3   7    1.75    0.68
 -10  -3   7    3.54    0.84
 -10   3   7    2.55    0.71
  10  -3  -7    3.70    0.77
  10   3  -7    2.65    0.75
  -9   3   7   28.28    1.63
   9   3  -7   29.15    1.71
  -9  -3   7   28.10    1.80
   9  -3  -7   29.34    1.66
  -8  -3   7   15.66    1.00
   8   3  -7   16.51    1.27
   8  -3  -7   16.43    1.23
  -8   3   7   14.24    1.14
  -8  -3   7   15.36    1.24
   7   3  -7    3.29    0.68
   7  -3  -7    4.51    0.70
   7  -3  -7    3.23    0.49
  -7   3   7    3.43    0.62
   7   3  -7    2.14    0.48
  -7  -3   7    4.52    0.74
  -6   3   7    0.11    0.23
   6  -3  -7   -0.12    0.28
  -6  -3   7    0.25    0.33
   6   3  -7   -0.32    0.36
   6   3  -7   -0.34    0.28
   6  -3  -7    0.69    0.38
  -6   3   7    1.54    0.50
   5  -3  -7   30.61    1.32
   5  -3  -7   30.02    1.49
   5   3  -7   32.07    1.51
   5   3  -7   32.68    1.40
  -5   3   7   33.02    1.26
  -5   3   7   31.48    1.50
  -5  -3   7   29.93    1.55
  -4  -3   7   21.77    1.24
   4   3  -7   20.73    1.08
   4  -3  -7   22.69    1.07
   4  -3  -7   21.19    1.19
   4   3  -7   23.99    1.22
  -4   3   7   20.99    1.13
  -4   3   7   22.91    0.97
  -3   3   7  531.87   14.25
   3  -3  -7  530.24   14.05
  -3   3   7  539.62   13.98
   3  -3  -7  517.60   14.37
   3   3  -7  526.75   14.27
   3   3  -7  527.55   13.88
  -3  -3   7  532.11   13.77
  -3  -3   7  524.19   14.67
   2   3  -7   90.10    2.86
   2  -3  -7   92.25    2.87
  -2   3   7   93.11    2.79
  -2   3   7   87.88    2.89
  -2  -3   7   97.35    2.66
   2   3  -7   85.94    2.90
  -2  -3   7   87.05    3.07
   2  -3  -7   89.16    3.01
  -1   3   7  858.56   22.22
  -1  -3   7  868.99   22.50
  -1  -3   7  850.02   23.38
   1   3  -7  870.13   22.77
   1   3  -7  876.40   22.34
   1  -3  -7  874.44   23.13
   1  -3  -7  866.70   23.01
   1  -3  -7  856.46   22.68
   0  -3   7  175.20    5.04
   0  -3  -7  184.67    5.25
   0  -3  -7  177.27    5.22
   0   3  -7  181.57    4.97
   0   3  -7  175.29    5.19
   0  -3  -7  183.08    5.30
   0  -3  -7  175.28    5.01
   0  -3   7  178.74    5.42
  -1  -3  -7  183.86    5.51
  -1  -3  -7  183.12    5.53
  -1  -3  -7  187.31    5.20
   1  -3   7  184.65    5.65
  -1  -3  -7  192.95    5.54
  -1   3  -7  181.79    5.45
   1  -3   7  192.19    5.38
  -1   3  -7  196.21    5.10
  -2   3  -7   64.26    2.35
   2  -3   7   64.74    2.28
  -2  -3  -7   64.57    2.37
  -2   3  -7   63.04    2.43
  -2  -3  -7   65.85    2.35
  -2  -3  -7   65.19    2.07
   2   3   7   60.77    2.24
  -3  -3  -7   14.31    0.94
  -3   3  -7   13.74    0.99
  -3  -3  -7   14.56    1.02
  -3   3  -7   14.99    1.00
   3  -3   7   13.77    0.92
  -3  -3  -7   13.41    0.73
   3   3   7   12.39    0.86
  -4   3  -7   25.75    1.41
   4  -3   7   24.77    1.32
  -4  -3  -7   24.29    1.41
   4   3   7   24.22    1.21
  -4   3  -7   21.08    1.27
  -4  -3  -7   24.63    1.37
  -5  -3  -7   28.61    1.52
   5   3   7   26.83    1.35
   5   3   7   24.51    1.46
  -5   3  -7   27.18    1.47
   5  -3   7   29.96    1.53
  -5   3  -7   29.22    1.55
  -6   3  -7    3.38    0.67
   6   3   7    3.00    0.70
  -6   3  -7    3.18    0.67
   6   3   7    2.59    0.60
  -6  -3  -7    3.11    0.68
   6  -3   7    3.15    0.66
  -7  -3  -7   52.36    2.45
  -7   3  -7   50.11    2.36
   7  -3   7   53.18    2.38
  -7   3  -7   52.24    2.25
   7   3   7   50.88    2.38
   8   3   7   79.98    3.23
  -8  -3  -7   77.55    3.27
  -8   3  -7   77.24    3.00
   8  -3   7   75.85    3.16
  -8   3  -7   75.03    3.17
  -9  -3  -7    0.89    0.58
  -9   3  -7    0.92    0.54
   9  -3   7    0.77    0.55
   9   3   7   -0.13    0.58
  -9   3  -7    0.60    0.55
 -10   3  -7    4.30    0.88
  10   3   7    4.16    0.95
 -10  -3  -7    4.92    0.98
  10  -3   7    3.11    0.84
 -11  -3  -7    0.38    0.60
 -11   3  -7    2.93    0.71
  11  -3   7    2.30    0.80
  11   3   7    1.28    0.78
  12   3   7   15.52    1.64
 -12   3  -7   15.33    1.58
 -14   4   7    5.49    1.02
 -13   4   7    4.89    0.94
 -13  -4   7    3.35    0.97
  13  -4  -7    4.49    0.87
  13   4  -7    5.00    1.06
 -12   4   7   12.35    1.33
  12  -4  -7   12.39    1.25
 -12  -4   7   12.87    1.48
  12   4  -7   10.89    1.31
 -11  -4   7    6.61    1.08
 -11   4   7    6.36    0.98
  11  -4  -7    6.94    0.99
  11   4  -7    8.53    1.14
  10   4  -7   31.94    1.90
  10  -4  -7   28.97    1.75
 -10  -4   7   29.23    1.93
 -10   4   7   29.80    1.78
   9   4  -7   28.17    1.72
  -9  -4   7   29.90    1.83
  -9   4   7   26.68    1.64
   9  -4  -7   28.62    1.70
   8   4  -7   13.30    1.16
  -8  -4   7   11.33    1.18
   8  -4  -7   12.46    1.07
  -8   4   7   12.82    1.16
   7  -4  -7    6.89    0.71
   7  -4  -7    5.17    0.74
  -7   4   7    4.77    0.75
   7   4  -7    6.02    0.83
   7   4  -7    5.74    0.63
  -7  -4   7    6.00    0.87
  -6  -4   7  106.60    3.89
  -6   4   7  109.00    3.68
   6  -4  -7  109.48    3.74
   6   4  -7  111.57    3.76
   6   4  -7  107.97    3.39
   6  -4  -7  106.73    3.49
  -5   4   7   69.75    2.64
  -5  -4   7   73.29    2.87
   5   4  -7   75.08    2.52
   5   4  -7   75.07    2.74
   5  -4  -7   76.26    2.58
   5  -4  -7   71.94    2.71
   4  -4  -7    2.53    0.53
   4   4  -7    2.60    0.47
  -4  -4   7    3.40    0.63
  -4   4   7    3.54    0.57
   4   4  -7    3.74    0.60
   4  -4  -7    2.90    0.50
   3   4  -7   18.62    1.05
  -3   4   7   18.82    1.08
  -3  -4   7   17.92    1.17
   3  -4  -7   18.29    1.15
   3  -4  -7   18.88    1.06
   3   4  -7   18.08    1.07
  -3  -4   7   18.44    0.83
  -3   4   7   18.28    0.80
   2  -4  -7   19.48    1.10
   2   4  -7   19.34    1.03
  -2  -4   7   21.40    0.93
   2  -4  -7   19.95    1.18
   2   4  -7   19.71    1.12
  -2  -4   7   20.35    1.18
  -2   4   7   21.62    1.09
  -2   4   7   21.15    0.89
   1   4  -7  141.37    4.37
  -1  -4   7  143.02    4.58
   1  -4  -7  146.39    4.24
   1  -4  -7  140.95    4.50
  -1   4   7  143.04    4.27
   1  -4  -7  146.54    4.42
  -1  -4   7  148.11    4.21
   1   4  -7  147.41    4.24
   0   4  -7   28.66    1.14
   0  -4  -7   28.81    1.44
   0  -4  -7   27.86    1.21
   0  -4   7   28.30    1.42
   0   4   7   28.95    1.24
   0   4  -7   26.83    1.35
   0  -4   7   27.99    1.22
   0  -4  -7   28.02    1.39
  -1  -4  -7   98.13    3.32
  -1   4  -7   99.44    2.84
  -1  -4  -7   99.17    3.18
   1  -4   7   99.67    3.36
  -1   4  -7   93.65    3.24
   1  -4   7   95.56    3.12
   1   4   7   96.17    3.26
   1   4   7  102.42    3.01
   2   4   7   88.32    3.03
   2  -4   7   91.66    3.11
  -2  -4  -7   83.68    2.97
  -2  -4  -7   91.04    3.11
   2   4   7   91.05    2.69
  -2   4  -7   85.27    3.05
   2  -4   7   85.96    2.94
  -3   4  -7    0.22    0.32
  -3  -4  -7    0.56    0.45
   3   4   7    1.38    0.43
  -3  -4  -7    1.14    0.43
   3  -4   7    0.65    0.34
  -3   4  -7    0.00    0.36
  -4  -4  -7   -0.17    0.42
  -4   4  -7   -0.01    0.30
  -4  -4  -7   -0.13    0.30
   4   4   7    0.03    0.35
   4  -4   7   -0.21    0.32
  -4   4  -7   -0.31    0.33
  -5   4  -7   70.53    2.74
  -5  -4  -7   72.04    2.81
   5  -4   7   67.20    2.72
  -5   4  -7   70.97    2.81
  -5  -4  -7   77.34    2.94
   5   4   7   67.52    2.63
   6   4   7   26.89    1.64
   6  -4   7   28.28    1.65
  -6   4  -7   28.50    1.62
   6   4   7   26.59    1.50
  -6  -4  -7   28.50    1.65
  -6   4  -7   31.10    1.65
   7  -4   7    1.12    0.61
  -7  -4  -7    1.98    0.60
   7   4   7    0.45    0.56
  -7   4  -7    1.24    0.55
  -7   4  -7    1.26    0.56
   7   4   7    1.55    0.62
  -8   4  -7    0.53    0.47
   8   4   7    0.74    0.60
  -8   4  -7    0.69    0.52
  -8  -4  -7    0.32    0.51
   8  -4   7    0.73    0.60
  -9   4  -7   -0.45    0.41
  -9   4  -7   -0.06    0.52
   9   4   7   -0.15    0.57
  -9  -4  -7    0.01    0.52
   9  -4   7   -0.43    0.43
  10  -4   7    3.76    0.88
 -10   4  -7    6.52    1.00
 -10   4  -7    4.48    0.87
 -10  -4  -7    4.22    0.91
  10   4   7    3.64    0.95
  11  -4   7   -0.09    0.52
 -11  -4  -7    0.68    0.64
 -11   4  -7    0.36    0.53
  11   4   7    1.32    0.79
  13   5  -7   18.62    1.65
 -13  -5   7   21.29    1.84
 -13   5   7   20.73    1.67
 -12   5   7    3.29    0.82
  12  -5  -7    3.75    0.84
  12   5  -7    2.10    0.81
 -12  -5   7    3.82    0.99
  11   5  -7   17.29    1.54
 -11   5   7   17.56    1.45
 -11  -5   7   16.70    1.56
  11  -5  -7   19.22    1.46
 -10  -5   7    2.61    0.83
 -10   5   7    3.91    0.87
  10  -5  -7    3.75    0.78
  10   5  -7    4.06    0.87
   9  -5  -7   30.30    1.79
  -9  -5   7   32.37    1.97
   9   5  -7   28.74    1.81
  -9   5   7   31.28    1.81
  -8  -5   7    9.65    1.17
   8  -5  -7    9.11    1.02
   8   5  -7   10.47    1.13
  -8   5   7    9.09    1.03
   8  -5  -7    9.28    0.88
  -7  -5   7    2.25    0.67
   7   5  -7    3.80    0.80
  -7   5   7    2.48    0.66
   7  -5  -7    2.52    0.56
   7  -5  -7    2.74    0.63
   6   5  -7    1.86    0.61
   6  -5  -7    1.94    0.57
  -6   5   7    1.18    0.51
  -6  -5   7    0.79    0.52
   6   5  -7    1.35    0.40
   6  -5  -7    1.44    0.52
   5  -5  -7    4.43    0.70
  -5   5   7    4.06    0.69
   5  -5  -7    3.76    0.62
   5   5  -7    4.51    0.57
   5   5  -7    3.94    0.67
  -5  -5   7    3.69    0.73
  -4  -5   7    7.52    0.87
   4  -5  -7    7.45    0.81
  -4   5   7    9.71    0.81
   4   5  -7    6.89    0.69
   4   5  -7    7.93    0.85
   4  -5  -7    6.85    0.76
   3  -5  -7  125.26    3.98
   3   5  -7  126.30    3.97
   3   5  -7  123.84    3.84
  -3  -5   7  116.53    4.12
  -3  -5   7  127.63    3.70
   3  -5  -7  123.41    4.07
  -3   5   7  120.23    3.89
   2  -5  -7   20.70    1.23
  -2   5   7   21.54    1.16
   2   5  -7   19.84    1.15
  -2  -5   7   22.26    1.06
   2  -5  -7   20.17    1.23
  -2  -5   7   21.60    1.26
   2   5  -7   21.34    1.20
   1   5  -7   22.11    1.14
   1  -5  -7   24.44    1.03
   1   5  -7   24.27    1.32
  -1  -5   7   23.21    1.33
  -1   5   7   22.35    1.17
  -1  -5   7   23.43    1.13
   1  -5  -7   21.43    1.32
   1  -5  -7   26.59    1.38
   0   5  -7   13.11    0.81
   0   5  -7   12.85    1.00
   0  -5   7   14.16    0.99
   0   5   7   11.87    0.81
   0  -5  -7   13.25    1.04
   0  -5  -7   12.79    0.77
   0  -5   7   13.26    0.89
   0  -5  -7   12.23    1.04
   1   5   7   17.41    1.12
  -1  -5  -7   18.82    1.19
  -1  -5  -7   18.38    1.00
   1  -5   7   20.94    1.19
   1   5   7   19.33    0.96
  -1   5  -7   17.55    1.13
   1  -5   7   17.52    1.05
  -2  -5  -7    4.96    0.72
  -2   5  -7    4.55    0.72
   2  -5   7    5.75    0.69
  -2  -5  -7    6.33    0.65
   2  -5   7    5.83    0.67
   2   5   7    4.95    0.67
   2   5   7    6.88    0.55
  -3   5  -7   16.82    1.18
  -3  -5  -7   17.77    1.09
   3  -5   7   16.57    1.09
  -3  -5  -7   18.77    1.28
   3   5   7   17.22    1.13
   3  -5   7   17.62    1.14
   4  -5   7   37.24    1.77
  -4  -5  -7   37.17    1.73
   4   5   7   35.78    1.73
  -4   5  -7   35.42    1.78
  -4  -5  -7   32.90    1.82
  -5   5  -7   11.14    1.08
  -5  -5  -7    7.63    0.98
   5  -5   7   10.62    1.03
   5   5   7   11.81    1.01
  -5  -5  -7   11.22    1.00
  -5   5  -7   10.87    0.97
  -6  -5  -7   46.74    2.28
  -6   5  -7   47.61    2.26
   6  -5   7   51.54    2.35
  -6   5  -7   49.87    2.27
   6   5   7   45.38    2.15
  -6  -5  -7   49.22    2.36
   7   5   7    0.23    0.54
   7  -5   7    0.05    0.47
  -7   5  -7   -0.77    0.46
   7   5   7    0.73    0.57
  -7  -5  -7   -0.21    0.51
  -7   5  -7    0.23    0.43
  -8   5  -7    9.42    1.07
  -8   5  -7    7.05    1.04
  -8  -5  -7    8.91    1.17
   8  -5   7    8.07    1.05
   8   5   7    7.85    1.11
  -9   5  -7    7.45    1.10
  -9  -5  -7   11.82    1.34
   9   5   7    8.14    1.17
   9  -5   7    8.03    1.11
  -9   5  -7   11.31    1.19
  10  -5   7    0.04    0.57
 -10   5  -7    1.18    0.67
 -10  -5  -7    0.87    0.60
  10   5   7    0.45    0.71
  11  -5   7   16.94    1.66
 -11   5  -7   15.72    1.40
  11   5   7   15.68    1.67
 -11  -5  -7   14.96    1.62
  12  -6  -7   37.62    2.21
 -12   6   7   43.57    2.40
 -12  -6   7   39.39    2.50
  12   6  -7   36.23    2.37
 -11   6   7    6.53    1.06
  11   6  -7    8.59    1.25
  11  -6  -7    8.57    1.11
 -11  -6   7    6.68    1.17
 -10  -6   7   17.05    1.53
 -10   6   7   17.57    1.45
  10  -6  -7   16.76    1.36
  10   6  -7   17.25    1.55
  -9  -6   7    0.04    0.58
  -9   6   7    0.02    0.50
   9   6  -7    0.33    0.64
   9  -6  -7    0.44    0.51
  -8  -6   7  115.77    4.41
   8  -6  -7  108.32    4.06
   8  -6  -7  114.06    3.91
   8   6  -7  111.80    4.18
  -8   6   7  111.99    4.09
   7  -6  -7    0.17    0.44
  -7  -6   7    0.30    0.53
   7  -6  -7    0.02    0.42
   7   6  -7   -0.27    0.46
  -7   6   7   -0.50    0.37
   6   6  -7  109.73    3.90
   6  -6  -7  104.55    3.82
   6  -6  -7  107.07    3.71
  -6   6   7  103.46    3.75
  -6  -6   7  108.94    4.04
   5  -6  -7    0.70    0.47
   5   6  -7    0.85    0.41
   5  -6  -7    0.86    0.51
  -5  -6   7    0.36    0.51
   5   6  -7    0.16    0.56
  -5   6   7    1.00    0.50
   4   6  -7    3.08    0.56
  -4  -6   7    2.78    0.63
  -4   6   7    3.14    0.62
   4  -6  -7    3.61    0.68
   4  -6  -7    4.02    0.68
   4   6  -7    3.08    0.68
   3   6  -7   68.66    2.59
   3   6  -7   71.15    2.51
  -3  -6   7   67.36    2.36
   3  -6  -7   65.86    2.66
  -3   6   7   66.82    2.49
  -3  -6   7   64.75    2.67
   3  -6  -7   65.85    2.60
   2  -6  -7   54.66    2.24
   2   6  -7   49.94    2.08
  -2   6   7   48.41    2.02
   2  -6  -7   55.67    2.28
  -2  -6   7   52.16    2.24
   2   6  -7   50.85    2.08
  -2  -6   7   50.92    1.97
   1  -6  -7   83.70    3.08
  -1  -6   7   86.69    2.90
   1  -6  -7   88.29    3.19
  -1  -6   7   75.35    3.02
   1   6  -7   85.69    3.01
   1   6  -7   85.61    2.85
  -1   6   7   84.79    2.85
   0   6   7   71.50    2.46
   0   6  -7   73.16    2.46
   0  -6   7   72.50    2.75
   0   6  -7   68.67    2.65
   0  -6  -7   68.86    2.77
   0  -6   7   74.79    2.60
   0   6   7   70.96    2.76
  -1  -6  -7    3.27    0.69
   1   6   7    2.06    0.39
  -1   6  -7    1.78    0.57
  -1  -6  -7    2.56    0.45
   1  -6   7    1.94    0.52
   1   6   7    1.68    0.56
   1  -6   7    2.07    0.51
  -2  -6  -7   25.58    1.51
   2   6   7   25.91    1.49
  -2  -6  -7   28.70    1.36
  -2   6  -7   25.70    1.48
   2  -6   7   22.91    1.36
   2  -6   7   26.32    1.42
   3   6   7    7.66    0.89
   3  -6   7    7.47    0.80
  -3   6  -7    5.72    0.84
  -3  -6  -7    6.43    0.74
   3  -6   7    6.46    0.79
  -3  -6  -7    6.29    0.87
  -4  -6  -7   33.93    1.82
   4  -6   7   30.16    1.68
  -4   6  -7   30.50    1.70
   4  -6   7   31.07    1.61
  -4  -6  -7   32.50    1.64
   4   6   7   30.52    1.69
   5   6   7   -0.44    0.43
   5  -6   7    0.24    0.39
  -5  -6  -7   -0.10    0.48
   5  -6   7    1.03    0.58
  -5  -6  -7    0.23    0.45
  -5   6  -7   -0.02    0.49
   6  -6   7   97.84    3.76
  -6  -6  -7   97.72    3.82
  -6   6  -7   97.87    3.64
  -6   6  -7   90.56    3.65
   6   6   7   99.94    3.65
  -6  -6  -7   97.52    3.72
  -7  -6  -7   21.62    1.53
   7  -6   7   19.92    1.49
  -7   6  -7   16.63    1.42
  -7  -6  -7   20.61    1.54
   7   6   7   18.58    1.41
  -7   6  -7   18.95    1.36
   8   6   7   14.83    1.33
  -8   6  -7   13.91    1.39
   8   6   7   16.50    1.46
   8  -6   7   14.94    1.35
  -8  -6  -7   16.83    1.42
   9  -6   7   18.66    1.59
   9   6   7   22.23    1.70
  -9  -6  -7   18.13    1.58
  -9   6  -7   20.92    1.64
 -10  -6  -7    1.30    0.66
 -10   6  -7    1.27    0.65
  10   6   7    1.57    0.78
  10  -6   7    0.96    0.76
 -11   6  -7    2.10    0.65
 -11   7   7    0.97    0.63
  11   7  -7    0.74    0.76
 -11  -7   7    1.41    0.78
  11  -7  -7   -0.02    0.58
 -10  -7   7   34.51    2.26
 -10   7   7   34.75    2.12
  10  -7  -7   36.88    2.10
  10   7  -7   34.02    2.22
  -9  -7   7   29.39    2.03
  -9   7   7   28.79    1.86
   9  -7  -7   29.91    1.78
   9   7  -7   29.04    1.95
   9  -7  -7   30.83    1.86
  -8   7   7    8.36    1.07
   8  -7  -7    7.48    0.96
  -8  -7   7    9.30    1.22
   8   7  -7    7.12    1.09
   8  -7  -7    9.62    1.12
  -7  -7   7   34.77    2.06
   7   7  -7   37.58    2.08
   7  -7  -7   31.06    1.88
   7  -7  -7   36.45    1.91
  -7   7   7   33.68    1.90
  -6   7   7    1.51    0.55
   6   7  -7    1.57    0.67
  -6  -7   7    2.22    0.66
   6  -7  -7    1.18    0.57
   6  -7  -7    1.87    0.66
  -5   7   7    9.74    0.99
  -5  -7   7   11.95    1.20
   5   7  -7   11.23    1.12
   5  -7  -7   11.66    1.11
   5  -7  -7    9.47    1.02
   4  -7  -7   39.02    1.92
  -4  -7   7   42.36    2.09
  -4   7   7   39.83    1.90
   4   7  -7   35.22    1.70
   4   7  -7   40.39    1.98
   4  -7  -7   38.73    1.96
  -3   7   7   39.70    1.86
   3   7  -7   41.17    1.83
   3   7  -7   39.07    1.88
   3  -7  -7   39.16    1.97
   3  -7  -7   41.61    1.98
  -3  -7   7   39.57    2.01
  -2  -7   7   27.76    1.58
   2  -7  -7   28.17    1.65
   2  -7  -7   29.41    1.66
   2   7  -7   31.16    1.60
   2   7  -7   31.04    1.59
  -2   7   7   27.52    1.47
  -2  -7   7   29.23    1.48
  -1  -7   7    7.00    0.86
  -1   7   7    9.61    0.99
   1   7  -7    8.96    0.92
  -1   7   7    9.56    0.83
   1  -7  -7    7.42    0.93
   1   7  -7    8.82    0.84
  -1  -7   7    7.77    0.84
   0   7   7    3.93    0.74
   0   7   7    3.24    0.56
   0  -7   7    1.91    0.56
   0   7  -7    3.89    0.72
   0  -7  -7    3.41    0.78
   0  -7   7    1.92    0.55
  -1  -7  -7   56.97    2.51
   1   7   7   59.28    2.55
   1  -7   7   58.60    2.38
   1  -7   7   59.58    2.43
  -1   7  -7   53.38    2.39
   2  -7   7   42.58    1.97
  -2  -7  -7   41.25    2.10
  -2   7  -7   38.80    1.97
   2  -7   7   39.57    1.90
   2   7   7   41.89    2.08
  -3  -7  -7   -0.18    0.51
   3  -7   7    1.12    0.51
   3  -7   7    0.01    0.35
  -3   7  -7    0.69    0.52
   3   7   7   -0.09    0.49
  -4  -7  -7    2.24    0.58
   4   7   7    2.61    0.67
  -4  -7  -7    1.96    0.71
  -4   7  -7    2.37    0.68
   4  -7   7    2.42    0.69
   4  -7   7    3.90    0.69
   5  -7   7   18.32    1.41
  -5  -7  -7   20.17    1.38
  -5  -7  -7   20.43    1.56
  -5   7  -7   20.20    1.49
   5   7   7   20.74    1.47
   6   7   7    6.39    0.97
   6  -7   7    7.64    1.05
  -6   7  -7    8.22    1.10
  -6  -7  -7    7.79    1.00
  -6  -7  -7    6.08    1.04
  -7  -7  -7    7.87    1.17
   7   7   7    7.01    1.05
  -7  -7  -7    6.50    1.01
  -7   7  -7    8.20    1.17
   7  -7   7    6.29    1.05
  -8   7  -7   15.35    1.50
   8   7   7   17.61    1.48
  -8  -7  -7   14.84    1.53
   8  -7   7   12.77    1.42
  -8  -7  -7   15.12    1.48
  -9   7  -7    0.39    0.60
  -9  -7  -7    0.86    0.62
   9  -7   7    0.72    0.68
   9   7   7    0.73    0.64
 -10  -7  -7    1.60    0.69
  10   7   7    0.21    0.68
 -10   7  -7   -0.14    0.55
 -11  -8   7    6.58    1.21
 -10  -8   7    2.96    0.93
 -10   8   7    2.80    0.87
  10  -8  -7    3.10    0.83
  10   8  -7    4.53    0.97
   9  -8  -7   15.57    1.40
   9   8  -7   13.88    1.49
   9  -8  -7   16.12    1.39
  -9  -8   7   13.37    1.50
  -9   8   7   16.94    1.49
  -8  -8   7   -0.29    0.52
  -8   8   7    0.23    0.52
   8  -8  -7    0.49    0.57
   8   8  -7    0.09    0.63
   8  -8  -7   -0.28    0.51
   7  -8  -7   24.41    1.56
   7  -8  -7   20.66    1.54
  -7   8   7   21.75    1.56
   7   8  -7   23.16    1.64
  -7  -8   7   22.76    1.65
  -6  -8   7    3.49    0.80
  -6   8   7    2.36    0.68
   6   8  -7    1.74    0.77
   6  -8  -7    2.63    0.73
   6  -8  -7    2.86    0.75
  -5  -8   7   10.05    1.15
  -5   8   7   12.19    1.08
   5  -8  -7    9.66    1.08
   5   8  -7   12.53    1.24
   5  -8  -7   11.70    1.17
   4  -8  -7   17.15    1.37
  -4   8   7   19.33    1.31
   4  -8  -7   21.82    1.49
   4   8  -7   17.59    1.36
  -4  -8   7   18.69    1.39
  -3   8   7    7.35    0.86
   3  -8  -7    4.95    0.86
  -3  -8   7    6.34    0.92
   3   8  -7    5.70    0.80
   3   8  -7   11.73    1.07
   3  -8  -7    6.59    0.94
  -2   8   7   28.03    1.70
  -2  -8   7   30.49    1.74
   2   8  -7   29.75    1.60
  -2  -8   7   30.16    1.60
  -2   8   7   27.25    1.53
   2   8  -7   30.00    1.62
   2  -8  -7   29.50    1.78
  -1   8   7   10.10    1.07
  -1  -8   7    9.84    1.01
   1   8  -7    8.40    0.96
  -1   8   7    8.54    0.86
   1  -8  -7    9.23    1.10
  -1  -8   7   10.78    1.01
   0  -8   7    2.26    0.64
   0  -8  -7    2.83    0.78
   0   8  -7    2.80    0.69
   0  -8   7    1.75    0.58
   0   8   7    3.00    0.74
  -1   8  -7   33.49    1.84
   1  -8   7   30.47    1.72
   1  -8   7   36.49    1.81
   1   8   7   34.24    1.94
  -1  -8  -7   33.21    1.96
  -2   8  -7   48.32    2.32
  -2  -8  -7   48.13    2.44
   2  -8   7   50.23    2.31
   2  -8   7   52.05    2.27
   2   8   7   51.48    2.47
  -3   8  -7    0.50    0.56
   3   8   7    0.93    0.63
  -3  -8  -7    0.55    0.63
   3  -8   7    0.83    0.52
  -4   8  -7   26.63    1.74
   4  -8   7   26.56    1.72
  -4  -8  -7   30.89    1.91
   4   8   7   25.63    1.72
   5  -8   7    2.29    0.75
  -5  -8  -7    4.37    0.94
  -5   8  -7    3.12    0.81
   5   8   7    2.01    0.71
   6  -8   7    1.02    0.68
  -6  -8  -7    1.94    0.71
   6   8   7    2.00    0.69
  -6   8  -7    1.13    0.68
  -6  -8  -7    0.32    0.65
   7   8   7   10.44    1.28
  -7   8  -7    8.06    1.21
  -7  -8  -7   11.54    1.27
   7  -8   7    7.55    1.18
  -7  -8  -7    8.06    1.24
  -8   8  -7    3.36    0.89
  -8  -8  -7    4.43    0.96
   8   8   7    4.05    1.02
   8  -8   7    4.58    1.06
  -8  -8  -7    2.36    0.83
   9   8   7    0.25    0.68
  -9  -8  -7    1.24    0.66
  -9   8  -7    2.76    0.77
   9  -8   7    0.71    0.72
   9   8   7   -0.01    0.79
 -10  -9   7   13.00    1.55
   9  -9  -7    1.05    0.66
  -9   9   7    1.92    0.77
   9  -9  -7    1.67    0.76
   9   9  -7    0.44    0.69
  -9  -9   7    2.17    0.79
   8   9  -7    9.86    1.29
  -8  -9   7    7.47    1.22
   8  -9  -7    6.58    1.04
   8  -9  -7    4.64    0.94
  -8   9   7    6.47    1.08
  -7  -9   7    7.31    1.13
   7  -9  -7    6.67    1.03
  -7   9   7    7.61    1.10
   7  -9  -7    6.05    1.01
   7   9  -7    7.97    1.22
   6  -9  -7    4.04    0.86
  -6  -9   7    5.61    0.95
   6   9  -7    3.24    0.92
  -6   9   7    3.98    0.83
   6  -9  -7    5.27    0.94
   5  -9  -7    3.07    0.78
   5   9  -7    4.84    0.93
   5  -9  -7    2.58    0.77
  -5  -9   7    3.72    0.85
  -5   9   7    3.39    0.79
  -4  -9   7   28.14    1.77
   4  -9  -7   25.89    1.74
   4   9  -7   27.30    1.74
   4  -9  -7   26.47    1.75
  -4   9   7   25.94    1.62
  -3   9   7   19.33    1.43
  -3   9   7   16.67    1.25
   3  -9  -7   16.99    1.44
   3   9  -7   17.50    1.36
  -3  -9   7   16.02    1.31
  -2  -9   7   51.14    2.45
   2   9  -7   56.39    2.40
  -2   9   7   54.29    2.61
   2   9  -7   53.82    2.41
  -2   9   7   51.30    2.31
   2  -9  -7   53.58    2.59
   1  -9  -7    2.31    0.76
  -1  -9   7    3.17    0.79
   1   9  -7    4.90    0.85
  -1   9   7    2.95    0.83
  -1  -9   7    3.15    0.71
   0  -9  -7  114.18    4.30
   0  -9   7  110.45    4.05
   0   9  -7  113.19    4.09
   0   9   7  112.24    4.31
   0  -9   7  121.16    4.18
  -1   9  -7   42.07    2.17
   1   9   7   42.33    2.29
   1  -9   7   39.05    2.08
  -1  -9  -7   43.12    2.34
   2  -9   7    5.28    0.91
  -2   9  -7    6.51    1.00
   2   9   7    5.31    0.94
  -2  -9  -7    5.00    0.97
  -3  -9  -7    7.45    1.12
   3   9   7    7.75    1.07
   3  -9   7    7.58    1.06
  -3   9  -7    6.98    1.04
   4   9   7    0.56    0.57
  -4   9  -7    0.29    0.58
   4  -9   7    1.11    0.63
  -4  -9  -7    0.10    0.58
  -5   9  -7    3.11    0.88
   5  -9   7    3.43    0.83
   5   9   7    3.70    0.84
  -5  -9  -7    2.98    0.93
   6   9   7    0.96    0.76
  -6   9  -7   -0.07    0.55
  -6  -9  -7    1.00    0.74
   6  -9   7   -0.08    0.60
  -7   9  -7    4.94    1.01
  -7  -9  -7    4.40    1.05
   7   9   7    5.11    1.11
   7  -9   7    4.14    0.99
   8  -9   7   -0.73    0.63
   8   9   7   -1.36    0.70
  -8  -9  -7    0.50    0.72
  -9 -10   7    1.63    0.84
   9 -10  -7    1.25    0.75
   9 -10  -7    1.95    0.73
   8 -10  -7    1.52    0.71
   8  10  -7    2.11    0.76
  -8  10   7    1.55    0.74
  -8 -10   7    0.58    0.67
   8 -10  -7    0.09    0.60
  -7 -10   7    2.51    0.77
   7 -10  -7    3.43    0.85
   7  10  -7    2.15    0.86
  -7  10   7    3.15    0.85
   7 -10  -7    1.02    0.72
   6  10  -7    2.56    0.87
   6 -10  -7    3.22    0.83
  -6  10   7    4.05    0.90
  -6 -10   7    2.93    0.83
   6 -10  -7    3.00    0.84
  -5  10   7    0.21    0.52
   5 -10  -7   -0.07    0.58
   5  10  -7   -0.30    0.62
  -5 -10   7   -0.15    0.50
  -4  10   7    1.00    0.60
  -4 -10   7    0.86    0.53
  -4  10   7    1.37    0.63
   4 -10  -7    1.39    0.70
   4  10  -7    0.85    0.66
   3  10  -7    0.20    0.65
  -3  10   7   -0.33    0.42
   3 -10  -7    0.19    0.62
  -3  10   7    0.15    0.47
  -3 -10   7    0.63    0.59
  -2  10   7    0.92    0.62
   2 -10  -7    0.10    0.60
   1 -10  -7    6.92    1.16
  -1 -10   7    7.69    1.01
  -1  10   7    6.12    1.04
   1  10  -7    6.35    0.99
   0  10  -7   60.59    2.72
   0 -10  -7   59.25    2.94
   0 -10   7   61.01    2.78
   0  10   7   60.32    2.94
  -1  10  -7   15.31    1.34
  -1 -10  -7   16.54    1.59
   1 -10   7   17.44    1.38
   1  10   7   12.88    1.39
  -2  10  -7    1.37    0.69
   2 -10   7    2.21    0.70
   2  10   7    1.65    0.69
  -2 -10  -7   -0.26    0.64
   3  10   7   20.18    1.64
  -3  10  -7   16.03    1.52
  -3 -10  -7   18.48    1.58
   3 -10   7   20.40    1.59
   4 -10   7    0.15    0.62
  -4  10  -7    0.39    0.61
   4  10   7    1.69    0.72
  -4 -10  -7    1.63    0.79
   5 -10   7    5.40    1.04
   5  10   7    4.62    1.05
  -5 -10  -7    2.88    0.92
  -5  10  -7    2.86    0.88
  -6  10  -7   17.38    1.70
   6 -10   7   17.18    1.73
  -6 -10  -7   20.22    1.78
   6  10   7   17.06    1.75
   7  10   7    1.86    0.86
   7 -11  -7   -0.61    0.49
   7  11  -7    0.20    0.71
  -7 -11   7    0.94    0.60
  -7  11   7   -0.76    0.56
   6  11  -7    0.06    0.67
  -6  11   7    0.46    0.56
  -6 -11   7    0.74    0.61
   6 -11  -7   -0.32    0.60
  -6  11   7   -0.41    0.48
   5  11  -7   -0.77    0.62
  -5  11   7    1.47    0.62
   5 -11  -7    1.13    0.71
  -5  11   7   -0.06    0.49
  -4  11   7    0.90    0.59
   4  11  -7    1.18    0.73
  -4  11   7    0.03    0.55
   4 -11  -7    0.92    0.65
  -3  11   7   -0.39    0.61
   3 -11  -7    1.17    0.78
   2 -11  -7   34.12    2.23
  -2  11   7   36.02    2.20
   1 -11  -7   14.85    1.61
  -1  11   7   15.07    1.56
   0  11   7    1.31    0.69
   0 -11  -7    0.08    0.71
   0  11  -7    1.27    0.64
   0 -11   7    2.18    0.70
  -1 -11  -7   -0.26    0.65
   1 -11   7    0.45    0.57
   1  11   7    0.27    0.54
  -1  11  -7    1.20    0.59
  -2  11  -7    1.05    0.64
   2 -11   7   -0.25    0.45
  -2 -11  -7   -0.15    0.57
   2  11   7    0.74    0.68
  -3  11  -7    1.23    0.69
  -3 -11  -7    1.53    0.86
   3  11   7    1.54    0.78
   3 -11   7    1.29    0.65
   4  11   7   13.15    1.56
  -4 -11  -7    9.97    1.51
  -4  11  -7   12.67    1.47
   4 -11   7   14.39    1.54
   5 -11   7   13.01    1.59
   5  12  -7    0.14    0.73
  -4  12   7   12.50    1.42
  -3  12   7    1.11    0.61
   3 -12  -7    1.19    0.77
   2 -12  -7    1.75    0.84
  -2  12   7    1.71    0.71
  -1  12   7    5.42    1.00
   1 -12  -7    7.19    1.27
   0  12   7   13.96    1.56
   0 -12  -7   12.65    1.60
   1 -12   7    2.70    0.82
  -1  12  -7    3.48    0.87
  -2  12  -7    0.24    0.62
   2 -12   7    0.08    0.65
   3 -12   7    1.98    0.80
  14   0  -8    3.28    0.84
  13   0  -8    0.03    0.54
 -12   0   8   13.08    1.34
  12   0  -8   11.80    1.28
 -11   0   8   -0.27    0.51
  11   0  -8    0.99    0.53
 -11   0   8   -0.23    0.47
 -10   0   8  107.13    3.97
  10   0  -8  103.66    3.96
 -10   0   8  112.30    3.79
   9   0  -8    0.23    0.44
  -9   0   8    0.91    0.50
  -9   0   8    0.64    0.45
   8   0  -8  177.57    5.72
  -8   0   8  183.23    5.50
  -8   0   8  183.40    5.74
   7   0  -8   -0.10    0.37
  -7   0   8   -0.12    0.29
  -7   0   8    0.00    0.34
  -6   0   8  194.26    5.52
   6   0  -8  171.70    5.61
  -6   0   8  190.11    5.71
   5   0  -8   -0.33    0.25
  -5   0   8    0.13    0.27
   5   0  -8    0.08    0.30
   4   0  -8  145.53    4.42
   4   0  -8  143.75    4.32
  -4   0   8  142.10    4.46
   3   0  -8   -0.37    0.23
   3   0  -8    0.02    0.26
  -3   0   8   -0.10    0.11
  -2   0   8  153.26    4.70
   2   0  -8  153.41    4.55
  -2   0   8  157.97    4.23
   2   0  -8  155.30    4.54
  -1   0   8    0.31    0.29
   1   0  -8   -0.21    0.21
  -1   0   8   -0.04    0.20
   1   0  -8    0.03    0.27
   0   0  -8   43.25    1.52
   0   0  -8   41.87    1.74
   0   0  -8   43.44    1.66
   0   0   8   42.89    1.54
  -1   0  -8   -0.25    0.25
   1   0   8    0.08    0.24
  -1   0  -8    0.34    0.24
  -1   0  -8    0.06    0.31
  -2   0  -8  149.49    4.78
   2   0   8  150.26    4.52
  -2   0  -8  151.86    4.44
  -2   0  -8  154.44    4.29
   3   0   8    0.01    0.19
  -3   0  -8   -0.01    0.31
  -3   0  -8   -0.08    0.31
   3   0   8    0.25    0.35
  -4   0  -8    4.57    0.68
   4   0   8    3.78    0.62
  -4   0  -8    4.34    0.59
  -5   0  -8   -0.07    0.34
  -5   0  -8   -0.23    0.27
   5   0   8    0.28    0.38
  -6   0  -8   63.42    2.71
  -6   0  -8   67.54    2.41
   6   0   8   60.71    2.56
   7   0   8   -0.32    0.52
  -7   0  -8   -0.10    0.43
   8   0   8   38.64    2.08
  -8   0  -8   39.97    2.15
   9   0   8   -0.24    0.53
  -9   0  -8   -0.23    0.43
  10   0   8    0.80    0.58
 -10   0  -8    1.71    0.65
  11   0   8   -0.57    0.54
 -11   0  -8    0.25    0.53
 -12   0  -8   30.97    2.19
  14   1  -8   27.07    1.94
 -14  -1   8   25.41    1.87
  14  -1  -8   20.54    1.69
  13  -1  -8   11.53    1.27
 -13  -1   8   11.79    1.38
  13   1  -8   10.60    1.30
 -12   1   8   97.24    3.59
  12   1  -8   90.15    3.69
  12  -1  -8   91.37    3.70
 -12  -1   8   88.27    3.77
  11  -1  -8    1.77    0.60
  11   1  -8    1.08    0.59
 -11   1   8    0.68    0.56
 -11  -1   8    0.82    0.59
  10   1  -8   72.14    3.10
 -10  -1   8   77.63    2.91
 -10   1   8   80.28    3.03
 -10  -1   8   76.56    3.20
  10  -1  -8   75.81    3.13
 -10   1   8   77.10    3.04
  -9   1   8   19.72    1.30
  -9  -1   8   18.89    1.36
  -9   1   8   18.03    1.24
   9   1  -8   20.28    1.38
  -9  -1   8   20.27    1.23
   9  -1  -8   18.32    1.33
  -8   1   8   22.82    1.31
   8   1  -8   19.76    1.30
  -8   1   8   20.29    1.26
   8  -1  -8   23.14    1.37
  -8  -1   8   20.40    1.36
  -8  -1   8   19.53    1.20
   7   1  -8   62.07    2.44
  -7  -1   8   63.32    2.31
   7  -1  -8   62.38    2.45
  -7   1   8   57.40    2.32
  -7   1   8   60.86    2.35
  -7  -1   8   51.69    2.37
   6  -1  -8  150.85    5.02
   6   1  -8  167.10    4.85
  -6   1   8  163.34    4.94
  -6  -1   8  167.36    5.17
   6   1  -8  142.99    4.96
  -6   1   8  176.47    5.04
  -5   1   8  135.29    4.22
   5  -1  -8  137.48    4.35
  -5   1   8  134.38    4.25
  -5  -1   8  137.07    4.41
   5   1  -8  135.23    4.30
   5   1  -8  142.31    4.20
   4   1  -8    0.35    0.31
   4  -1  -8    0.02    0.18
   4   1  -8    0.18    0.28
  -4  -1   8    0.55    0.30
   4  -1  -8    0.33    0.30
   4  -1  -8    0.10    0.27
  -4   1   8    0.44    0.27
  -3   1   8    0.01    0.23
   3  -1  -8    0.21    0.31
   3  -1  -8    0.92    0.33
   3   1  -8   -0.16    0.26
  -3  -1   8    0.06    0.26
   3   1  -8    0.29    0.27
   3  -1  -8    0.33    0.20
   2   1  -8 1096.78   28.42
   2  -1  -8 1106.55   29.27
  -2  -1   8 1104.02   29.77
  -2   1   8 1106.12   29.66
  -2  -1   8 1133.67   28.64
   2  -1  -8 1087.95   28.41
   2  -1  -8 1145.02   28.75
   2   1  -8 1105.44   29.20
   1  -1  -8  146.53    4.31
   1  -1  -8  146.53    4.18
  -1  -1   8  147.66    4.07
  -1   1   8  144.26    4.42
  -1  -1   8  146.84    4.53
   1   1  -8  140.13    4.29
   1  -1  -8  145.82    4.28
   1   1  -8  148.55    4.23
   0  -1  -8  590.14   15.17
   0  -1  -8  573.00   15.53
   0  -1   8  583.33   15.31
   0  -1  -8  589.39   15.94
   0  -1   8  586.64   15.98
   0   1  -8  573.18   15.22
   0   1  -8  578.07   15.39
   1   1   8    6.91    0.61
  -1  -1  -8    6.37    0.58
   1  -1   8    5.83    0.55
  -1   1  -8    6.09    0.68
  -1  -1  -8    6.67    0.67
  -1   1  -8    5.50    0.62
  -1  -1  -8    6.51    0.56
  -1   1  -8    6.51    0.46
   2   1   8  543.44   14.68
  -2  -1  -8  538.95   15.14
   2   1   8  550.27   14.61
   2  -1   8  549.19   14.65
  -2   1  -8  563.21   14.41
  -2   1  -8  533.22   15.20
  -2   1  -8  552.17   14.44
  -2  -1  -8  549.82   14.30
  -3   1  -8    6.88    0.76
   3   1   8    6.18    0.69
  -3  -1  -8    7.24    0.76
  -3   1  -8    6.92    0.70
  -3  -1  -8    8.13    0.69
   3  -1   8    7.07    0.70
   3   1   8    7.88    0.57
  -4  -1  -8    3.10    0.50
  -4   1  -8    2.19    0.52
  -4  -1  -8    2.40    0.56
   4   1   8    2.34    0.55
   4   1   8    2.79    0.40
  -4   1  -8    2.11    0.52
   4  -1   8    2.95    0.56
  -5   1  -8   11.99    0.96
  -5   1  -8   10.11    0.95
   5   1   8   13.60    1.09
  -5  -1  -8    9.72    0.91
   5  -1   8   10.35    0.94
  -5  -1  -8   13.88    0.87
   6   1   8   73.80    2.80
  -6   1  -8   61.72    2.49
  -6   1  -8   67.61    2.83
  -6  -1  -8   69.85    2.87
   6  -1   8   69.96    2.78
  -7  -1  -8  137.36    4.93
   7   1   8  134.84    4.75
  -7   1  -8  147.32    4.50
   7  -1   8  140.80    4.79
  -7   1  -8  143.88    4.98
   8  -1   8    5.58    0.88
  -8  -1  -8    4.60    0.89
   8   1   8    5.35    0.92
  -8   1  -8    6.26    0.98
   9   1   8    0.90    0.68
   9  -1   8    2.39    0.73
  -9   1  -8    1.85    0.64
  -9  -1  -8    1.20    0.63
 -10   1  -8    9.55    1.24
  10   1   8    9.19    1.19
 -10  -1  -8    8.37    1.23
  10  -1   8    8.15    1.12
  11   1   8   17.45    1.65
 -11   1  -8   16.99    1.56
  11  -1   8   16.14    1.47
 -11  -1  -8   19.12    1.68
 -12   1  -8    2.23    0.93
  14  -2  -8    4.26    0.99
 -14  -2   8    4.89    1.12
  14   2  -8    4.75    1.04
 -13   2   8   23.93    1.70
 -13  -2   8   24.29    1.81
  13  -2  -8   20.76    1.62
  13   2  -8   23.46    1.73
  12   2  -8    2.25    0.71
 -12  -2   8    3.02    0.86
  12  -2  -8    2.51    0.77
 -12   2   8    2.23    0.77
  11  -2  -8    3.26    0.79
 -11   2   8    3.14    0.77
 -11  -2   8    3.44    0.85
  11   2  -8    3.58    0.81
  10   2  -8   17.24    1.36
  10  -2  -8   17.62    1.33
 -10   2   8   12.31    1.19
 -10  -2   8   15.24    1.34
   9   2  -8   27.27    1.66
   9  -2  -8   25.81    1.60
  -9  -2   8   29.42    1.77
  -9   2   8   28.31    1.61
  -9  -2   8   29.39    1.48
  -8  -2   8   45.20    2.21
   8  -2  -8   51.04    2.24
  -8  -2   8   46.70    1.96
   8   2  -8   48.00    2.19
  -8   2   8   46.07    2.10
  -8   2   8   47.38    2.01
   7  -2  -8   85.04    3.17
  -7   2   8   88.22    2.99
   7   2  -8   85.48    2.93
  -7   2   8   86.24    3.08
  -7  -2   8   86.13    3.27
   7   2  -8   83.23    3.12
   6   2  -8  134.29    4.26
  -6   2   8  134.55    4.12
   6  -2  -8  139.05    4.33
  -6   2   8  133.17    4.19
   6   2  -8  135.79    4.08
  -6  -2   8  108.82    4.25
   5  -2  -8   37.29    1.67
   5   2  -8   34.82    1.60
  -5   2   8   34.30    1.61
   5  -2  -8   37.17    1.33
   5   2  -8   35.83    1.55
  -5  -2   8   32.90    1.68
  -5   2   8   34.91    1.48
   4  -2  -8   62.96    2.31
  -4  -2   8   58.95    2.36
   4   2  -8   61.38    2.21
  -4   2   8   61.18    2.27
  -4   2   8   61.67    2.15
   4  -2  -8   62.61    1.98
   4   2  -8   59.90    2.22
   3   2  -8   16.48    0.94
   3   2  -8   14.10    0.90
   3  -2  -8   15.92    0.80
   3  -2  -8   16.02    0.99
  -3   2   8   14.84    0.94
  -3   2   8   18.80    0.91
  -3  -2   8   16.21    1.03
   2   2  -8  273.70    7.60
   2  -2  -8  275.24    7.54
   2  -2  -8  275.10    7.47
  -2  -2   8  272.57    7.94
   2  -2  -8  263.33    7.70
   2   2  -8  271.89    7.55
  -2   2   8  277.63    7.72
  -2  -2   8  278.55    7.26
   1   2  -8    3.03    0.39
   1   2  -8    3.45    0.52
   1  -2  -8    2.50    0.43
  -1   2   8    3.10    0.43
  -1  -2   8    2.74    0.33
   1  -2  -8    2.27    0.45
   1  -2  -8    2.30    0.44
  -1  -2   8    2.62    0.49
   0  -2  -8  264.09    7.42
   0  -2   8  262.08    7.68
   0  -2   8  264.43    7.20
   0  -2  -8  266.31    7.21
   0  -2  -8  260.03    7.34
   0   2  -8  265.22    7.16
   0   2  -8  258.50    7.32
   0  -2  -8  266.95    7.57
   1  -2   8  164.99    4.82
  -1   2  -8  165.09    4.93
   1  -2   8  162.49    5.15
  -1  -2  -8  165.23    4.75
  -1   2  -8  169.13    4.57
  -1  -2  -8  170.38    4.92
  -1  -2  -8  168.50    5.09
  -1  -2  -8  166.40    4.96
  -2  -2  -8   51.37    2.04
  -2  -2  -8   50.72    2.00
   2  -2   8   49.64    1.89
   2   2   8   48.88    1.82
  -2   2  -8   52.78    2.00
  -2   2  -8   48.40    2.07
  -2  -2  -8   48.92    1.78
  -3   2  -8  165.22    5.13
   3   2   8  166.79    5.03
  -3  -2  -8  173.12    5.40
  -3  -2  -8  178.65    4.90
  -3   2  -8  173.11    5.47
   3  -2   8  175.52    5.20
   3   2   8  176.43    5.25
  -4  -2  -8   56.54    1.92
  -4   2  -8   54.54    2.17
   4   2   8   54.91    2.22
   4   2   8   53.19    1.96
  -4  -2  -8   53.06    2.25
   4  -2   8   48.87    2.14
  -4   2  -8   58.69    2.37
  -5   2  -8   -0.35    0.37
   5   2   8   -0.19    0.39
  -5  -2  -8   -0.06    0.35
  -5   2  -8   -0.39    0.29
   5  -2   8   -0.17    0.33
   6   2   8    5.25    0.86
  -6  -2  -8    4.71    0.81
   6  -2   8    3.82    0.71
  -6   2  -8    5.51    0.76
  -6   2  -8    4.50    0.79
  -7   2  -8   98.18    3.83
   7   2   8   99.46    3.75
  -7  -2  -8   99.68    3.88
   7  -2   8  103.55    3.73
  -7   2  -8  101.35    3.51
   8  -2   8   11.17    1.16
  -8   2  -8   10.24    1.02
   8   2   8    9.87    1.16
  -8   2  -8   10.86    1.19
  -8  -2  -8    7.64    1.10
  -9  -2  -8    0.88    0.64
   9   2   8    1.43    0.69
   9  -2   8    1.01    0.58
  -9   2  -8    1.51    0.62
  10  -2   8    5.99    0.99
 -10  -2  -8    4.80    0.97
  10   2   8    5.82    1.04
 -10   2  -8    5.53    0.98
  11  -2   8    0.08    0.52
 -11   2  -8    0.54    0.53
 -11  -2  -8    0.46    0.66
  11   2   8    0.86    0.78
 -12   2  -8    0.14    0.59
 -14   3   8    0.67    0.57
  14  -3  -8    2.27    0.78
 -14  -3   8    1.26    0.87
 -13  -3   8    7.51    1.24
  13   3  -8    7.64    1.19
  13  -3  -8    8.44    1.16
 -13   3   8   10.17    1.23
  12  -3  -8    6.18    1.02
 -12  -3   8    8.33    1.25
 -12   3   8    9.55    1.17
  12   3  -8    7.34    1.15
 -11   3   8   90.33    3.52
 -11  -3   8   89.85    3.81
  11  -3  -8   88.74    3.59
  11   3  -8   86.37    3.61
 -10   3   8   59.96    2.59
  10   3  -8   54.18    2.61
 -10  -3   8   57.41    2.78
  10  -3  -8   56.74    2.62
   9   3  -8   50.00    2.43
  -9   3   8   57.75    2.45
   9  -3  -8   53.18    2.46
  -9  -3   8   53.34    2.58
  -8   3   8  211.50    6.22
  -8  -3   8  203.81    6.56
   8   3  -8  202.01    6.33
   8  -3  -8  205.08    6.36
  -8  -3   8  184.01    5.85
   7  -3  -8    1.06    0.47
  -7  -3   8    0.02    0.38
   7   3  -8    0.23    0.35
  -7   3   8    0.40    0.42
   7   3  -8   -0.13    0.39
  -6  -3   8    3.75    0.69
  -6   3   8    3.46    0.66
   6  -3  -8    4.24    0.65
   6   3  -8    4.15    0.59
   6   3  -8    4.45    0.70
   6  -3  -8    3.90    0.51
  -5   3   8    3.52    0.43
  -5   3   8    2.93    0.57
   5  -3  -8    2.89    0.46
   5  -3  -8    1.63    0.47
   5   3  -8    3.27    0.53
  -5  -3   8    3.31    0.61
   5   3  -8    3.47    0.58
   4   3  -8   10.20    0.79
   4  -3  -8   10.07    0.86
  -4   3   8    9.33    0.63
  -4  -3   8   11.18    0.92
  -4   3   8    8.53    0.80
   4  -3  -8   11.34    0.73
   4   3  -8    8.57    0.79
  -3   3   8   37.73    1.62
   3  -3  -8   38.12    1.48
   3   3  -8   35.52    1.52
  -3   3   8   35.08    1.40
  -3  -3   8   36.05    1.69
   3  -3  -8   38.37    1.66
   3   3  -8   38.43    1.58
   2  -3  -8   48.09    1.78
   2  -3  -8   44.56    1.86
   2   3  -8   47.27    1.88
  -2  -3   8   49.27    1.55
  -2   3   8   44.28    1.79
   2   3  -8   47.49    1.75
  -2  -3   8   46.24    1.97
  -2   3   8   47.71    1.71
  -1  -3   8  551.99   15.21
   1   3  -8  554.24   14.63
   1   3  -8  547.19   14.50
   1  -3  -8  546.04   14.93
   1  -3  -8  546.50   14.90
   1  -3  -8  543.24   14.66
  -1  -3   8  552.10   14.45
   0  -3   8   24.25    1.06
   0  -3   8   21.66    1.24
   0   3  -8   24.29    1.28
   0  -3  -8   23.75    1.21
   0  -3  -8   23.80    1.17
   0  -3  -8   22.81    1.11
   0  -3  -8   24.98    1.25
   0   3  -8   24.54    0.97
  -1   3  -8   35.56    1.61
   1  -3   8   34.18    1.63
  -1  -3  -8   35.55    1.56
  -1  -3  -8   35.57    1.61
  -1  -3  -8   34.42    1.40
   1  -3   8   36.62    1.47
  -1  -3  -8   36.06    1.55
  -2   3  -8  248.61    7.11
   2  -3   8  247.45    7.07
  -2  -3  -8  242.04    7.27
  -2  -3  -8  245.19    7.22
  -2  -3  -8  259.67    6.79
   2   3   8  245.47    7.10
  -3  -3  -8   37.50    1.78
  -3   3  -8   33.94    1.76
   3  -3   8   38.76    1.70
  -3  -3  -8   41.74    1.49
  -3  -3  -8   41.40    1.78
  -3   3  -8   39.12    1.78
   3   3   8   38.83    1.65
  -4  -3  -8  117.68    3.98
  -4   3  -8  112.52    3.79
   4  -3   8  111.10    3.79
   4   3   8  114.09    3.67
  -4   3  -8  116.99    4.01
   5   3   8    7.79    0.76
   5  -3   8    7.79    0.87
  -5   3  -8    7.73    0.85
   5   3   8    6.50    0.85
  -5  -3  -8    8.16    0.91
  -5   3  -8    7.54    0.90
  -6  -3  -8   27.79    1.64
  -6   3  -8   28.28    1.63
   6   3   8   24.71    1.59
   6  -3   8   26.81    1.62
  -6   3  -8   28.92    1.60
  -7   3  -8   14.18    1.22
  -7   3  -8   12.45    1.14
  -7  -3  -8   12.59    1.17
   7   3   8   11.43    1.18
   7  -3   8   13.75    1.24
   8  -3   8   65.35    2.90
  -8  -3  -8   69.06    3.07
   8   3   8   68.78    2.98
  -8   3  -8   64.11    2.93
  -8   3  -8   64.19    2.74
  -9   3  -8    5.94    0.93
   9  -3   8    4.75    0.95
  -9  -3  -8    4.72    0.96
  -9   3  -8    5.25    0.97
   9   3   8    5.40    1.01
  10  -3   8    1.07    0.65
 -10  -3  -8    1.96    0.76
  10   3   8    1.66    0.73
 -10   3  -8    2.24    0.66
  11  -3   8    3.74    0.96
 -11  -3  -8    5.09    1.02
  11   3   8    5.07    1.13
 -11   3  -8    3.58    0.82
 -12   3  -8    1.53    0.75
 -14   4   8    0.60    0.55
  14  -4  -8    0.59    0.64
 -13   4   8    0.07    0.49
  13  -4  -8    0.51    0.57
  13   4  -8   -0.24    0.65
 -13  -4   8    0.35    0.69
  12   4  -8    2.00    0.76
  12  -4  -8    2.38    0.72
 -12   4   8    1.43    0.71
 -12  -4   8    1.28    0.73
 -11  -4   8    2.33    0.76
 -11   4   8    1.57    0.68
  11  -4  -8    1.63    0.66
  11   4  -8    0.80    0.59
  10  -4  -8    8.09    1.02
 -10  -4   8   11.69    1.32
 -10   4   8   10.29    1.15
  10   4  -8    9.22    1.12
   9  -4  -8    4.82    0.86
  -9  -4   8    5.17    0.93
   9   4  -8    5.30    0.92
  -9   4   8    6.16    0.93
  -8  -4   8  477.56   13.72
  -8   4   8  464.48   12.95
   8  -4  -8  464.65   13.32
   8   4  -8  465.10   13.33
   7   4  -8    1.34    0.62
  -7   4   8    1.93    0.62
  -7  -4   8    1.89    0.63
   7  -4  -8    0.61    0.52
   7   4  -8    1.37    0.47
   6  -4  -8   10.63    0.98
  -6  -4   8    9.93    1.04
   6   4  -8    9.74    0.81
  -6   4   8    8.88    0.94
   6   4  -8   10.71    1.00
   6  -4  -8   12.09    0.90
   5   4  -8  155.62    4.59
  -5   4   8  144.41    4.71
   5   4  -8  149.93    4.78
   5  -4  -8  146.37    4.83
   5  -4  -8  159.94    4.64
  -5  -4   8  153.30    5.05
  -4   4   8  129.06    4.40
   4  -4  -8  149.97    4.41
  -4  -4   8  145.84    4.77
   4   4  -8  146.12    4.37
   4  -4  -8  147.24    4.62
   4   4  -8  143.77    4.50
   3   4  -8   16.24    1.04
   3  -4  -8   17.09    1.11
  -3  -4   8   17.86    1.17
  -3   4   8   17.09    1.08
  -3   4   8   18.74    0.86
   3   4  -8   19.66    1.12
   3  -4  -8   18.93    1.06
  -2   4   8  733.65   18.98
   2  -4  -8  735.10   19.65
   2  -4  -8  688.44   19.25
  -2  -4   8  743.03   19.04
   2   4  -8  733.26   19.38
   2   4  -8  717.61   18.99
  -2   4   8  742.17   19.50
  -2  -4   8  723.49   19.97
   1   4  -8  441.98   11.87
  -1  -4   8  430.89   12.39
   1   4  -8  448.12   11.89
   1  -4  -8  432.22   11.99
   1  -4  -8  437.59   12.20
  -1  -4   8  451.92   11.79
  -1   4   8  428.17   11.72
   1  -4  -8  444.99   12.06
   0   4   8  498.81   13.26
   0  -4  -8  502.66   13.68
   0  -4  -8  512.15   13.81
   0   4  -8  500.08   13.40
   0  -4   8  507.78   13.48
   0  -4  -8  503.45   13.85
   0   4  -8  498.57   13.50
   0  -4   8  502.48   14.08
   1  -4   8    4.42    0.54
  -1  -4  -8    3.11    0.51
   1   4   8    3.01    0.55
   1  -4   8    4.73    0.67
  -1  -4  -8    4.97    0.69
   1   4   8    3.94    0.47
  -1   4  -8    3.27    0.60
   2  -4   8   31.61    1.43
  -2   4  -8   29.58    1.55
   2  -4   8   28.72    1.50
   2   4   8   30.44    1.47
  -2  -4  -8   30.02    1.44
  -2  -4  -8   28.05    1.50
   3   4   8   28.69    1.43
   3  -4   8   27.51    1.43
  -3  -4  -8   29.81    1.57
  -3   4  -8   27.45    1.52
  -3  -4  -8   28.83    1.48
   4  -4   8  124.95    4.12
  -4   4  -8  119.39    4.23
  -4  -4  -8  120.87    4.18
   4   4   8  119.61    4.00
  -4  -4  -8  132.36    4.30
  -4   4  -8  120.27    4.09
   5  -4   8    0.49    0.47
  -5   4  -8    0.39    0.45
  -5  -4  -8    0.17    0.53
   5   4   8   -0.80    0.39
  -5  -4  -8    0.00    0.37
  -5   4  -8    0.04    0.34
  -6   4  -8  217.36    6.84
   6   4   8  221.21    6.77
  -6   4  -8  210.89    6.52
   6   4   8  212.62    6.48
   6  -4   8  203.86    6.66
  -6  -4  -8  213.73    6.83
  -7   4  -8    6.52    0.93
   7  -4   8    6.31    0.94
  -7   4  -8    5.06    0.89
  -7  -4  -8    6.20    0.94
   7   4   8    7.38    1.05
   8  -4   8    0.19    0.48
  -8   4  -8    0.13    0.50
  -8  -4  -8    0.16    0.47
   8   4   8   -0.16    0.47
  -8   4  -8    0.14    0.42
  -9   4  -8    7.64    1.05
   9   4   8    8.12    1.16
  -9  -4  -8    8.71    1.21
   9  -4   8    7.57    1.09
  -9   4  -8   10.35    1.21
 -10  -4  -8    0.19    0.53
 -10   4  -8   -0.99    0.53
  10   4   8    0.26    0.68
 -10   4  -8   -0.59    0.44
  10  -4   8    0.52    0.57
 -11   4  -8    1.23    0.63
  11  -4   8    0.62    0.67
 -11  -4  -8    0.84    0.63
  11   4   8    0.06    0.74
 -13  -5   8   10.15    1.55
  13  -5  -8    9.66    1.22
 -13   5   8    8.84    1.25
 -12  -5   8    0.86    0.71
  12  -5  -8    2.52    0.69
 -12   5   8    1.40    0.66
  12   5  -8    1.39    0.72
  11  -5  -8   10.43    1.19
 -11   5   8    9.93    1.23
  11   5  -8    9.46    1.22
 -11  -5   8   11.52    1.46
  10   5  -8   89.51    3.63
 -10   5   8   84.21    3.44
 -10  -5   8   87.09    3.79
  10  -5  -8   79.54    3.44
  -9   5   8   33.61    1.91
   9   5  -8   32.01    1.89
   9  -5  -8   31.67    1.87
  -9  -5   8   28.54    1.95
  -8  -5   8   78.07    3.34
   8   5  -8   76.08    3.14
  -8   5   8   77.21    3.10
   8  -5  -8   74.46    3.10
  -7  -5   8   83.42    3.45
  -7   5   8   83.07    3.20
   7   5  -8   88.77    2.96
   7  -5  -8   88.06    3.34
   7  -5  -8   83.44    3.07
   7   5  -8   86.59    3.34
   6   5  -8  188.78    5.93
   6   5  -8  188.43    5.49
  -6   5   8  180.22    5.77
   6  -5  -8  186.51    5.94
   6  -5  -8  196.14    5.72
  -6  -5   8  182.67    6.12
  -5   5   8   22.17    1.36
   5   5  -8   20.69    1.18
   5  -5  -8   21.10    1.34
   5  -5  -8   21.89    1.29
  -5  -5   8   22.77    1.43
   5   5  -8   22.89    1.40
   4   5  -8  116.74    3.92
   4  -5  -8  118.29    4.05
   4  -5  -8  123.68    3.91
  -4   5   8  116.96    3.91
  -4  -5   8  120.34    4.18
   4   5  -8  121.22    3.81
   3   5  -8  235.79    6.85
   3  -5  -8  239.74    7.06
  -3   5   8  206.42    6.69
  -3  -5   8  241.79    7.24
   3   5  -8  250.07    6.81
   3  -5  -8  239.76    6.89
   2   5  -8  180.55    5.36
  -2   5   8  180.27    5.39
   2  -5  -8  182.11    5.53
   2  -5  -8  174.47    5.60
  -2  -5   8  181.84    5.75
  -2  -5   8  182.38    5.22
   2   5  -8  190.69    5.49
  -1  -5   8  140.71    4.76
   1  -5  -8  146.99    4.65
   1   5  -8  143.84    4.59
   1  -5  -8  150.16    4.76
   1   5  -8  146.44    4.38
  -1  -5   8  152.47    4.43
  -1   5   8  150.48    4.45
   0  -5  -8   40.49    1.62
   0  -5   8   37.23    1.83
   0   5  -8   45.11    1.93
   0   5   8   39.53    1.63
   0  -5   8   42.96    1.72
   0  -5  -8   41.24    1.88
   0  -5  -8   37.45    1.82
   1  -5   8    0.07    0.30
   1  -5   8   -0.44    0.28
  -1  -5  -8    0.40    0.42
   1   5   8    0.25    0.36
   1   5   8    0.11    0.26
  -1   5  -8    1.60    0.54
  -1  -5  -8    0.47    0.35
   2   5   8   28.76    1.50
   2  -5   8   27.75    1.50
  -2   5  -8   25.94    1.49
   2  -5   8   29.96    1.47
  -2  -5  -8   27.32    1.39
  -2  -5  -8   28.89    1.56
   3  -5   8   -0.07    0.38
   3  -5   8   -0.11    0.31
  -3   5  -8    0.04    0.41
   3   5   8   -0.05    0.35
  -3  -5  -8    0.18    0.31
  -3  -5  -8    0.22    0.45
  -4  -5  -8   13.03    1.04
   4  -5   8   12.67    1.05
   4  -5   8   10.93    1.02
  -4  -5  -8   13.28    1.15
   4   5   8   13.81    1.06
  -4   5  -8   14.23    1.14
  -5  -5  -8    0.41    0.46
  -5   5  -8    0.89    0.47
  -5  -5  -8    0.79    0.51
  -5   5  -8   -0.20    0.48
   5   5   8    0.07    0.42
   5  -5   8   -0.21    0.41
   6  -5   8   17.09    1.30
  -6   5  -8   16.42    1.25
  -6  -5  -8   15.36    1.29
   6   5   8   19.46    1.31
  -6   5  -8   15.02    1.29
  -6  -5  -8   14.79    1.33
   7   5   8   45.65    2.38
  -7   5  -8   49.78    2.35
  -7  -5  -8   47.49    2.39
   7  -5   8   46.01    2.33
  -7   5  -8   43.20    2.23
  -8   5  -8    1.83    0.71
  -8  -5  -8    3.17    0.78
   8  -5   8    2.67    0.75
  -8   5  -8    3.15    0.71
   8   5   8    2.75    0.81
  -9  -5  -8    0.75    0.60
   9   5   8   -0.84    0.55
  -9   5  -8    1.36    0.66
   9  -5   8    0.25    0.56
  -9   5  -8    0.97    0.56
 -10  -5  -8    0.78    0.61
 -10   5  -8    0.91    0.64
  10  -5   8    1.15    0.70
  10   5   8    0.85    0.74
 -12  -6   8    5.85    1.24
  12  -6  -8    7.17    1.06
 -12   6   8    4.51    0.99
  12   6  -8    7.36    1.24
  11   6  -8    2.45    0.85
 -11   6   8    1.59    0.69
  11  -6  -8    1.67    0.69
 -11  -6   8    2.19    0.92
  10  -6  -8    9.37    1.17
 -10   6   8   12.99    1.34
 -10  -6   8    9.67    1.33
  10   6  -8   11.19    1.34
   9  -6  -8   78.34    3.31
  -9  -6   8   83.95    3.65
  -9   6   8   80.08    3.33
   9   6  -8   81.82    3.44
   8   6  -8    1.07    0.71
  -8   6   8   -0.03    0.43
   8  -6  -8    0.35    0.58
  -8  -6   8    0.47    0.53
  -7   6   8   93.76    3.51
  -7  -6   8   92.58    3.74
   7  -6  -8   89.66    3.52
   7  -6  -8   86.45    3.29
   7   6  -8   96.63    3.61
  -6  -6   8    2.77    0.68
   6   6  -8    2.96    0.73
  -6   6   8    3.77    0.72
   6  -6  -8    3.87    0.70
   6   6  -8    3.08    0.58
   6  -6  -8    2.80    0.72
  -5  -6   8  345.96    9.93
  -5   6   8  321.92    9.28
   5  -6  -8  333.79    9.39
   5  -6  -8  333.93    9.63
   5   6  -8  338.95    9.54
   5   6  -8  285.76    8.93
   4  -6  -8   46.66    2.16
   4  -6  -8   47.83    2.07
  -4   6   8   44.46    2.03
  -4  -6   8   46.81    2.21
   4   6  -8   43.32    2.01
   4   6  -8   44.71    1.91
   3  -6  -8    3.28    0.68
  -3  -6   8    3.43    0.71
   3   6  -8    3.41    0.66
   3  -6  -8    3.60    0.69
   3   6  -8    3.72    0.66
  -3   6   8    3.62    0.64
   2  -6  -8   85.93    3.11
   2   6  -8   82.81    3.03
   2  -6  -8   89.92    3.26
  -2  -6   8   87.84    3.25
   2   6  -8   87.33    2.97
  -2   6   8   72.34    2.88
  -2  -6   8   89.37    2.88
   1  -6  -8   85.38    3.19
   1   6  -8   82.04    2.82
  -1   6   8   85.07    2.88
  -1  -6   8   82.83    3.14
   1   6  -8   81.67    3.03
   1  -6  -8   83.93    3.11
  -1  -6   8   83.88    2.88
   0  -6   8    7.65    0.84
   0   6   8    8.26    0.74
   0   6   8    8.43    0.89
   0  -6  -8    7.89    0.92
   0   6  -8    7.31    0.87
   0  -6   8    7.21    0.74
  -1  -6  -8   55.35    2.41
   1  -6   8   53.67    2.33
   1   6   8   56.45    2.40
   1  -6   8   54.68    2.23
  -1   6  -8   54.63    2.35
  -2   6  -8   56.40    2.48
  -2  -6  -8   58.85    2.31
  -2  -6  -8   57.34    2.54
   2   6   8   62.82    2.57
   2  -6   8   59.74    2.43
   2  -6   8   62.51    2.50
   3  -6   8    2.64    0.59
  -3  -6  -8    0.69    0.42
  -3   6  -8    1.89    0.58
   3  -6   8    2.33    0.62
   3   6   8    1.21    0.56
  -3  -6  -8    2.18    0.67
   4  -6   8    8.03    0.90
  -4  -6  -8    9.31    0.94
   4  -6   8    7.86    0.92
   4   6   8    6.82    0.90
  -4   6  -8    7.17    0.97
  -4  -6  -8    7.86    1.01
   5  -6   8   33.04    1.86
  -5   6  -8   31.89    1.86
   5  -6   8   32.70    1.77
  -5  -6  -8   31.30    1.88
   5   6   8   32.26    1.78
  -5  -6  -8   30.99    1.75
   6   6   8    2.69    0.72
  -6  -6  -8    3.49    0.75
   6  -6   8    3.07    0.75
  -6  -6  -8    2.50    0.78
  -6   6  -8    2.06    0.72
  -7   6  -8    7.73    1.10
  -7  -6  -8    9.95    1.17
  -7   6  -8   10.43    1.11
   7   6   8    9.03    1.08
   7  -6   8    9.13    1.15
  -8  -6  -8    1.59    0.68
   8  -6   8    1.53    0.70
   8   6   8    1.92    0.81
  -8   6  -8    1.35    0.70
  -9  -6  -8    2.34    0.77
   9  -6   8    3.67    0.93
   9   6   8    1.26    0.86
  -9   6  -8    1.89    0.80
  10   6   8   -0.03    0.67
 -10   6  -8    0.33    0.57
 -10  -6  -8    1.02    0.62
  10  -6   8   -0.13    0.58
  12  -7  -8    0.33    0.62
  11  -7  -8    5.56    1.04
  11   7  -8    9.03    1.28
 -11  -7   8    6.76    1.22
 -11   7   8    7.62    1.17
  10  -7  -8   25.77    1.80
  10   7  -8   25.25    1.88
 -10  -7   8   25.83    1.94
 -10   7   8   25.36    1.81
   9   7  -8    5.15    1.10
   9  -7  -8    6.82    1.02
  -9   7   8    7.00    1.08
  -9  -7   8    5.37    1.08
   8   7  -8    0.62    0.61
  -8  -7   8    0.30    0.49
   8  -7  -8   -0.17    0.52
  -8   7   8    1.01    0.59
   8  -7  -8    0.79    0.57
  -7  -7   8   -0.11    0.54
  -7   7   8    0.46    0.52
   7   7  -8    0.53    0.61
   7  -7  -8   -0.27    0.47
   7  -7  -8   -0.44    0.46
  -6   7   8   32.42    1.82
   6  -7  -8   31.08    1.84
   6   7  -8   34.60    1.91
  -6  -7   8   31.64    1.92
   6  -7  -8   33.89    1.82
  -5  -7   8    7.75    1.01
   5  -7  -8    7.88    1.00
   5  -7  -8    8.00    0.96
  -5   7   8    9.49    1.02
   5   7  -8    9.68    1.08
   5   7  -8    8.49    0.84
   4   7  -8   31.25    1.55
   4  -7  -8   29.15    1.72
   4   7  -8   29.73    1.64
  -4  -7   8   27.42    1.69
  -4   7   8   25.46    1.54
   4  -7  -8   30.85    1.70
   3  -7  -8   28.50    1.66
   3   7  -8   28.72    1.53
   3  -7  -8   25.96    1.60
  -3   7   8   25.89    1.52
   3   7  -8   27.44    1.54
  -3  -7   8   30.04    1.71
   2   7  -8    2.19    0.62
   2  -7  -8    0.02    0.47
   2  -7  -8   -0.07    0.54
  -2  -7   8   -0.27    0.44
  -2   7   8    0.07    0.41
   2   7  -8    0.49    0.55
   1  -7  -8    4.61    0.82
  -1   7   8    4.71    0.68
  -1  -7   8    4.07    0.68
  -1  -7   8    4.45    0.75
   1   7  -8    4.65    0.82
   0  -7   8  421.66   12.36
   0   7   8  448.62   12.41
   0  -7  -8  432.94   12.24
   0   7  -8  431.53   11.96
   0  -7   8  415.02   11.93
  -1   7  -8    6.96    0.92
  -1  -7  -8    8.89    1.08
   1  -7   8    9.68    0.98
   1   7   8    7.90    1.03
   1  -7   8    7.47    0.87
   2  -7   8   26.66    1.54
   2  -7   8   26.74    1.53
  -2  -7  -8   27.89    1.72
   2   7   8   24.34    1.62
  -2   7  -8   22.67    1.56
  -3   7  -8    4.07    0.81
   3   7   8    4.20    0.82
  -3  -7  -8    3.98    0.88
   3  -7   8    5.68    0.81
   3  -7   8    5.21    0.83
  -4  -7  -8    0.30    0.55
  -4   7  -8   -0.12    0.48
   4  -7   8    0.01    0.37
   4  -7   8    0.47    0.46
   4   7   8    0.56    0.50
  -4  -7  -8    0.00    0.41
  -5  -7  -8    0.86    0.60
  -5  -7  -8    0.46    0.51
  -5   7  -8    1.78    0.71
   5  -7   8    1.13    0.52
   5  -7   8    1.50    0.67
   5   7   8    1.40    0.59
   6  -7   8    1.83    0.67
  -6   7  -8    0.60    0.60
   6   7   8    2.56    0.74
  -6  -7  -8    0.61    0.65
  -6  -7  -8    1.82    0.64
   7   7   8    3.25    0.82
  -7  -7  -8    2.44    0.80
   7  -7   8    2.53    0.80
  -7  -7  -8    3.50    0.86
  -7   7  -8    2.78    0.82
   8   7   8    0.99    0.72
  -8  -7  -8   -0.28    0.52
   8  -7   8    0.68    0.68
  -8   7  -8    0.63    0.63
  -9  -7  -8    0.50    0.53
   9  -7   8   -0.13    0.58
   9   7   8    0.53    0.76
  -9   7  -8    0.83    0.59
  11  -8  -8    8.38    1.23
  10   8  -8    3.36    0.99
 -10  -8   8    5.86    1.17
  10  -8  -8    4.44    0.95
 -10   8   8    3.93    1.02
  -9   8   8    0.36    0.53
   9   8  -8    0.28    0.57
  -9  -8   8    1.53    0.69
   9  -8  -8    0.23    0.59
  -8  -8   8    0.25    0.60
  -8   8   8    0.07    0.44
   8   8  -8   -0.08    0.64
   8  -8  -8   -0.22    0.53
   8  -8  -8    0.41    0.58
   7  -8  -8    1.17    0.62
  -7  -8   8   -0.16    0.47
   7   8  -8    1.54    0.75
  -7   8   8    0.21    0.47
   7  -8  -8    0.42    0.51
  -6  -8   8    0.34    0.51
   6   8  -8    0.19    0.63
   6  -8  -8   -0.36    0.51
   6  -8  -8    0.24    0.54
  -6   8   8   -0.02    0.38
  -5   8   8   16.46    1.27
   5   8  -8   16.25    1.33
   5  -8  -8   12.74    1.23
  -5  -8   8   17.16    1.40
   5  -8  -8   14.54    1.26
  -4   8   8    4.52    0.80
   4   8  -8    4.69    0.72
  -4  -8   8    5.83    0.96
   4  -8  -8    4.67    0.88
   4  -8  -8    4.61    0.87
   4   8  -8    3.20    0.79
   3   8  -8    2.45    0.65
   3  -8  -8    1.95    0.70
   3   8  -8    2.39    0.70
  -3  -8   8    3.77    0.80
  -3   8   8    1.37    0.55
   3  -8  -8    2.04    0.68
   2   8  -8   20.24    1.34
   2  -8  -8   17.17    1.36
   2   8  -8   20.05    1.32
  -2   8   8   19.35    1.27
  -2  -8   8   16.45    1.29
   1   8  -8   28.56    1.68
  -1   8   8   29.65    1.79
  -1  -8   8   29.67    1.61
  -1  -8   8   29.58    1.73
   1  -8  -8   27.77    1.76
   0   8  -8    4.28    0.86
   0   8   8    3.87    0.81
   0  -8   8    3.55    0.74
   0  -8   8    4.43    0.80
   0  -8  -8    4.26    0.93
   1  -8   8  104.15    3.76
  -1   8  -8  103.85    3.84
   1   8   8  100.72    3.94
   1  -8   8  108.33    3.86
  -1  -8  -8  102.46    3.96
  -2  -8  -8   37.00    2.10
   2  -8   8   35.80    1.86
   2   8   8   33.81    1.97
   2  -8   8   32.90    1.86
  -2   8  -8   35.48    1.97
  -3  -8  -8    5.66    1.01
   3  -8   8    6.10    0.92
   3  -8   8    5.26    0.81
   3   8   8    3.63    0.88
  -3   8  -8    5.56    0.94
   4  -8   8    8.19    1.05
  -4   8  -8    9.09    1.13
  -4  -8  -8    8.87    1.20
   4   8   8    8.27    1.06
  -5   8  -8    4.30    0.93
  -5  -8  -8    3.37    0.87
   5  -8   8    2.86    0.79
   5   8   8    3.31    0.81
  -6   8  -8   34.21    2.08
   6   8   8   29.43    1.93
   6  -8   8   29.13    1.99
  -6  -8  -8   30.62    2.03
   7  -8   8    0.19    0.66
  -7  -8  -8   -0.15    0.53
  -7  -8  -8    0.06    0.57
  -7   8  -8   -0.06    0.59
   7   8   8    0.32    0.59
  -8   8  -8    3.53    0.89
  -8  -8  -8    1.93    0.73
  -8  -8  -8    2.77    0.98
   8   8   8    3.48    0.96
   8  -8   8    3.52    1.00
  -9  -8  -8    6.77    1.09
  10  -9  -8    1.31    0.74
   9   9  -8    4.40    1.02
   9  -9  -8    3.19    0.90
  -9   9   8    3.92    1.00
  -9  -9   8    4.78    1.02
  -8  -9   8    0.41    0.55
  -8   9   8    0.22    0.61
   8   9  -8    0.28    0.66
   8  -9  -8    0.39    0.59
   8  -9  -8    0.57    0.63
   7  -9  -8    0.50    0.57
  -7   9   8   -0.03    0.51
  -7  -9   8    0.37    0.49
   7  -9  -8   -0.60    0.52
   7   9  -8   -0.12    0.68
  -6  -9   8    0.14    0.51
  -6   9   8   -0.14    0.51
   6  -9  -8   -0.01    0.53
   6   9  -8    0.28    0.59
   6  -9  -8    0.53    0.56
   5  -9  -8    1.77    0.67
  -5   9   8    1.72    0.59
   5  -9  -8    1.55    0.68
  -5  -9   8    0.97    0.62
   5   9  -8    1.66    0.75
   4   9  -8    6.94    1.01
   4  -9  -8    5.28    0.96
  -4   9   8    3.35    0.72
   4  -9  -8    6.67    1.07
  -4  -9   8    5.06    0.94
   3   9  -8    3.36    0.74
  -3   9   8    3.16    0.82
   3  -9  -8    2.92    0.80
   3   9  -8    3.80    0.83
  -3   9   8    2.81    0.69
  -3  -9   8    2.92    0.78
  -2  -9   8   12.03    1.23
   2  -9  -8   10.94    1.28
  -2   9   8   10.59    1.20
   2   9  -8   12.66    1.17
   1  -9  -8   22.15    1.65
  -1   9   8   19.86    1.54
  -1  -9   8   19.80    1.47
   1   9  -8   21.72    1.51
   0  -9   8   51.43    2.38
   0  -9   8   45.98    2.23
   0   9   8   45.53    2.41
   0  -9  -8   49.81    2.52
   0   9  -8   43.05    2.27
   1  -9   8    6.25    0.93
  -1   9  -8    7.13    1.02
   1   9   8    6.29    1.04
  -1  -9  -8    5.87    1.11
   2  -9   8    6.80    1.00
  -2   9  -8    5.75    0.96
  -2  -9  -8    6.02    1.05
   2   9   8    6.28    1.01
   3  -9   8   11.40    1.21
  -3   9  -8   12.15    1.30
   3   9   8   11.54    1.28
  -3  -9  -8   10.54    1.32
   4  -9   8    1.42    0.67
  -4   9  -8    0.99    0.58
   4   9   8    0.52    0.54
  -4  -9  -8    0.52    0.69
   5   9   8   12.11    1.35
  -5   9  -8    8.97    1.27
   5  -9   8    9.53    1.26
  -5  -9  -8   11.19    1.41
  -6   9  -8    2.17    0.80
   6   9   8    2.92    0.82
   6  -9   8    0.98    0.71
  -6  -9  -8    1.26    0.81
  -7   9  -8    6.85    1.12
  -7  -9  -8    5.53    1.19
   7   9   8    7.12    1.21
   7  -9   8    6.02    1.20
   8   9   8   10.86    1.46
   9 -10  -8    0.57    0.68
   8 -10  -8    1.12    0.65
   8 -10  -8   -0.22    0.65
   8  10  -8    0.52    0.61
  -8  10   8    0.44    0.65
  -8 -10   8    0.34    0.48
   7 -10  -8    0.92    0.66
  -7 -10   8    0.45    0.53
   7  10  -8    1.69    0.75
  -7  10   8    0.30    0.60
   7 -10  -8    0.45    0.61
  -6 -10   8   22.78    1.71
   6  10  -8   22.06    1.74
   6 -10  -8   20.47    1.67
   6 -10  -8   21.96    1.71
  -6  10   8   22.47    1.68
  -5  10   8    3.29    0.80
   5 -10  -8    4.75    1.00
  -5 -10   8    4.07    0.90
   5 -10  -8    2.45    0.81
   5  10  -8    3.61    0.94
  -4  10   8    2.35    0.72
   4  10  -8    1.62    0.80
  -4  10   8    3.09    0.78
   4 -10  -8    2.08    0.72
  -4 -10   8    2.18    0.69
  -3  10   8    3.81    0.91
   3 -10  -8    5.00    1.05
  -3 -10   8    5.07    0.94
  -2  10   8   17.40    1.48
   2 -10  -8   19.43    1.66
   2  10  -8   17.60    1.36
   1 -10  -8   23.29    1.80
   1  10  -8   20.76    1.53
  -1  10   8   18.85    1.60
   0  10   8    0.44    0.64
   0 -10   8    1.80    0.64
   0 -10  -8    1.02    0.75
   0  10  -8   -0.08    0.55
  -1  10  -8   11.25    1.24
   1  10   8    9.31    1.21
   1 -10   8    8.86    1.10
  -1 -10  -8   10.40    1.38
  -2 -10  -8    3.41    0.93
   2  10   8    2.37    0.77
   2 -10   8    2.52    0.73
  -2  10  -8    1.25    0.68
  -3 -10  -8    1.10    0.69
   3  10   8    1.54    0.69
  -3  10  -8    0.03    0.58
   3 -10   8    0.70    0.61
  -4 -10  -8   21.66    1.78
   4  10   8   18.55    1.63
  -4  10  -8   15.23    1.56
   4 -10   8   18.93    1.61
   5  10   8    2.56    0.99
  -5 -10  -8    3.13    1.02
  -5  10  -8    2.54    0.90
   5 -10   8    2.59    0.85
   6 -10   8    7.21    1.29
   6  10   8    6.21    1.23
   7  11  -8    6.10    1.04
  -7 -11   8    4.35    0.96
   7 -11  -8    3.59    0.88
  -7  11   8    2.88    0.97
   6  11  -8    3.69    0.96
  -6  11   8    1.12    0.82
  -6 -11   8    3.29    0.89
  -6  11   8    1.12    0.59
   6 -11  -8    2.05    0.79
   5  11  -8    3.18    0.92
  -5  11   8    3.08    0.82
  -5  11   8    1.27    0.63
   5 -11  -8    2.24    0.83
  -4  11   8    1.42    0.66
   4 -11  -8    1.12    0.69
   3 -11  -8    4.54    1.04
  -3  11   8    4.22    0.93
  -2  11   8    5.93    1.05
   2 -11  -8    5.63    1.13
   1 -11  -8   29.58    2.09
  -1  11   8   25.14    1.89
   0  11   8    1.63    0.70
   0  11  -8    0.32    0.52
   0 -11  -8    1.75    0.86
  -1  11  -8   19.78    1.57
   1 -11   8   20.04    1.61
   1  11   8   19.61    1.67
  -1 -11  -8   20.39    1.75
  -2 -11  -8    0.32    0.64
   2  11   8    0.91    0.71
  -2  11  -8    0.19    0.67
   2 -11   8    1.68    0.65
  -3 -11  -8    2.02    0.87
  -3  11  -8    3.62    0.97
   3 -11   8    4.23    0.94
   3  11   8    1.65    0.88
  -4  11  -8    3.16    0.98
   4 -11   8    3.24    0.95
  -1  12  -8    2.63    0.86
   2 -12   8    0.73    0.68
  -2  12  -8   -0.30    0.65
  14   0  -9    0.49    0.66
  13   0  -9   16.43    1.43
  12   0  -9    0.65    0.65
 -12   0   9    0.15    0.53
 -11   0   9   65.63    2.71
  11   0  -9   61.59    2.84
 -11   0   9   59.52    2.80
 -10   0   9    0.23    0.51
 -10   0   9    0.48    0.53
  10   0  -9    0.05    0.47
   9   0  -9  182.52    6.08
  -9   0   9  197.04    5.91
  -9   0   9  190.73    6.15
  -8   0   9   -0.23    0.37
   8   0  -9   -0.05    0.42
  -8   0   9    0.35    0.40
  -7   0   9   17.18    1.16
   7   0  -9   19.85    1.27
  -7   0   9   16.53    1.19
   6   0  -9    0.30    0.44
  -6   0   9   -0.20    0.34
  -6   0   9   -0.43    0.32
  -5   0   9  196.67    6.01
   5   0  -9  200.20    5.81
   5   0  -9  197.10    5.97
   4   0  -9   -0.02    0.32
  -4   0   9   -0.10    0.28
   4   0  -9    0.17    0.31
   3   0  -9  328.96    8.98
  -3   0   9  326.09    9.33
   3   0  -9  328.35    9.16
   2   0  -9   -0.75    0.22
  -2   0   9    0.12    0.18
   2   0  -9    0.64    0.31
  -2   0   9   -0.02    0.24
  -1   0   9   53.03    2.10
  -1   0   9   57.37    1.83
   1   0  -9   53.47    2.05
   1   0  -9   56.17    1.95
   0   0  -9    0.15    0.29
   0   0  -9    0.48    0.36
   0   0   9   -0.58    0.24
  -1   0  -9  370.93   10.51
  -1   0  -9  355.22    9.89
   1   0   9  370.38   10.02
  -1   0  -9  372.95    9.94
  -2   0  -9    0.27    0.34
   2   0   9    0.35    0.33
  -2   0  -9    0.42    0.37
  -2   0  -9    0.38    0.26
  -3   0  -9   32.35    1.65
   3   0   9   33.48    1.57
  -3   0  -9   34.67    1.55
   4   0   9   -0.24    0.37
  -4   0  -9    0.24    0.39
  -4   0  -9   -0.23    0.37
   5   0   9  581.92   15.71
  -5   0  -9  586.83   15.18
  -5   0  -9  548.47   16.15
  -6   0  -9   -0.29    0.45
   6   0   9   -0.10    0.52
  -6   0  -9   -0.22    0.44
   7   0   9   37.99    2.01
  -7   0  -9   34.19    2.01
   8   0   9   -0.30    0.50
  -8   0  -9   -0.42    0.39
   9   0   9    9.71    1.21
  -9   0  -9    9.43    1.23
 -10   0  -9    0.09    0.44
  10   0   9    0.72    0.66
 -11   0  -9    0.34    0.69
  11   0   9    0.56    0.68
  14   1  -9   22.62    1.82
  14  -1  -9   27.25    1.98
 -13  -1   9    4.97    1.03
  13  -1  -9    5.78    1.03
  13   1  -9    6.16    1.06
  12   1  -9    1.71    0.68
 -12   1   9    2.10    0.69
 -12  -1   9    1.39    0.68
  12  -1  -9    1.92    0.72
  11   1  -9    9.20    1.11
 -11   1   9    9.63    1.10
 -11  -1   9   11.93    1.27
  11  -1  -9   10.09    1.16
 -11  -1   9   10.00    1.08
  10  -1  -9   89.32    3.65
 -10   1   9   99.97    3.66
 -10  -1   9   96.19    3.46
  10   1  -9   91.87    3.67
 -10   1   9   99.00    3.59
 -10  -1   9   97.70    3.79
  -9  -1   9   32.13    1.78
   9  -1  -9   31.17    1.80
  -9  -1   9   32.78    1.68
  -9   1   9   31.38    1.72
  -9   1   9   32.46    1.73
   9   1  -9   30.58    1.77
  -8   1   9   30.30    1.62
   8  -1  -9   28.17    1.64
  -8  -1   9   30.35    1.57
   8   1  -9   29.62    1.68
  -8   1   9   29.30    1.57
  -8  -1   9   33.10    1.74
   7  -1  -9   46.46    2.07
  -7   1   9   41.04    1.92
  -7  -1   9   46.75    1.96
   7   1  -9   44.59    2.03
  -7   1   9   44.54    2.01
  -7  -1   9   45.49    2.07
   6   1  -9    2.55    0.52
   6  -1  -9    2.83    0.60
  -6   1   9    2.51    0.55
  -6   1   9    3.15    0.57
  -6  -1   9    2.35    0.54
   6   1  -9    2.41    0.57
  -5   1   9    8.90    0.82
   5  -1  -9   12.32    0.94
  -5  -1   9   12.00    0.92
  -5   1   9   11.81    0.86
   5   1  -9   13.12    0.94
   5   1  -9   12.49    0.96
   4   1  -9   24.78    1.25
   4  -1  -9   24.76    1.28
   4   1  -9   23.69    1.26
  -4  -1   9   24.75    1.31
  -4   1   9   25.33    1.24
   4  -1  -9   23.81    1.25
   3  -1  -9   41.83    1.38
   3   1  -9   41.35    1.71
   3  -1  -9   41.43    1.72
  -3   1   9   41.80    1.68
   3   1  -9   39.72    1.64
  -3  -1   9   39.94    1.77
   3  -1  -9   37.70    1.64
  -2  -1   9   20.40    1.18
  -2  -1   9   22.26    0.84
  -2   1   9   22.14    1.14
   2  -1  -9   22.82    0.97
   2   1  -9   21.49    1.16
   2  -1  -9   21.37    1.13
   2   1  -9   23.31    1.10
   2  -1  -9   23.45    1.15
   1  -1  -9   86.13    2.78
  -1  -1   9   85.05    2.99
   1  -1  -9   82.43    2.80
   1   1  -9   80.99    2.82
   1   1  -9   86.25    2.69
   1  -1  -9   86.24    2.68
  -1  -1   9   86.34    2.57
  -1   1   9   85.45    2.90
   0  -1  -9 1281.04   33.28
   0   1   9 1282.76   33.85
   0   1  -9 1295.72   33.34
   0  -1  -9 1328.94   34.95
   0  -1   9 1306.79   33.81
   0   1  -9 1324.80   34.11
   0  -1  -9 1312.41   34.23
   0  -1   9 1305.39   34.97
   1  -1   9    9.14    0.77
[truncated: 539,047 more chars]
