# Supplementary material for: Crystal structures of 6a,6b,7,11a-tetra­hydro-6H,9H-spiro­[chromeno[3′,4′:3,4]pyrrolo­[1,2-c]thia­zole-11,3′-indoline]-2′,6-dione and 5′-methyl-6a,6b,7,11a-tetra­hydro-6H,9H-spiro­[chromeno[3′,4′:3,4]pyrrolo­[1,2-c]thia­zole-11,3′-indoline]-2′,6-dione
Source: Acta Crystallogr E Crystallogr Commun. 2019 Jan 22;75(Pt 2):246–50. doi: 10.1107/S2056989019000045 (PMC6362654; doi:10.1107/S2056989019000045)
Supplement: Supplementary file 2 [file e-75-00246-Isup2.hkl]

data_I                                                                          
_shelx_title ' AX98M IN P2(1)/N'                                                
_shelx_refln_list_code          4                                               
_shelx_F_calc_maximum      175.09                                               
_exptl_crystal_F_000       760.00                                               
_reflns_d_resolution_high  0.7482                                               
                                                                                
loop_                                                                           
 _space_group_symop_operation_xyz                                               
 'x, y, z'                                                                      
 '-x+1/2, y+1/2, -z+1/2'                                                        
 '-x, -y, -z'                                                                   
 'x-1/2, -y-1/2, z-1/2'                                                         
                                                                                
_cell_length_a    11.3058                                                       
_cell_length_b    10.0905                                                       
_cell_length_c    15.1957                                                       
_cell_angle_alpha  90.000                                                       
_cell_angle_beta  101.072                                                       
_cell_angle_gamma  90.000                                                       
                                                                                
_shelx_F_squared_multiplier     1.000                                           
                                                                                
loop_                                                                           
 _refln_index_h                                                                 
 _refln_index_k                                                                 
 _refln_index_l                                                                 
 _refln_F_squared_calc                                                          
 _refln_F_squared_meas                                                          
 _refln_F_squared_sigma                                                         
 _refln_observed_status                                                         
   2   0   0       2041.76       2287.33        53.58 o                         
   4   0   0       3409.65       3746.26        48.56 o                         
   6   0   0       3777.89       4468.53        58.15 o                         
   8   0   0        164.68        160.41         3.16 o                         
  10   0   0       1372.51       1364.82        22.35 o                         
  12   0   0         94.73         94.15         7.43 o                         
  14   0   0         62.55         68.94         5.49 o                         
   1   1   0      11475.15      11438.22       122.70 o                         
   2   1   0       3933.91       4077.19        37.50 o                         
   3   1   0       1023.26       1023.77         9.62 o                         
   4   1   0        446.99        466.25         4.67 o                         
   5   1   0       1753.21       1943.27        18.16 o                         
   6   1   0       1311.48       1412.42        13.46 o                         
   7   1   0        243.36        245.71         2.95 o                         
   8   1   0         44.74         50.93         1.13 o                         
   9   1   0         14.18         12.04         0.78 o                         
  10   1   0        131.88        121.16         2.26 o                         
  11   1   0        145.21        134.42         3.00 o                         
  12   1   0          0.49          0.36         0.81 o                         
  13   1   0         40.44         43.15         2.15 o                         
  14   1   0         36.16         37.99         3.23 o                         
   0   2   0       2961.35       2927.10        37.92 o                         
   1   2   0       1863.53       1936.16        17.85 o                         
   2   2   0      17819.81      18243.93       168.78 o                         
   3   2   0        166.98        134.19         1.57 o                         
   4   2   0       1004.42       1089.42        10.36 o                         
   5   2   0        590.53        699.22         6.91 o                         
   6   2   0        303.31        285.09         3.24 o                         
   7   2   0         21.94         15.57         1.11 o                         
   8   2   0        166.73        172.77         2.62 o                         
   9   2   0          0.25          0.61         0.51 o                         
  10   2   0         76.63         72.53         1.91 o                         
  11   2   0         68.71         74.55         2.00 o                         
  12   2   0         69.88         71.81         3.42 o                         
  13   2   0          0.69          1.52         1.30 o                         
  14   2   0          0.06         -1.26         2.71 o                         
   1   3   0       3696.73       3789.17        40.07 o                         
   2   3   0        670.68        806.09         9.60 o                         
   3   3   0        977.17       1049.99        10.00 o                         
   4   3   0       2051.25       2163.95        21.70 o                         
   5   3   0        230.69        205.66         2.70 o                         
   6   3   0       1296.80       1407.32        14.56 o                         
   7   3   0        527.85        537.88         6.20 o                         
   8   3   0       1052.58        987.65        11.51 o                         
   9   3   0         72.55         84.53         2.02 o                         
  10   3   0         58.83         48.99         1.59 o                         
  11   3   0        100.98        101.33         2.64 o                         
  12   3   0          0.42          1.55         0.91 o                         
  13   3   0         17.74         22.05         2.49 o                         
  14   3   0          1.47          0.77         2.12 o                         
   0   4   0        224.55        239.01         3.75 o                         
   1   4   0        314.05        360.91         3.75 o                         
   2   4   0        326.49        323.73         3.43 o                         
   3   4   0       2352.68       2622.50        24.31 o                         
   4   4   0         11.31          6.52         0.45 o                         
   5   4   0        224.65        249.32         3.22 o                         
   6   4   0          1.05          0.51         0.39 o                         
   7   4   0        149.64        138.15         2.28 o                         
   8   4   0        593.73        601.01         7.63 o                         
   9   4   0        567.65        526.89         7.72 o                         
  10   4   0          1.20          0.46         0.73 o                         
  11   4   0          8.40          6.01         1.13 o                         
  12   4   0         76.41         78.66         2.81 o                         
  13   4   0          1.90          3.06         1.56 o                         
  14   4   0         61.17         67.11         5.65 o                         
   1   5   0         30.25         25.99         0.98 o                         
   2   5   0        453.91        455.34         4.74 o                         
   3   5   0         49.26         46.10         0.92 o                         
   4   5   0        591.61        553.84         6.79 o                         
   5   5   0         65.15         60.61         1.32 o                         
   6   5   0        193.98        154.94         3.51 o                         
   7   5   0        198.71        172.87         4.66 o                         
   8   5   0        181.76        195.46         4.54 o                         
   9   5   0         15.79         15.74         1.37 o                         
  10   5   0         16.71         22.35         2.25 o                         
  11   5   0         20.47         18.30         1.43 o                         
  12   5   0          7.08          9.10         1.58 o                         
  13   5   0         12.20         14.28         2.12 o                         
   0   6   0        109.83        118.04         2.40 o                         
   1   6   0          2.47          4.19         0.40 o                         
   2   6   0       1668.36       1763.52        16.74 o                         
   3   6   0        170.33        128.83         2.03 o                         
   4   6   0         38.25         33.93         1.35 o                         
   5   6   0        215.31        209.11         3.31 o                         
   6   6   0        124.47        127.93         3.08 o                         
   7   6   0        297.81        258.01         5.05 o                         
   8   6   0        867.26        876.74        11.92 o                         
   9   6   0          2.23         -0.31         0.81 o                         
  10   6   0          9.33          8.93         1.14 o                         
  11   6   0         20.98         25.29         1.89 o                         
  12   6   0          7.86         10.99         1.60 o                         
  13   6   0         31.20         41.79         4.70 o                         
   1   7   0        115.80         94.05         1.73 o                         
   2   7   0         34.95         26.09         1.01 o                         
   3   7   0       1000.95       1021.84        11.95 o                         
   4   7   0         97.38         88.20         2.36 o                         
   5   7   0          8.04          9.81         1.06 o                         
   6   7   0          4.51          3.43         1.10 o                         
   7   7   0        817.73        795.02        11.01 o                         
   8   7   0         89.16         80.86         2.42 o                         
   9   7   0         17.19         13.14         1.28 o                         
  10   7   0          0.90          2.37         1.20 o                         
  11   7   0          0.01          1.31         1.03 o                         
  12   7   0         63.05         79.46         3.12 o                         
   0   8   0        886.21        920.37        15.37 o                         
   1   8   0         38.61         35.02         1.26 o                         
   2   8   0        218.37        205.86         4.26 o                         
   3   8   0         36.12         35.95         2.39 o                         
   4   8   0          1.47          1.13         0.61 o                         
   5   8   0          8.00          7.36         0.82 o                         
   6   8   0         75.23         71.75         2.21 o                         
   7   8   0          1.54          0.64         0.85 o                         
   8   8   0         82.94         79.07         2.46 o                         
   9   8   0          1.96          3.87         0.98 o                         
  10   8   0         67.76         64.64         2.75 o                         
  11   8   0         13.68         13.49         1.58 o                         
   1   9   0        260.13        255.18         4.46 o                         
   2   9   0         15.26         14.75         1.14 o                         
   3   9   0         61.16         59.99         1.97 o                         
   4   9   0         64.15         58.72         1.76 o                         
   5   9   0         12.87         13.09         1.20 o                         
   6   9   0          0.00         -0.16         0.78 o                         
   7   9   0        163.64        160.80         3.78 o                         
   8   9   0          4.32          3.67         0.94 o                         
   9   9   0         79.03         76.46         2.60 o                         
  10   9   0          3.76          5.88         1.26 o                         
   0  10   0         17.77         11.19         1.85 o                         
   1  10   0        322.44        334.52         5.63 o                         
   2  10   0          0.05          1.67         1.38 o                         
   3  10   0        202.26        209.93         4.15 o                         
   4  10   0        278.24        247.31         5.28 o                         
   5  10   0         16.47         17.39         1.63 o                         
   6  10   0          5.39          7.19         1.20 o                         
   7  10   0          2.86          1.72         0.88 o                         
   8  10   0         28.20         31.88         1.90 o                         
   9  10   0          0.60         -0.65         1.73 o                         
   1  11   0          2.81          3.99         1.12 o                         
   2  11   0         38.96         44.80         1.97 o                         
   3  11   0         48.94         47.31         2.30 o                         
   4  11   0         24.88         27.91         1.98 o                         
   5  11   0          6.95          5.91         1.42 o                         
   6  11   0         13.11         15.72         1.64 o                         
   7  11   0          1.84          2.10         1.27 o                         
   0  12   0          0.11          2.93         1.67 o                         
   1  12   0         14.07         17.83         1.79 o                         
   2  12   0          4.96          5.46         1.29 o                         
   3  12   0         20.74         24.48         1.93 o                         
   4  12   0          4.01          4.98         1.29 o                         
   5  12   0         16.80         23.00         1.98 o                         
   6  12   0         10.01          8.26         2.12 o                         
   1  13   0          6.50          5.50         1.35 o                         
   2  13   0          3.09          2.10         1.64 o                         
   3  13   0          0.66          2.47         2.79 o                         
 -13   0   1         93.41        101.56         6.42 o                         
 -11   0   1         65.16         69.37         2.61 o                         
  -9   0   1         45.27         39.23         1.52 o                         
  -7   0   1        749.16        736.43        10.49 o                         
  -5   0   1        521.73        594.59         8.38 o                         
  -3   0   1       6825.80       7282.37        94.23 o                         
  -1   0   1      13644.49      13350.73       341.24 o                         
   1   0   1       3638.99       4044.97        91.77 o                         
   3   0   1       1660.34       1971.32        25.75 o                         
   5   0   1        840.16        950.06        12.96 o                         
   7   0   1        551.33        578.77         8.51 o                         
   9   0   1        461.74        435.96         8.22 o                         
  11   0   1          0.05         -0.85         1.11 o                         
  13   0   1          1.11          2.32         2.30 o                         
 -14   1   1         64.74         69.84         5.72 o                         
 -13   1   1          2.75          7.00         1.40 o                         
 -12   1   1          4.79          5.63         0.95 o                         
 -11   1   1          3.05          2.45         0.77 o                         
 -10   1   1         59.01         57.02         1.50 o                         
  -9   1   1        274.44        258.92         3.55 o                         
  -8   1   1        217.19        199.58         3.21 o                         
  -7   1   1         20.47         19.96         0.70 o                         
  -6   1   1       1463.69       1531.28        14.52 o                         
  -5   1   1        513.43        552.44         5.55 o                         
  -4   1   1        221.29        259.89         2.79 o                         
  -3   1   1        404.04        456.19         8.14 o                         
  -2   1   1        420.44        417.13        10.24 o                         
  -1   1   1        777.65        876.15        22.01 o                         
   0   1   1         48.69         69.87         0.93 o                         
   1   1   1       5871.85       6498.32        77.10 o                         
   2   1   1       1624.47       1642.79        15.20 o                         
   3   1   1          0.09          0.16         0.17 o                         
   4   1   1        880.14        908.25         8.69 o                         
   5   1   1       1689.45       1955.98        18.28 o                         
   6   1   1         12.11          8.93         0.48 o                         
   7   1   1          2.02          2.64         0.39 o                         
   8   1   1        213.40        189.92         2.77 o                         
   9   1   1        280.70        291.10         3.92 o                         
  10   1   1        629.32        528.78         7.71 o                         
  11   1   1        141.37        130.02         3.39 o                         
  12   1   1          8.05          6.46         1.31 o                         
  13   1   1          1.81          4.99         1.09 o                         
  14   1   1         83.94         92.67         3.78 o                         
 -14   2   1         35.32         38.50         4.59 o                         
 -13   2   1          3.04          6.04         1.67 o                         
 -12   2   1          0.89          2.63         0.91 o                         
 -11   2   1         58.32         51.99         1.65 o                         
 -10   2   1        646.57        623.15         7.33 o                         
  -9   2   1         28.71         26.47         1.04 o                         
  -8   2   1        145.10        139.43         2.26 o                         
  -7   2   1        172.98        191.07         2.45 o                         
  -6   2   1         55.80         84.14         1.34 o                         
  -5   2   1        397.37        410.43         4.80 o                         
  -4   2   1        188.25        186.67         2.15 o                         
  -3   2   1       1330.63       1689.05        42.67 o                         
  -2   2   1       6290.29       7067.86        86.51 o                         
  -1   2   1       1433.69       1608.01        15.86 o                         
   0   2   1      30656.59      30397.06       345.35 o                         
   1   2   1         89.32         81.03         1.08 o                         
   2   2   1      16460.51      17579.75       221.17 o                         
   3   2   1       4375.33       4526.32        44.52 o                         
   4   2   1       1363.73       1427.28        13.43 o                         
   5   2   1        106.45        111.65         1.52 o                         
   6   2   1        112.23        111.63         1.61 o                         
   7   2   1          0.59          2.22         0.45 o                         
   8   2   1         58.81         62.55         1.44 o                         
   9   2   1         33.88         35.89         1.33 o                         
  10   2   1          0.02         -0.47         0.60 o                         
  11   2   1         54.93         46.06         1.80 o                         
  12   2   1        202.79        224.55         4.96 o                         
  13   2   1          0.38         -0.53         1.23 o                         
  14   2   1          7.82         16.77         2.44 o                         
 -14   3   1         26.21         31.56         4.56 o                         
 -13   3   1         39.78         35.79         2.46 o                         
 -12   3   1          6.23          7.14         1.25 o                         
 -11   3   1         13.32         13.98         1.17 o                         
 -10   3   1        105.25         95.67         2.22 o                         
  -9   3   1        131.62        134.17         2.36 o                         
  -8   3   1         23.19         21.80         0.93 o                         
  -7   3   1       2044.46       2089.19        25.08 o                         
  -6   3   1       1919.02       2104.44        19.79 o                         
  -5   3   1        315.05        315.31         3.45 o                         
  -4   3   1         12.41          8.87         0.49 o                         
  -3   3   1       1587.62       1639.48        22.36 o                         
  -2   3   1       1588.99       1645.87        15.34 o                         
  -1   3   1       2149.94       2483.77        24.49 o                         
   0   3   1       6035.60       6576.06        60.11 o                         
   1   3   1       6731.37       7512.67        68.85 o                         
   2   3   1       1032.71       1049.70        11.55 o                         
   3   3   1       1251.89       1543.37        26.33 o                         
   4   3   1          0.67          1.95         0.40 o                         
   5   3   1          0.27          1.02         0.41 o                         
   6   3   1        251.10        243.87         3.20 o                         
   7   3   1          6.08          4.46         0.55 o                         
   8   3   1       1130.53       1142.95        13.32 o                         
   9   3   1         43.15         52.82         1.61 o                         
  10   3   1         50.01         59.18         1.77 o                         
  11   3   1         42.03         39.96         1.85 o                         
  12   3   1          3.92          3.72         1.24 o                         
  13   3   1          1.94          1.77         1.25 o                         
  14   3   1         17.38         18.72         3.47 o                         
 -13   4   1         92.55        103.86         3.33 o                         
 -12   4   1          0.01         -0.50         0.90 o                         
 -11   4   1          7.70          7.00         1.11 o                         
 -10   4   1        126.09        123.99         2.91 o                         
  -9   4   1         52.11         50.08         2.00 o                         
  -8   4   1         26.75         30.09         1.23 o                         
  -7   4   1         40.99         30.84         1.03 o                         
  -6   4   1       1405.54       1493.56        15.46 o                         
  -5   4   1        364.91        356.87         3.88 o                         
  -4   4   1        144.55        173.08         2.12 o                         
  -3   4   1         13.80         17.35         0.59 o                         
  -2   4   1        206.52        241.96         2.67 o                         
  -1   4   1        766.12        809.12         8.35 o                         
   0   4   1         16.20         22.81         0.64 o                         
   1   4   1        953.20        992.68         9.50 o                         
   2   4   1        987.00       1117.58        10.65 o                         
   3   4   1        705.46        816.92         8.63 o                         
   4   4   1         43.49         49.09         1.08 o                         
   5   4   1        255.50        220.61         2.95 o                         
   6   4   1        187.38        181.98         2.65 o                         
   7   4   1          0.18         -0.48         0.48 o                         
   8   4   1          3.00          6.07         0.80 o                         
   9   4   1         34.35         34.07         1.57 o                         
  10   4   1         14.99         19.45         1.35 o                         
  11   4   1         43.28         44.27         1.90 o                         
  12   4   1         35.89         42.45         1.96 o                         
  13   4   1         31.96         40.25         3.33 o                         
 -13   5   1          6.70         11.69         2.38 o                         
 -12   5   1         90.40         96.59         3.97 o                         
 -11   5   1          1.05          0.65         0.94 o                         
 -10   5   1          8.03          7.54         1.14 o                         
  -9   5   1         28.10         27.90         1.64 o                         
  -8   5   1        260.06        261.28         4.09 o                         
  -7   5   1       1409.07       1388.49        15.87 o                         
  -6   5   1        701.53        656.52         8.08 o                         
  -5   5   1        354.88        348.15         5.46 o                         
  -4   5   1        685.23        714.03         7.16 o                         
  -3   5   1        873.99        892.15         8.74 o                         
  -2   5   1        605.54        592.69         5.99 o                         
  -1   5   1         13.54         11.22         0.47 o                         
   0   5   1         38.78         39.47         0.84 o                         
   1   5   1          9.59          6.82         0.40 o                         
   2   5   1         53.71         42.80         0.95 o                         
   3   5   1       1487.68       1672.85        16.92 o                         
   4   5   1        268.03        302.22         3.77 o                         
   5   5   1       1044.53       1115.93        11.83 o                         
   6   5   1         31.02         29.58         1.03 o                         
   7   5   1        613.94        597.90         8.42 o                         
   8   5   1        540.92        514.71         7.63 o                         
   9   5   1         18.14         23.45         1.43 o                         
  10   5   1          9.87          9.70         1.13 o                         
  11   5   1         93.85        101.63         2.84 o                         
  12   5   1          0.00          1.04         0.89 o                         
  13   5   1          8.08         12.73         2.08 o                         
 -13   6   1          1.67          2.97         2.02 o                         
 -12   6   1          8.01         11.48         1.65 o                         
 -11   6   1         20.62         22.97         2.80 o                         
 -10   6   1        301.62        293.23         5.28 o                         
  -9   6   1        155.23        156.48         3.92 o                         
  -8   6   1        130.39        119.31         2.88 o                         
  -7   6   1        564.79        583.40         7.55 o                         
  -6   6   1         70.02         73.09         1.86 o                         
  -5   6   1        108.35        100.85         2.24 o                         
  -4   6   1        263.52        243.57         8.29 o                         
  -3   6   1         24.00         21.85         0.83 o                         
  -2   6   1        377.53        359.91         4.32 o                         
  -1   6   1         52.67         70.73         1.22 o                         
   0   6   1         52.19         50.27         1.02 o                         
   1   6   1          1.59          0.99         0.33 o                         
   2   6   1         76.72         76.77         1.33 o                         
   3   6   1        253.61        286.69         3.64 o                         
   4   6   1        242.28        210.73         3.63 o                         
   5   6   1         40.17         39.47         1.58 o                         
   6   6   1         36.77         39.09         2.44 o                         
   7   6   1        267.95        242.58         4.36 o                         
   8   6   1          9.52          7.24         1.32 o                         
   9   6   1         16.97         14.11         1.43 o                         
  10   6   1          8.44          6.29         1.07 o                         
  11   6   1          0.02          0.43         0.82 o                         
  12   6   1         19.78         28.58         2.06 o                         
  13   6   1          0.24          3.44         1.54 o                         
 -12   7   1          3.51          4.35         1.20 o                         
 -11   7   1         29.98         29.25         2.08 o                         
 -10   7   1         25.43         30.41         2.06 o                         
  -9   7   1        121.08        115.84         2.99 o                         
  -8   7   1         14.28         18.12         1.37 o                         
  -7   7   1          1.53          2.57         0.96 o                         
  -6   7   1        371.00        345.21         6.19 o                         
  -5   7   1         97.14         97.51         2.66 o                         
  -4   7   1        113.44        100.34         2.34 o                         
  -3   7   1          5.66          5.38         0.74 o                         
  -2   7   1        317.81        275.19         3.90 o                         
  -1   7   1        123.70        118.57         2.00 o                         
   0   7   1        316.65        299.38         4.60 o                         
   1   7   1        333.45        305.25         6.39 o                         
   2   7   1         64.32         90.40         1.93 o                         
   3   7   1        249.65        250.38         4.10 o                         
   4   7   1         35.90         36.42         1.56 o                         
   5   7   1        224.34        213.88         3.91 o                         
   6   7   1          2.40          0.94         0.71 o                         
   7   7   1         16.03         14.96         1.64 o                         
   8   7   1         19.39         18.55         1.55 o                         
   9   7   1         30.25         28.25         1.67 o                         
  10   7   1          0.15          2.09         0.97 o                         
  11   7   1          1.88          3.48         1.02 o                         
  12   7   1          1.98          2.84         1.38 o                         
 -11   8   1          3.33          3.97         1.44 o                         
 -10   8   1         29.77         29.34         2.09 o                         
  -9   8   1          0.18         -0.17         0.97 o                         
  -8   8   1          7.62          4.63         1.00 o                         
  -7   8   1        411.00        394.93         6.42 o                         
  -6   8   1         43.99         45.81         1.64 o                         
  -5   8   1          0.05          0.82         0.74 o                         
  -4   8   1          0.60          0.82         0.81 o                         
  -3   8   1         75.98         66.13         1.74 o                         
  -2   8   1        473.73        445.97         5.97 o                         
  -1   8   1         47.84         39.92         1.33 o                         
   0   8   1          2.29          3.42         0.71 o                         
   1   8   1        121.17        114.27         2.27 o                         
   2   8   1          4.57          5.56         0.89 o                         
   3   8   1          4.24          2.34         0.63 o                         
   4   8   1        112.84         94.38         2.16 o                         
   5   8   1         14.92         15.66         1.20 o                         
   6   8   1         79.26         83.83         2.43 o                         
   7   8   1        124.23        117.91         3.24 o                         
   8   8   1          8.35          5.23         1.02 o                         
   9   8   1          4.30          5.23         1.07 o                         
  10   8   1         51.26         48.82         2.55 o                         
  11   8   1         26.81         33.43         2.28 o                         
 -10   9   1          1.45          1.15         1.08 o                         
  -9   9   1          1.59          0.25         1.02 o                         
  -8   9   1         13.80         10.53         1.22 o                         
  -7   9   1          1.16          1.21         0.84 o                         
  -6   9   1        122.25        120.58         3.03 o                         
  -5   9   1         41.39         41.12         1.57 o                         
  -4   9   1        195.17        179.93         3.30 o                         
  -3   9   1         43.77         38.23         1.65 o                         
  -2   9   1         32.82         25.40         2.00 o                         
  -1   9   1         17.76         20.72         1.40 o                         
   0   9   1          3.49          1.34         0.63 o                         
   1   9   1        112.79        107.91         4.72 o                         
   2   9   1          7.26          8.67         1.00 o                         
   3   9   1         59.03         52.50         1.83 o                         
   4   9   1          5.62          3.35         0.99 o                         
   5   9   1         77.30         66.16         2.16 o                         
   6   9   1        216.49        199.10         4.08 o                         
   7   9   1          2.51          4.88         1.02 o                         
   8   9   1          5.43          6.51         1.05 o                         
   9   9   1         41.69         49.41         2.22 o                         
  10   9   1         11.14         14.56         2.03 o                         
  -9  10   1          0.08          0.83         1.09 o                         
  -8  10   1         19.00         23.56         1.92 o                         
  -7  10   1          0.01          1.11         0.84 o                         
  -6  10   1          3.99          3.64         1.07 o                         
  -5  10   1        122.71        124.58         5.15 o                         
  -4  10   1          7.63          7.98         1.12 o                         
  -3  10   1         23.31         30.81         1.64 o                         
  -2  10   1         42.99         47.19         2.07 o                         
  -1  10   1          1.83          2.29         1.07 o                         
   0  10   1        146.15        135.99         3.55 o                         
   1  10   1          7.77         11.05         1.28 o                         
   2  10   1          9.30          9.14         1.10 o                         
   3  10   1         49.43         41.87         2.10 o                         
   4  10   1         51.88         54.91         2.36 o                         
   5  10   1        129.92        120.10         3.55 o                         
   6  10   1          0.08          0.36         0.95 o                         
   7  10   1         28.96         31.71         2.09 o                         
   8  10   1          1.72          1.41         0.97 o                         
   9  10   1         13.58         12.74         3.21 o                         
  -7  11   1          4.30          6.25         1.25 o                         
  -6  11   1         14.52         15.99         1.64 o                         
  -5  11   1          3.04          4.22         1.33 o                         
  -4  11   1          2.65          7.07         1.26 o                         
  -3  11   1          7.43          6.87         1.20 o                         
  -2  11   1          0.10          0.32         0.97 o                         
  -1  11   1         19.13         18.40         1.65 o                         
   0  11   1          3.60          5.11         1.20 o                         
   1  11   1         25.80         30.42         2.97 o                         
   2  11   1         71.44         73.02         2.39 o                         
   3  11   1         17.94         14.11         1.52 o                         
   4  11   1         10.71         11.48         1.50 o                         
   5  11   1         17.26         19.65         1.75 o                         
   6  11   1        102.10        105.60         4.27 o                         
   7  11   1          9.90          9.03         1.47 o                         
   8  11   1         24.02         28.35         4.17 o                         
  -6  12   1          0.34          3.41         2.55 o                         
  -5  12   1          2.81          2.62         1.19 o                         
  -4  12   1          3.16          4.14         1.18 o                         
  -3  12   1         19.72         20.90         2.20 o                         
  -2  12   1         30.71         27.90         2.04 o                         
  -1  12   1          0.66          2.44         1.13 o                         
   0  12   1         13.35         16.25         1.73 o                         
   1  12   1        155.29        154.30         5.81 o                         
   2  12   1          5.74          8.72         2.09 o                         
   3  12   1          0.53          1.30         1.42 o                         
   4  12   1         41.29         30.44         2.12 o                         
   5  12   1         13.01         14.73         1.69 o                         
   6  12   1          4.87          4.72         2.44 o                         
  -3  13   1         10.77         10.82         3.47 o                         
  -2  13   1          2.98          1.22         2.36 o                         
  -1  13   1          2.01          5.76         2.29 o                         
   0  13   1          8.49         13.98         1.69 o                         
   1  13   1         19.90         21.47         2.33 o                         
   2  13   1          1.02          2.57         1.91 o                         
 -14   0   2          8.41          9.44         2.57 o                         
 -12   0   2         49.19         44.21         2.74 o                         
 -10   0   2        526.18        461.40         8.73 o                         
  -8   0   2        258.00        236.00         4.16 o                         
  -6   0   2        278.38        276.66         4.42 o                         
  -4   0   2        144.67        155.97         2.58 o                         
  -2   0   2       1848.46       2101.37        31.85 o                         
   0   0   2       2120.37       2209.02        28.85 o                         
   2   0   2       6491.29       6584.99       116.04 o                         
   4   0   2       2249.48       2529.21        33.07 o                         
   6   0   2         42.59         32.19         1.15 o                         
   8   0   2        948.03        942.18        13.38 o                         
  10   0   2        117.19        128.61         4.70 o                         
  12   0   2          0.30          0.47         1.91 o                         
  14   0   2         49.85         53.25         3.70 o                         
 -14   1   2          2.90          3.37         2.22 o                         
 -13   1   2         76.06         82.05         4.05 o                         
 -12   1   2        113.33        109.96         3.07 o                         
 -11   1   2        138.18        126.63         2.57 o                         
 -10   1   2         15.78          9.58         0.77 o                         
  -9   1   2        122.59        109.74         2.61 o                         
  -8   1   2        362.03        348.26         4.00 o                         
  -7   1   2          1.22          5.68         0.46 o                         
  -6   1   2        229.85        254.67         2.93 o                         
  -5   1   2       3725.04       3977.87        36.56 o                         
  -4   1   2       3411.86       3775.06        34.63 o                         
  -3   1   2        212.68        171.77         2.52 o                         
  -2   1   2       7792.36       8734.69       142.20 o                         
  -1   1   2       1031.23       1135.53        13.54 o                         
   0   1   2       2631.96       2834.78        26.09 o                         
   1   1   2       1388.84       1464.83        14.48 o                         
   2   1   2       1644.77       1693.67        16.75 o                         
   3   1   2          0.94          0.56         0.22 o                         
   4   1   2        354.84        309.40         3.28 o                         
   5   1   2        449.76        527.94         5.37 o                         
   6   1   2        496.09        514.15         5.35 o                         
   7   1   2        300.92        305.07         3.53 o                         
   8   1   2         53.91         57.19         1.36 o                         
   9   1   2        271.89        265.75         4.02 o                         
  10   1   2       1022.23        983.89        14.74 o                         
  11   1   2         29.15         28.58         1.73 o                         
  12   1   2          4.12          3.17         0.98 o                         
  13   1   2         34.68         37.71         2.13 o                         
  14   1   2          7.73          5.73         1.32 o                         
 -14   2   2          0.30          4.46         2.31 o                         
 -13   2   2         48.93         50.28         3.16 o                         
 -12   2   2          8.43          8.27         1.35 o                         
 -11   2   2         22.95         23.93         1.22 o                         
 -10   2   2          4.14          3.15         0.67 o                         
  -9   2   2        188.10        181.22         2.79 o                         
  -8   2   2        134.82        116.57         2.00 o                         
  -7   2   2         43.64         42.40         0.98 o                         
  -6   2   2        372.08        473.33         4.96 o                         
  -5   2   2         26.22         18.42         0.58 o                         
  -4   2   2        412.12        441.76        10.70 o                         
  -3   2   2        618.33        739.69         9.45 o                         
  -2   2   2       2202.10       2465.13        34.27 o                         
  -1   2   2         52.93         45.34         0.84 o                         
   0   2   2        695.21        789.67         7.45 o                         
   1   2   2       7240.91       7653.50        70.27 o                         
   2   2   2         63.43         51.66         0.93 o                         
   3   2   2       2585.16       2712.35        26.88 o                         
   4   2   2        123.07        105.63         1.40 o                         
   5   2   2         15.03         36.28         0.94 o                         
   6   2   2          6.07          8.95         0.59 o                         
   7   2   2         44.65         55.95         1.28 o                         
   8   2   2        172.33        164.11         3.00 o                         
   9   2   2        293.58        262.03         4.04 o                         
  10   2   2         53.84         44.69         1.57 o                         
  11   2   2         15.17         16.69         1.46 o                         
  12   2   2          7.05          6.71         1.40 o                         
  13   2   2         13.08         19.80         1.71 o                         
  14   2   2          5.12          7.00         1.86 o                         
 -14   3   2         48.53         52.24         5.55 o                         
 -13   3   2          0.00          2.44         1.94 o                         
 -12   3   2         36.40         36.57         2.39 o                         
 -11   3   2         25.61         22.46         1.56 o                         
 -10   3   2        114.34        112.74         2.39 o                         
  -9   3   2        247.13        220.43         3.25 o                         
  -8   3   2          5.21          9.18         0.67 o                         
  -7   3   2         77.32         73.70         1.99 o                         
  -6   3   2         99.89        109.16         1.90 o                         
  -5   3   2        135.25        116.32         2.42 o                         
  -4   3   2         25.41         39.78         1.04 o                         
  -3   3   2        100.70         92.40         1.24 o                         
  -2   3   2        715.26        636.70         6.66 o                         
  -1   3   2        365.40        439.73         4.40 o                         
   0   3   2       1581.40       1707.82        16.93 o                         
   1   3   2        801.45        884.20         8.98 o                         
   2   3   2        263.82        295.55         3.11 o                         
   3   3   2         17.94         18.92         0.60 o                         
   4   3   2        416.36        395.20         4.53 o                         
   5   3   2        586.73        713.16         7.74 o                         
   6   3   2        406.81        389.41         5.03 o                         
   7   3   2         39.75         35.92         1.23 o                         
   8   3   2        223.07        212.84         3.46 o                         
   9   3   2         10.04         12.09         1.01 o                         
  10   3   2        124.16        100.51         2.33 o                         
  11   3   2          2.06          1.95         0.78 o                         
  12   3   2         10.58         14.78         1.80 o                         
  13   3   2         16.73         13.68         2.30 o                         
  14   3   2         41.00         38.02         4.59 o                         
 -14   4   2         23.24         28.80         4.05 o                         
 -13   4   2          0.01          1.16         1.17 o                         
 -12   4   2         91.02         91.14         2.97 o                         
 -11   4   2         24.81         19.74         2.44 o                         
 -10   4   2         67.30         52.90         2.19 o                         
  -9   4   2        454.20        488.10         6.52 o                         
  -8   4   2        107.57        120.59         2.37 o                         
  -7   4   2          0.12          0.57         0.48 o                         
  -6   4   2         95.32         72.44         1.87 o                         
  -5   4   2        144.18        161.90         2.92 o                         
  -4   4   2        135.55        125.21         1.67 o                         
  -3   4   2        758.28        877.75         9.15 o                         
  -2   4   2        374.36        457.42         5.05 o                         
  -1   4   2          2.00          3.55         0.37 o                         
   0   4   2       1235.72       1251.98        11.86 o                         
   1   4   2         42.78         36.62         0.75 o                         
   2   4   2       6245.01       6458.06        59.08 o                         
   3   4   2        430.04        535.07         6.43 o                         
   4   4   2       1472.46       1814.12        18.43 o                         
   5   4   2        380.07        388.22         4.64 o                         
   6   4   2        598.59        523.72        10.18 o                         
   7   4   2          0.01          0.01         0.53 o                         
   8   4   2         71.00         71.36         1.85 o                         
   9   4   2         14.61         10.33         0.94 o                         
  10   4   2          9.37          8.25         1.06 o                         
  11   4   2          0.76          0.53         0.78 o                         
  12   4   2         50.46         66.25         2.62 o                         
  13   4   2          0.48         -1.03         1.24 o                         
 -13   5   2          0.41          3.82         1.14 o                         
 -12   5   2          9.16         14.85         1.58 o                         
 -11   5   2          6.87          5.01         1.31 o                         
 -10   5   2         32.38         43.34         2.98 o                         
  -9   5   2        217.72        233.10         3.98 o                         
  -8   5   2         87.76         73.03         1.90 o                         
  -7   5   2        623.04        640.63         9.58 o                         
  -6   5   2          2.88          2.06         0.57 o                         
  -5   5   2        167.19        152.40         2.57 o                         
  -4   5   2        836.62        901.58         9.55 o                         
  -3   5   2        153.03        164.98         2.32 o                         
  -2   5   2        445.06        407.11         4.67 o                         
  -1   5   2         13.66         25.31         0.66 o                         
   0   5   2          2.74          1.07         0.28 o                         
   1   5   2        283.80        281.53         3.16 o                         
   2   5   2       1212.85       1400.99        13.35 o                         
   3   5   2        604.23        689.25         6.94 o                         
   4   5   2          8.99          6.16         0.62 o                         
   5   5   2          0.67          1.07         0.53 o                         
   6   5   2        234.06        228.77         3.56 o                         
   7   5   2          6.59          4.87         0.86 o                         
   8   5   2         33.78         32.66         1.76 o                         
   9   5   2          2.76          5.49         0.96 o                         
  10   5   2          0.17         -0.72         0.72 o                         
  11   5   2          0.29          1.88         0.87 o                         
  12   5   2         26.16         29.90         2.03 o                         
  13   5   2          0.04         -1.48         1.48 o                         
 -13   6   2         77.06         84.08         3.60 o                         
 -12   6   2          0.09          3.33         1.15 o                         
 -11   6   2         19.44         25.57         1.90 o                         
 -10   6   2         11.74         15.10         1.59 o                         
  -9   6   2         33.74         28.30         1.80 o                         
  -8   6   2         14.43         16.38         1.22 o                         
  -7   6   2        349.29        333.49         5.42 o                         
  -6   6   2         27.72         29.28         2.12 o                         
  -5   6   2        230.52        243.62         3.69 o                         
  -4   6   2        135.50        143.26         2.51 o                         
  -3   6   2        625.22        593.98         6.66 o                         
  -2   6   2        163.30        164.76         2.59 o                         
  -1   6   2         84.09         75.75         1.28 o                         
   0   6   2        141.84        147.85         2.00 o                         
   1   6   2        516.87        517.61         5.44 o                         
   2   6   2       1153.02       1239.53        12.02 o                         
   3   6   2        573.40        556.24         6.32 o                         
   4   6   2         83.38        107.07         1.88 o                         
   5   6   2         21.96         18.50         1.15 o                         
   6   6   2         50.32         46.85         1.68 o                         
   7   6   2        269.59        266.04         4.69 o                         
   8   6   2         41.57         45.90         1.86 o                         
   9   6   2          4.58          4.75         0.93 o                         
  10   6   2         33.85         33.06         1.77 o                         
  11   6   2          0.75          2.17         0.92 o                         
  12   6   2         60.95         74.54         4.70 o                         
 -12   7   2         64.95         74.49         3.02 o                         
 -11   7   2          0.72          2.55         1.24 o                         
 -10   7   2         40.19         42.34         2.29 o                         
  -9   7   2          0.92          1.45         0.96 o                         
  -8   7   2          2.88          3.94         0.96 o                         
  -7   7   2        194.07        184.79         3.34 o                         
  -6   7   2        747.31        714.02         8.97 o                         
  -5   7   2        546.58        542.78         7.06 o                         
  -4   7   2         26.11         26.33         1.57 o                         
  -3   7   2        130.25        120.68         2.23 o                         
  -2   7   2        111.21        115.21         2.00 o                         
  -1   7   2         44.00         40.25         1.13 o                         
   0   7   2        435.33        438.51         5.20 o                         
   1   7   2          3.61          3.73         0.46 o                         
   2   7   2         24.13         21.89         1.03 o                         
   3   7   2         22.87         18.35         1.14 o                         
   4   7   2        191.15        191.90         3.18 o                         
   5   7   2        115.05        119.64         2.73 o                         
   6   7   2        210.69        180.31         3.62 o                         
   7   7   2         35.01         37.80         1.74 o                         
   8   7   2        161.75        143.65         3.34 o                         
   9   7   2         11.14         11.92         1.83 o                         
  10   7   2         29.84         27.29         1.74 o                         
  11   7   2         10.20          9.41         1.26 o                         
  12   7   2          8.12         13.04         2.89 o                         
 -12   8   2         28.63         34.87         4.56 o                         
 -11   8   2         67.88         76.75         3.03 o                         
 -10   8   2         57.36         51.12         2.73 o                         
  -9   8   2          0.32          0.90         0.96 o                         
  -8   8   2         20.64         19.80         1.65 o                         
  -7   8   2        135.98        121.38         3.01 o                         
  -6   8   2        174.42        174.68         3.28 o                         
  -5   8   2         26.43         23.40         1.24 o                         
  -4   8   2         57.90         55.45         1.64 o                         
  -3   8   2         21.14         27.27         1.30 o                         
  -2   8   2         90.90         86.63         1.92 o                         
  -1   8   2        100.48         87.77         1.79 o                         
   0   8   2         20.36         18.45         1.02 o                         
   1   8   2        132.53        121.73         2.96 o                         
   2   8   2         77.21         61.03         1.83 o                         
   3   8   2          3.44          4.50         0.70 o                         
   4   8   2        138.66        142.04         3.05 o                         
   5   8   2        120.63        116.17         2.79 o                         
   6   8   2         94.38         86.06         2.44 o                         
   7   8   2         27.99         25.16         1.58 o                         
   8   8   2         13.10         15.89         1.40 o                         
   9   8   2         95.65         82.64         2.63 o                         
  10   8   2          6.52          8.02         1.35 o                         
  11   8   2          1.56          1.92         1.11 o                         
 -10   9   2         66.46         67.21         2.85 o                         
  -9   9   2         17.33         22.39         1.92 o                         
  -8   9   2          4.84          6.99         1.27 o                         
  -7   9   2          6.45         10.51         1.89 o                         
  -6   9   2         65.95         57.53         2.06 o                         
  -5   9   2          0.03         -0.23         0.67 o                         
  -4   9   2        167.06        177.70         3.49 o                         
  -3   9   2          8.49         10.95         1.02 o                         
  -2   9   2        254.84        244.28         5.41 o                         
  -1   9   2          0.61          3.05         0.68 o                         
   0   9   2         23.56         20.74         1.27 o                         
   1   9   2         64.46         85.98         3.37 o                         
   2   9   2          6.03         10.82         1.05 o                         
   3   9   2          5.33          5.63         1.02 o                         
   4   9   2        128.08        117.15         3.26 o                         
   5   9   2         83.97         81.86         2.74 o                         
   6   9   2         27.95         31.86         1.93 o                         
   7   9   2          6.27          6.17         1.05 o                         
   8   9   2          6.02          4.87         1.27 o                         
   9   9   2         19.17         21.12         1.66 o                         
  10   9   2         48.61         59.11         3.11 o                         
  -9  10   2         12.67         13.94         2.89 o                         
  -8  10   2          4.96          7.15         1.26 o                         
  -7  10   2          0.00          1.11         0.92 o                         
  -6  10   2          2.87          1.58         1.02 o                         
  -5  10   2         50.73         52.86         2.34 o                         
  -4  10   2          2.17          0.40         0.79 o                         
  -3  10   2         60.87         56.67         2.03 o                         
  -2  10   2          1.33          0.58         0.75 o                         
  -1  10   2          7.82         12.15         1.30 o                         
   0  10   2         30.63         28.97         1.97 o                         
   1  10   2         34.14         36.35         1.85 o                         
   2  10   2         10.83         18.75         1.57 o                         
   3  10   2          5.08          6.96         1.18 o                         
   4  10   2        141.73        135.29         3.68 o                         
   5  10   2         26.78         27.25         2.09 o                         
   6  10   2         20.89         21.10         1.77 o                         
   7  10   2          5.78          6.81         1.30 o                         
   8  10   2          1.58          2.82         1.15 o                         
   9  10   2          6.13          9.94         1.98 o                         
  -7  11   2         51.75         51.92         3.06 o                         
  -6  11   2          0.22          1.23         1.00 o                         
  -5  11   2          0.00          0.31         1.33 o                         
  -4  11   2         23.34         18.35         1.46 o                         
  -3  11   2          8.74         12.20         1.29 o                         
  -2  11   2         10.73          5.98         1.22 o                         
  -1  11   2         46.19         42.75         2.21 o                         
   0  11   2         24.25         26.56         1.86 o                         
   1  11   2         20.12         19.18         1.48 o                         
   2  11   2          1.27          2.68         1.03 o                         
   3  11   2         50.26         48.39         2.53 o                         
   4  11   2          0.27         -1.25         1.25 o                         
   5  11   2          8.18          8.49         1.38 o                         
   6  11   2          0.86          1.29         1.05 o                         
   7  11   2          3.32          6.24         1.43 o                         
   8  11   2          2.77          3.60         2.63 o                         
  -6  12   2         11.21         10.24         3.08 o                         
  -5  12   2         35.67         40.32         2.34 o                         
  -4  12   2          0.82          1.69         1.03 o                         
  -3  12   2          0.25          0.40         1.05 o                         
  -2  12   2          0.01          1.05         1.06 o                         
  -1  12   2          9.18          7.94         1.40 o                         
   0  12   2         12.95          9.31         1.45 o                         
   1  12   2         14.19         17.51         2.21 o                         
   2  12   2          7.69         12.03         1.81 o                         
   3  12   2          0.39         -0.78         1.58 o                         
   4  12   2          1.80          1.04         1.17 o                         
   5  12   2         26.67         25.38         2.46 o                         
   6  12   2          1.35         -0.22         2.47 o                         
  -3  13   2          0.13          1.39         2.66 o                         
  -2  13   2          0.01         -0.30         1.39 o                         
  -1  13   2          0.13          3.01         1.43 o                         
   0  13   2         13.72         16.63         3.92 o                         
   1  13   2         12.40         20.03         2.68 o                         
 -13   0   3         81.19         81.53         3.82 o                         
 -11   0   3          0.24          0.00         1.02 o                         
  -9   0   3        165.24        158.53         3.25 o                         
  -7   0   3        133.76         94.06         2.60 o                         
  -5   0   3       1095.36       1070.55        14.49 o                         
  -3   0   3         32.59         23.14         0.70 o                         
  -1   0   3          1.66         -0.26         0.36 o                         
   1   0   3        726.63        843.58        11.27 o                         
   3   0   3        655.99        638.51         8.78 o                         
   5   0   3        719.83        722.55        10.13 o                         
   7   0   3         23.06         26.52         1.20 o                         
   9   0   3          8.23         14.09         1.73 o                         
  11   0   3         45.70         37.49         3.32 o                         
  13   0   3          0.02         -0.16         1.35 o                         
 -15   1   3          3.95          5.55         2.73 o                         
 -14   1   3          4.98          9.73         2.57 o                         
 -13   1   3          1.30          2.53         1.02 o                         
 -12   1   3        101.38        103.05         2.98 o                         
 -11   1   3          0.96          2.27         0.67 o                         
 -10   1   3         69.95         73.25         2.08 o                         
  -9   1   3          5.59          5.93         0.65 o                         
  -8   1   3         10.30         11.27         0.62 o                         
  -7   1   3         78.94         58.67         1.15 o                         
  -6   1   3        247.21        237.45         2.78 o                         
  -5   1   3        364.56        394.12         4.12 o                         
  -4   1   3       2689.45       2844.33        26.22 o                         
  -3   1   3       4225.92       4459.13        42.02 o                         
  -2   1   3        503.02        550.33         5.70 o                         
  -1   1   3       3413.02       3524.68        32.31 o                         
   0   1   3       7455.29       7990.53        74.26 o                         
   1   1   3       1898.93       2105.49        22.37 o                         
   2   1   3       4200.31       4506.05        43.97 o                         
   3   1   3        607.05        601.40         5.88 o                         
   4   1   3        271.39        337.55         5.83 o                         
   5   1   3       1063.89       1256.57        12.00 o                         
   6   1   3        178.61        180.37         2.30 o                         
   7   1   3        512.28        558.45        10.54 o                         
   8   1   3        461.28        439.33         5.80 o                         
   9   1   3         82.32         77.17         2.42 o                         
  10   1   3        215.70        209.48         4.56 o                         
  11   1   3         25.18         19.29         1.53 o                         
  12   1   3         20.72         13.71         1.46 o                         
  13   1   3         38.39         47.68         2.35 o                         
  14   1   3         67.88         79.01         3.53 o                         
 -14   2   3         12.93         16.93         2.25 o                         
 -13   2   3          0.08          3.92         1.35 o                         
 -12   2   3         56.08         47.32         2.47 o                         
 -11   2   3         18.18         23.91         1.21 o                         
 -10   2   3         99.56        109.82         2.32 o                         
  -9   2   3        303.55        309.55         4.07 o                         
  -8   2   3        379.22        374.24         4.25 o                         
  -7   2   3        264.71        290.67         3.38 o                         
  -6   2   3        783.07        843.83         8.34 o                         
  -5   2   3        351.80        395.03         4.15 o                         
  -4   2   3       3066.62       3488.69        67.62 o                         
  -3   2   3        857.25       1020.54        14.02 o                         
  -2   2   3       1564.90       1804.62        31.23 o                         
  -1   2   3       3969.18       4194.94        38.38 o                         
   0   2   3       1518.35       1595.20        14.80 o                         
   1   2   3       3870.32       4240.60        38.81 o                         
   2   2   3        471.54        541.37         5.71 o                         
   3   2   3        563.46        615.11         6.05 o                         
   4   2   3        868.70        888.95         8.60 o                         
   5   2   3          7.91          6.35         0.42 o                         
   6   2   3        465.47        436.30         5.09 o                         
   7   2   3        155.92        148.60         2.58 o                         
   8   2   3          4.86          7.09         0.89 o                         
   9   2   3         19.79         13.21         0.98 o                         
  10   2   3        125.33        105.00         2.63 o                         
  11   2   3        152.91        132.94         3.75 o                         
  12   2   3          4.59          7.04         1.25 o                         
  13   2   3          6.24          8.48         1.32 o                         
  14   2   3         25.03         38.37         4.66 o                         
 -14   3   3          0.13         -0.64         1.31 o                         
 -13   3   3         53.53         52.01         3.32 o                         
 -12   3   3         29.34         37.84         2.37 o                         
 -11   3   3          4.06          5.64         0.90 o                         
 -10   3   3         25.07         29.39         1.43 o                         
  -9   3   3        204.53        179.70         3.07 o                         
  -8   3   3          2.29          2.75         0.51 o                         
  -7   3   3        135.83        148.17         2.44 o                         
  -6   3   3        290.91        342.41         6.49 o                         
  -5   3   3         40.98         64.95         1.39 o                         
  -4   3   3        651.98        742.77         7.29 o                         
  -3   3   3         19.54         12.93         0.46 o                         
  -2   3   3         16.68         19.19         0.83 o                         
  -1   3   3          7.99         19.02         0.51 o                         
   0   3   3       6796.51       7224.62        66.18 o                         
   1   3   3         12.19         13.97         0.66 o                         
   2   3   3       1491.60       1655.98        15.49 o                         
   3   3   3        300.07        322.35         3.43 o                         
   4   3   3        444.52        504.50         5.63 o                         
   5   3   3       1400.02       1445.14        14.90 o                         
   6   3   3         65.10         55.71         1.90 o                         
   7   3   3         78.94         68.23         1.67 o                         
   8   3   3        836.93        826.33        10.07 o                         
   9   3   3         20.93         23.95         1.22 o                         
  10   3   3        186.74        190.74         3.48 o                         
  11   3   3        117.27        109.15         3.39 o                         
  12   3   3         21.18         16.74         1.93 o                         
  13   3   3          2.90          6.18         1.52 o                         
 -14   4   3         13.62         15.35         3.40 o                         
 -13   4   3         34.22         33.08         2.44 o                         
 -12   4   3          0.70          1.48         0.93 o                         
 -11   4   3        158.70        160.03         4.25 o                         
 -10   4   3         78.34         70.06         2.25 o                         
  -9   4   3        452.32        448.69         6.75 o                         
  -8   4   3          2.20          6.95         1.19 o                         
  -7   4   3         53.30         53.94         1.47 o                         
  -6   4   3        163.01        185.58         4.25 o                         
  -5   4   3       1084.61       1178.08        11.39 o                         
  -4   4   3        979.33       1081.52        11.20 o                         
  -3   4   3         79.38         60.98         1.17 o                         
  -2   4   3       1001.23       1192.69        12.18 o                         
  -1   4   3        648.88        687.67         6.77 o                         
   0   4   3       2567.30       2597.61        24.06 o                         
   1   4   3        177.59        203.61         2.37 o                         
   2   4   3       1201.83       1223.82        11.67 o                         
   3   4   3       4752.80       5164.05        47.42 o                         
   4   4   3        213.48        229.84         3.34 o                         
   5   4   3         74.15         95.61         1.91 o                         
   6   4   3         44.27         43.89         1.35 o                         
   7   4   3        412.72        397.22         5.98 o                         
   8   4   3         70.71         73.62         1.91 o                         
   9   4   3        676.42        633.89         8.27 o                         
  10   4   3          4.08          4.51         0.96 o                         
  11   4   3         47.06         49.52         2.28 o                         
  12   4   3          0.02         -0.61         1.07 o                         
  13   4   3         16.61         16.99         2.37 o                         
 -14   5   3         12.79         18.69         3.34 o                         
 -13   5   3         17.81         23.18         2.23 o                         
 -12   5   3         52.67         45.87         2.34 o                         
 -11   5   3         33.46         42.44         3.27 o                         
 -10   5   3          7.95         10.61         1.29 o                         
  -9   5   3        251.10        254.85         5.06 o                         
  -8   5   3         63.43         63.63         2.35 o                         
  -7   5   3         50.89         69.63         2.15 o                         
  -6   5   3         29.21         29.41         1.12 o                         
  -5   5   3        515.96        497.10         5.71 o                         
  -4   5   3        307.52        277.77         3.50 o                         
  -3   5   3         53.68         38.50         0.99 o                         
  -2   5   3         10.07          8.19         0.55 o                         
  -1   5   3        975.41        961.49         9.37 o                         
   0   5   3         63.30         65.99         1.13 o                         
   1   5   3        211.03        231.38         2.72 o                         
   2   5   3        305.68        253.39         4.24 o                         
   3   5   3         59.07         61.32         1.44 o                         
   4   5   3          4.51          3.74         0.49 o                         
   5   5   3         54.18         49.97         1.41 o                         
   6   5   3        115.49        111.36         2.25 o                         
   7   5   3         19.70         16.48         1.05 o                         
   8   5   3         35.08         32.17         1.57 o                         
   9   5   3          3.84          6.42         1.02 o                         
  10   5   3         29.78         23.77         1.51 o                         
  11   5   3         30.87         30.35         1.76 o                         
  12   5   3          4.89          4.32         1.13 o                         
  13   5   3         21.70         19.04         3.85 o                         
 -13   6   3         40.39         54.92         3.71 o                         
 -12   6   3         12.60         14.10         1.63 o                         
 -11   6   3         21.32         28.08         2.39 o                         
 -10   6   3          0.12          1.12         0.98 o                         
  -9   6   3         18.10         21.22         1.96 o                         
  -8   6   3         40.92         44.40         1.74 o                         
  -7   6   3        623.88        620.33         8.64 o                         
  -6   6   3        292.51        294.54         5.01 o                         
  -5   6   3         83.62         80.68         1.83 o                         
  -4   6   3         12.53         14.41         0.75 o                         
  -3   6   3         54.87         60.77         1.35 o                         
  -2   6   3        740.22        662.40         7.32 o                         
  -1   6   3         27.27         20.00         0.79 o                         
   0   6   3       1076.54       1087.03        10.63 o                         
   1   6   3        649.95        703.82         7.16 o                         
   2   6   3        123.86         99.06         1.57 o                         
   3   6   3        438.51        467.03        12.22 o                         
   4   6   3       2152.19       2192.66        24.23 o                         
   5   6   3         61.46         50.98         1.69 o                         
   6   6   3         97.53         87.12         2.32 o                         
   7   6   3         10.24          8.69         1.04 o                         
   8   6   3         47.00         44.63         1.83 o                         
   9   6   3         30.02         26.44         1.58 o                         
  10   6   3          0.52          1.27         0.84 o                         
  11   6   3          5.82          6.77         1.14 o                         
  12   6   3          0.86          1.88         1.05 o                         
 -12   7   3         76.08         88.19         3.22 o                         
 -11   7   3          1.00          0.73         0.99 o                         
 -10   7   3          3.55          5.56         1.24 o                         
  -9   7   3         11.61         12.51         1.45 o                         
  -8   7   3         79.42         74.87         2.77 o                         
  -7   7   3        215.58        199.08         3.50 o                         
  -6   7   3        254.63        263.81         4.14 o                         
  -5   7   3         92.41         90.72         2.07 o                         
  -4   7   3        296.24        263.18         3.98 o                         
  -3   7   3         47.91         46.66         1.27 o                         
  -2   7   3          0.13         -0.21         0.40 o                         
  -1   7   3        106.88        105.58         1.90 o                         
   0   7   3        121.58        130.51         2.16 o                         
   1   7   3          2.88          5.11         0.55 o                         
   2   7   3        505.05        492.41         5.81 o                         
   3   7   3       1839.60       1835.80        20.51 o                         
   4   7   3        177.72        156.26         3.14 o                         
   5   7   3         22.06         27.34         1.41 o                         
   6   7   3         45.26         42.14         2.24 o                         
   7   7   3         24.44         22.73         1.59 o                         
   8   7   3         70.27         67.55         2.28 o                         
   9   7   3          0.84          1.90         0.83 o                         
  10   7   3          0.31          1.32         1.23 o                         
  11   7   3         29.61         33.78         1.94 o                         
  12   7   3          5.35          9.73         3.28 o                         
 -12   8   3         18.25         19.52         3.69 o                         
 -11   8   3         36.43         39.66         2.41 o                         
 -10   8   3         41.69         53.61         2.59 o                         
  -9   8   3         65.79         63.09         2.57 o                         
  -8   8   3         28.29         25.70         1.80 o                         
  -7   8   3         25.34         22.02         1.43 o                         
  -6   8   3        452.97        432.37         6.12 o                         
  -5   8   3         59.89         58.89         1.77 o                         
  -4   8   3         44.22         41.23         2.40 o                         
  -3   8   3         20.87         24.75         1.17 o                         
  -2   8   3          5.29          7.41         0.70 o                         
  -1   8   3          2.69          1.00         0.52 o                         
   0   8   3         65.46         73.05         2.24 o                         
   1   8   3        409.36        411.59         6.16 o                         
   2   8   3        138.48        124.97         2.74 o                         
   3   8   3         23.93         19.88         1.70 o                         
   4   8   3          6.21          6.06         0.90 o                         
   5   8   3         15.28         12.22         1.14 o                         
   6   8   3         75.65         70.15         2.34 o                         
   7   8   3         92.73         92.80         3.41 o                         
   8   8   3         24.53         22.93         1.58 o                         
   9   8   3          1.55          0.81         0.88 o                         
  10   8   3         12.32         14.05         1.46 o                         
  11   8   3          0.01          0.20         1.69 o                         
 -11   9   3          5.80         14.00         3.37 o                         
 -10   9   3          0.22          1.16         1.15 o                         
  -9   9   3          0.11          0.32         1.05 o                         
  -8   9   3          3.64          3.59         1.09 o                         
  -7   9   3          0.17          1.46         0.89 o                         
  -6   9   3          4.05          5.68         0.99 o                         
  -5   9   3          8.70          9.86         1.01 o                         
  -4   9   3         25.57         33.19         1.46 o                         
  -3   9   3         57.01         54.09         1.72 o                         
  -2   9   3         41.51         34.63         1.55 o                         
  -1   9   3         15.26         15.59         1.04 o                         
   0   9   3         14.46         15.39         1.17 o                         
   1   9   3          4.39         10.98         1.35 o                         
   2   9   3          0.08          1.57         0.89 o                         
   3   9   3          4.48          4.64         0.99 o                         
   4   9   3         12.33         10.85         1.84 o                         
   5   9   3         31.77         29.23         1.86 o                         
   6   9   3          0.04         -0.77         0.78 o                         
   7   9   3         81.26         84.38         2.61 o                         
   8   9   3          4.75          4.50         1.00 o                         
   9   9   3          7.45          8.04         1.20 o                         
  10   9   3          1.40          1.87         1.29 o                         
  -9  10   3         14.37         18.19         2.01 o                         
  -8  10   3          1.25          2.33         1.02 o                         
  -7  10   3          0.02          0.60         0.91 o                         
  -6  10   3        150.10        136.14         3.34 o                         
  -5  10   3         47.72         44.55         1.76 o                         
  -4  10   3        233.21        223.89         4.40 o                         
  -3  10   3         38.35         40.88         1.83 o                         
  -2  10   3         11.62         12.31         1.19 o                         
  -1  10   3         97.07         84.02         2.74 o                         
   0  10   3          1.89          4.18         0.92 o                         
   1  10   3         78.29         66.29         3.62 o                         
   2  10   3         11.65         11.57         1.39 o                         
   3  10   3          0.12         -0.56         0.87 o                         
   4  10   3         29.37         24.38         1.82 o                         
   5  10   3          0.19         -0.44         0.90 o                         
   6  10   3         42.74         46.11         2.40 o                         
   7  10   3          5.45          5.29         1.31 o                         
   8  10   3          1.05          0.26         1.05 o                         
   9  10   3         25.28         19.26         3.82 o                         
  -7  11   3          0.72          0.18         1.16 o                         
  -6  11   3          4.23          7.71         1.49 o                         
  -5  11   3          0.10          1.66         0.93 o                         
  -4  11   3        105.75         98.08         2.93 o                         
  -3  11   3         20.04         22.89         1.55 o                         
  -2  11   3          4.04          2.54         1.07 o                         
  -1  11   3         26.75         38.47         2.12 o                         
   0  11   3          6.00          6.82         1.73 o                         
   1  11   3          0.73         -0.14         0.92 o                         
   2  11   3          3.61          1.11         0.96 o                         
   3  11   3         78.74         85.23         4.73 o                         
   4  11   3         36.58         28.74         2.01 o                         
   5  11   3         13.25         13.53         1.62 o                         
   6  11   3          0.26          1.82         1.13 o                         
   7  11   3          0.03         -1.96         2.25 o                         
  -6  12   3         46.96         52.21         5.46 o                         
  -5  12   3          2.24          5.84         1.84 o                         
  -4  12   3          2.23          3.59         1.03 o                         
  -3  12   3         54.20         57.28         3.22 o                         
  -2  12   3          4.41          5.90         1.25 o                         
  -1  12   3          0.06          0.31         1.05 o                         
   0  12   3         38.15         42.85         4.95 o                         
   1  12   3          1.27          0.77         1.48 o                         
   2  12   3          1.01          0.91         1.04 o                         
   3  12   3          2.88          3.68         1.18 o                         
   4  12   3         36.57         38.16         2.37 o                         
   5  12   3          0.19          0.95         1.60 o                         
  -3  13   3          0.46          1.97         1.57 o                         
  -2  13   3          1.08          0.88         2.55 o                         
  -1  13   3          2.93          5.60         1.74 o                         
   0  13   3         10.40          7.84         1.94 o                         
   1  13   3          5.33          6.87         2.79 o                         
 -14   0   4         15.21         15.54         3.05 o                         
 -12   0   4         78.63         97.14         4.07 o                         
 -10   0   4       1096.81       1061.84        18.23 o                         
  -8   0   4         60.25         56.10         2.33 o                         
  -6   0   4       9132.58       9913.72       127.72 o                         
  -4   0   4        225.36        221.03         3.46 o                         
  -2   0   4        262.04        273.38         3.97 o                         
   0   0   4        932.38       1007.32        13.37 o                         
   2   0   4       1967.09       1844.12        24.22 o                         
   4   0   4       1293.83       1397.13        20.46 o                         
   6   0   4        612.56        577.39         8.46 o                         
   8   0   4         10.62          9.75         1.99 o                         
  10   0   4         30.78         25.62         4.78 o                         
  12   0   4         41.59         30.76         2.73 o                         
 -15   1   4          7.37          8.77         2.99 o                         
 -14   1   4          3.92          6.82         2.01 o                         
 -13   1   4          8.94         12.21         1.50 o                         
 -12   1   4         21.11         23.68         1.58 o                         
 -11   1   4        424.15        415.78         6.43 o                         
 -10   1   4         76.90         74.98         2.07 o                         
  -9   1   4        190.91        182.42         2.75 o                         
  -8   1   4        149.66        142.72         2.06 o                         
  -7   1   4         39.40         39.49         0.95 o                         
  -6   1   4        331.26        328.48         3.62 o                         
  -5   1   4         48.93         54.54         0.95 o                         
  -4   1   4         35.02         35.02         0.69 o                         
  -3   1   4       1725.01       1785.01        17.78 o                         
  -2   1   4          3.47          1.97         0.24 o                         
  -1   1   4       3740.90       3975.76        36.42 o                         
   0   1   4       8535.87       9395.95        86.91 o                         
   1   1   4       3713.77       4096.06        37.56 o                         
   2   1   4        600.00        679.16         7.07 o                         
   3   1   4        279.51        271.73         3.18 o                         
   4   1   4       3675.49       4001.95        36.82 o                         
   5   1   4       1305.14       1414.64        13.48 o                         
   6   1   4        114.88        116.05         1.71 o                         
   7   1   4        224.78        246.08         3.65 o                         
   8   1   4        748.39        726.05         9.82 o                         
   9   1   4          0.04         -0.72         0.72 o                         
  10   1   4         21.03         18.62         1.51 o                         
  11   1   4         17.57         17.09         1.51 o                         
  12   1   4          8.25          9.33         1.29 o                         
  13   1   4          9.59         12.41         1.49 o                         
 -14   2   4          3.19          5.25         1.53 o                         
 -13   2   4         32.61         40.34         3.05 o                         
 -12   2   4        153.92        137.56         3.56 o                         
 -11   2   4         26.64         32.33         1.84 o                         
 -10   2   4        615.74        602.72         8.38 o                         
  -9   2   4         92.96         86.19         1.93 o                         
  -8   2   4        228.24        226.69         4.29 o                         
  -7   2   4       1688.61       1786.80        17.00 o                         
  -6   2   4        152.52        147.34         1.96 o                         
  -5   2   4        679.05        766.60         9.29 o                         
  -4   2   4       3387.06       3834.11        55.30 o                         
  -3   2   4       2133.32       2278.47        22.58 o                         
  -2   2   4        995.91       1166.18        10.99 o                         
  -1   2   4       7700.49       8321.22        93.30 o                         
   0   2   4       4777.17       5115.10        46.79 o                         
   1   2   4         65.46         70.00         1.07 o                         
   2   2   4        940.28        994.42        10.18 o                         
   3   2   4        361.93        459.98         5.08 o                         
   4   2   4          8.78          5.86         0.45 o                         
   5   2   4        629.11        686.27         6.89 o                         
   6   2   4        602.98        628.29         7.69 o                         
   7   2   4        143.93        123.75         2.35 o                         
   8   2   4         60.54         48.67         1.52 o                         
   9   2   4        184.25        156.93         3.25 o                         
  10   2   4         58.41         56.16         2.24 o                         
  11   2   4          1.00          1.71         1.10 o                         
  12   2   4          8.88         12.74         1.47 o                         
  13   2   4          4.69          6.96         1.49 o                         
 -14   3   4          0.66          4.72         1.66 o                         
 -13   3   4         75.44         85.36         5.47 o                         
 -12   3   4         29.70         26.98         1.75 o                         
 -11   3   4          3.17          2.24         1.27 o                         
 -10   3   4         39.47         42.29         2.56 o                         
  -9   3   4        555.33        520.83         7.48 o                         
  -8   3   4         30.48         35.72         1.11 o                         
  -7   3   4          8.25          5.63         0.47 o                         
  -6   3   4       1136.10       1245.66        34.44 o                         
  -5   3   4        159.58        120.17         1.67 o                         
  -4   3   4        753.10        844.57         8.24 o                         
  -3   3   4       1212.13       1231.17        11.69 o                         
  -2   3   4      11058.78      11700.33       107.19 o                         
  -1   3   4       4829.67       5045.32        46.18 o                         
   0   3   4        339.94        292.70         3.12 o                         
   1   3   4       3613.12       3951.42        38.73 o                         
   2   3   4        206.96        243.61         2.71 o                         
   3   3   4        254.38        275.60         3.32 o                         
   4   3   4          8.16         19.42         0.66 o                         
   5   3   4        177.13        184.98         2.92 o                         
   6   3   4         41.86         55.73         1.48 o                         
   7   3   4          1.34          1.58         0.57 o                         
   8   3   4        461.42        435.55         5.98 o                         
   9   3   4        103.92        108.46         3.31 o                         
  10   3   4        105.49        107.44         2.76 o                         
  11   3   4          0.18          2.10         0.91 o                         
  12   3   4         57.63         54.95         2.43 o                         
  13   3   4          8.40          5.21         2.56 o                         
 -14   4   4          8.92         17.37         3.44 o                         
 -13   4   4         46.96         56.69         3.27 o                         
 -12   4   4         10.80         11.55         1.60 o                         
 -11   4   4          5.36          5.42         0.91 o                         
 -10   4   4          2.71          4.28         0.93 o                         
  -9   4   4          1.75          2.51         0.77 o                         
  -8   4   4        513.28        517.10        11.60 o                         
  -7   4   4          1.31          3.51         0.58 o                         
  -6   4   4         26.88         27.11         0.97 o                         
  -5   4   4         21.73         15.52         1.08 o                         
  -4   4   4       1062.78       1027.75        10.71 o                         
  -3   4   4       1076.06       1157.23        11.90 o                         
  -2   4   4       1282.00       1456.80        14.76 o                         
  -1   4   4         62.20         49.36         0.92 o                         
   0   4   4         33.02         29.87         0.72 o                         
   1   4   4       1523.71       1781.41        16.74 o                         
   2   4   4       3772.74       3924.70        36.16 o                         
   3   4   4       1346.16       1472.87        14.02 o                         
   4   4   4        744.96        737.27         8.79 o                         
   5   4   4        521.36        572.44        14.93 o                         
   6   4   4          2.40          5.23         0.66 o                         
   7   4   4         41.94         44.71         1.47 o                         
   8   4   4        455.99        451.18         6.23 o                         
   9   4   4          9.91          7.89         0.93 o                         
  10   4   4        102.31        107.91         2.82 o                         
  11   4   4         14.60         12.84         1.45 o                         
  12   4   4          0.45          0.17         1.16 o                         
  13   4   4          4.49          7.71         3.11 o                         
 -14   5   4          3.27          9.73         2.47 o                         
 -13   5   4         32.71         33.43         2.57 o                         
 -12   5   4         11.03         13.03         1.69 o                         
 -11   5   4          5.82          5.51         1.12 o                         
 -10   5   4         51.75         52.96         2.08 o                         
  -9   5   4          2.28          6.50         1.96 o                         
  -8   5   4        115.40        117.63         3.70 o                         
  -7   5   4        664.01        686.29        13.66 o                         
  -6   5   4         38.41         36.35         1.22 o                         
  -5   5   4        105.71        107.34         1.96 o                         
  -4   5   4          0.12          0.81         0.40 o                         
  -3   5   4        411.76        512.75         5.81 o                         
  -2   5   4       1082.49       1129.91        11.74 o                         
  -1   5   4        382.12        402.86         4.32 o                         
   0   5   4       1076.08       1133.66        10.96 o                         
   1   5   4       1252.67       1305.76        12.53 o                         
   2   5   4         15.13         20.64         0.81 o                         
   3   5   4        668.52        653.34         7.23 o                         
   4   5   4        389.73        396.23         5.65 o                         
   5   5   4          3.35          2.35         0.84 o                         
   6   5   4        410.04        398.11         5.51 o                         
   7   5   4        409.35        379.75         5.44 o                         
   8   5   4        125.07        121.22         2.90 o                         
   9   5   4          7.02          6.95         1.04 o                         
  10   5   4         43.14         44.75         1.95 o                         
  11   5   4         39.39         40.02         2.62 o                         
  12   5   4         54.92         65.37         2.75 o                         
 -13   6   4         12.95         15.47         2.78 o                         
 -12   6   4         34.40         33.90         2.56 o                         
 -11   6   4         51.26         57.47         2.49 o                         
 -10   6   4         11.16         15.88         1.52 o                         
  -9   6   4         59.91         62.05         2.12 o                         
  -8   6   4         45.78         45.94         2.15 o                         
  -7   6   4          5.73          3.53         1.05 o                         
  -6   6   4         29.75         25.75         1.24 o                         
  -5   6   4          4.36          2.18         0.56 o                         
  -4   6   4         88.21         86.13         1.66 o                         
  -3   6   4         45.39         47.67         1.22 o                         
  -2   6   4        371.47        376.91         4.58 o                         
  -1   6   4         18.37         17.62         0.79 o                         
   0   6   4         98.28         85.34         1.48 o                         
   1   6   4        865.18        868.37         8.68 o                         
   2   6   4          0.70          1.18         0.44 o                         
   3   6   4        315.86        302.96         4.28 o                         
   4   6   4        193.49        195.03         4.26 o                         
   5   6   4        617.66        619.81         7.87 o                         
   6   6   4          2.93          3.72         0.81 o                         
   7   6   4        482.21        445.53         6.90 o                         
   8   6   4         47.19         42.01         1.85 o                         
   9   6   4          2.74          3.96         0.96 o                         
  10   6   4          5.41          4.33         1.00 o                         
  11   6   4         38.03         38.24         2.23 o                         
  12   6   4          4.80          7.57         2.46 o                         
 -12   7   4          4.08          4.05         1.35 o                         
 -11   7   4         26.11         30.28         2.08 o                         
 -10   7   4        176.61        179.10         4.51 o                         
  -9   7   4         11.73         12.26         1.22 o                         
  -8   7   4         23.42         20.93         1.39 o                         
  -7   7   4        141.44        152.47         4.06 o                         
  -6   7   4         38.51         34.33         1.61 o                         
  -5   7   4        156.15        139.40         2.64 o                         
  -4   7   4         88.24         92.62         2.05 o                         
  -3   7   4        476.23        430.32         5.26 o                         
  -2   7   4         75.34         71.03         1.67 o                         
  -1   7   4         26.28         25.24         0.96 o                         
   0   7   4        163.00        152.39         2.39 o                         
   1   7   4          2.78          0.80         0.45 o                         
   2   7   4        417.46        400.54         4.94 o                         
   3   7   4        102.90        111.94         3.38 o                         
   4   7   4        575.49        541.46        13.19 o                         
   5   7   4         68.72         56.64         1.87 o                         
   6   7   4        276.15        245.68         6.81 o                         
   7   7   4         37.14         34.40         1.70 o                         
   8   7   4          7.72          8.13         1.10 o                         
   9   7   4          0.23          0.56         0.93 o                         
  10   7   4         19.76         24.93         1.70 o                         
  11   7   4          0.30          1.56         0.95 o                         
 -12   8   4          1.77          6.45         2.50 o                         
 -11   8   4         36.20         38.23         2.36 o                         
 -10   8   4         78.29         79.95         2.99 o                         
  -9   8   4         69.97         69.46         2.71 o                         
  -8   8   4         49.41         41.68         1.87 o                         
  -7   8   4        167.21        160.60         3.89 o                         
  -6   8   4          4.50          1.69         0.78 o                         
  -5   8   4          2.66          1.70         1.01 o                         
  -4   8   4       1297.48       1235.49        14.48 o                         
  -3   8   4         14.73         16.10         1.03 o                         
  -2   8   4        201.46        180.50         4.42 o                         
  -1   8   4         43.80         42.99         1.27 o                         
   0   8   4          0.02          0.12         0.46 o                         
   1   8   4          5.29          5.10         0.80 o                         
   2   8   4         17.67         19.12         1.38 o                         
   3   8   4        125.58        112.21         3.04 o                         
   4   8   4        147.78        121.07         2.84 o                         
   5   8   4          6.56          7.73         1.01 o                         
   6   8   4         16.73         12.39         1.24 o                         
   7   8   4          0.22          0.22         0.94 o                         
   8   8   4          0.06         -0.24         0.82 o                         
   9   8   4          2.77          1.57         0.94 o                         
  10   8   4          0.66          1.45         0.96 o                         
  11   8   4          7.03         11.53         3.37 o                         
 -11   9   4          0.01          1.32         1.99 o                         
 -10   9   4          9.26         11.25         1.91 o                         
  -9   9   4         29.93         27.97         2.27 o                         
  -8   9   4         73.87         63.79         2.56 o                         
  -7   9   4          0.28          0.78         0.75 o                         
  -6   9   4        117.70        118.43         2.98 o                         
  -5   9   4         18.02         20.88         1.26 o                         
  -4   9   4         10.89          7.06         0.90 o                         
  -3   9   4        411.77        402.53         5.76 o                         
  -2   9   4         12.89         12.17         1.07 o                         
  -1   9   4        140.76        136.93         2.71 o                         
   0   9   4        100.69         88.87         2.37 o                         
   1   9   4         66.12         63.46         2.30 o                         
   2   9   4        178.02        155.89         3.78 o                         
   3   9   4        161.75        150.06         3.77 o                         
   4   9   4         26.42         25.45         1.74 o                         
   5   9   4        106.02         97.76         3.11 o                         
   6   9   4        133.21        123.71         3.59 o                         
   7   9   4         10.25         12.25         1.32 o                         
   8   9   4          2.57          4.39         1.04 o                         
   9   9   4          4.42          2.79         1.11 o                         
  10   9   4          5.70          6.81         2.15 o                         
  -9  10   4         38.64         46.28         2.70 o                         
  -8  10   4         53.41         57.31         2.60 o                         
  -7  10   4          1.29          3.74         1.11 o                         
  -6  10   4         81.04         71.37         3.71 o                         
  -5  10   4         14.75         11.54         1.22 o                         
  -4  10   4         67.15         70.92         2.32 o                         
  -3  10   4         28.44         32.56         3.06 o                         
  -2  10   4        127.21        123.47         2.98 o                         
  -1  10   4          2.76          5.70         1.10 o                         
   0  10   4         15.86         15.01         1.25 o                         
   1  10   4         46.50         44.89         2.46 o                         
   2  10   4          0.02          0.60         0.88 o                         
   3  10   4         66.99         66.02         2.94 o                         
   4  10   4          9.29          7.66         1.28 o                         
   5  10   4          0.63         -0.44         1.36 o                         
   6  10   4         23.98         26.34         1.99 o                         
   7  10   4          4.42          4.73         1.30 o                         
   8  10   4          8.98         10.82         1.84 o                         
  -8  11   4         11.47         17.47         3.05 o                         
  -7  11   4         16.85         18.53         2.03 o                         
  -6  11   4          0.97          2.53         1.04 o                         
  -5  11   4         31.22         24.14         2.01 o                         
  -4  11   4          6.55         11.82         2.78 o                         
  -3  11   4          3.46          3.62         1.01 o                         
  -2  11   4          1.89          0.61         0.98 o                         
  -1  11   4         52.99         50.96         2.36 o                         
   0  11   4         11.41         16.83         2.19 o                         
   1  11   4         22.93         25.43         1.82 o                         
   2  11   4         22.35         25.11         1.90 o                         
   3  11   4          2.09          1.71         1.03 o                         
   4  11   4         13.89         18.21         1.79 o                         
   5  11   4         23.37         20.68         1.93 o                         
   6  11   4         16.67         12.14         1.62 o                         
  -6  12   4          7.45         19.17         3.56 o                         
  -5  12   4          3.73          4.92         1.35 o                         
  -4  12   4         24.99         31.43         2.47 o                         
  -3  12   4          4.32          9.21         1.37 o                         
  -2  12   4          8.04          6.85         1.35 o                         
  -1  12   4          2.01          4.86         1.41 o                         
   0  12   4         46.67         39.22         2.77 o                         
   1  12   4         10.61          9.96         1.73 o                         
   2  12   4         32.45         40.17         2.33 o                         
   3  12   4         60.71         62.31         2.77 o                         
   4  12   4          0.62          0.26         1.34 o                         
  -3  13   4         11.73          6.23         2.63 o                         
  -2  13   4         60.49         69.48         6.10 o                         
  -1  13   4          4.65          7.35         3.02 o                         
   0  13   4          6.39          6.52         2.54 o                         
   1  13   4          3.23         10.53         3.18 o                         
 -13   0   5         42.15         40.07         2.91 o                         
 -11   0   5        268.31        243.97         7.02 o                         
  -9   0   5       1257.27       1200.30        19.57 o                         
  -7   0   5        840.66       1001.42        13.95 o                         
  -5   0   5       2414.83       2424.41        31.90 o                         
  -3   0   5       2882.10       3210.79        48.44 o                         
  -1   0   5         89.43         50.87         1.13 o                         
   1   0   5        881.05        938.72        12.63 o                         
   3   0   5          5.64         13.24         0.69 o                         
   5   0   5         95.91        138.32         2.67 o                         
   7   0   5          1.48          0.47         0.68 o                         
   9   0   5         45.10         49.96         4.51 o                         
  11   0   5         94.52         93.28         4.23 o                         
  13   0   5         20.03         21.93         2.72 o                         
 -15   1   5         23.91         33.49         4.56 o                         
 -14   1   5          0.36          3.37         1.36 o                         
 -13   1   5         37.08         39.88         2.32 o                         
 -12   1   5          3.21          3.38         0.92 o                         
 -11   1   5         14.85         13.91         1.16 o                         
 -10   1   5         95.31         84.90         2.23 o                         
  -9   1   5        151.37        146.67         2.64 o                         
  -8   1   5        317.42        300.56         6.23 o                         
  -7   1   5        195.16        167.00         2.22 o                         
  -6   1   5          7.22         11.74         0.52 o                         
  -5   1   5        321.60        398.41         4.18 o                         
  -4   1   5        134.36        133.60         1.85 o                         
  -3   1   5        123.21        142.35         1.89 o                         
  -2   1   5        303.41        365.42         4.02 o                         
  -1   1   5       2372.28       2512.13        23.16 o                         
   0   1   5       2647.12       2850.92        26.24 o                         
   1   1   5       1462.53       1559.30        14.58 o                         
   2   1   5        127.15        143.00         1.94 o                         
   3   1   5         21.58         27.06         0.74 o                         
   4   1   5        481.07        554.57         5.64 o                         
   5   1   5        271.67        237.28         3.08 o                         
   6   1   5        521.34        549.82         6.25 o                         
   7   1   5         10.62          8.20         0.99 o                         
   8   1   5        235.34        222.79         3.98 o                         
   9   1   5         68.72         67.69         2.35 o                         
  10   1   5         42.74         39.80         2.02 o                         
  11   1   5         36.99         43.48         2.11 o                         
  12   1   5          2.16          4.36         1.11 o                         
  13   1   5         44.07         51.53         3.17 o                         
 -14   2   5         53.60         63.13         3.64 o                         
 -13   2   5          4.32          4.55         1.19 o                         
 -12   2   5         79.61         79.20         2.67 o                         
 -11   2   5          4.12          5.90         1.46 o                         
 -10   2   5          0.63          1.11         1.02 o                         
  -9   2   5         26.81         23.96         1.08 o                         
  -8   2   5       1161.98       1096.86        11.68 o                         
  -7   2   5        459.15        431.45         4.70 o                         
  -6   2   5       1224.15       1289.97        12.41 o                         
  -5   2   5          9.14         17.59         0.58 o                         
  -4   2   5        115.28        138.05         1.74 o                         
  -3   2   5       1221.80       1317.06        12.43 o                         
  -2   2   5        794.12        715.04         6.94 o                         
  -1   2   5       2993.15       3324.61        30.57 o                         
   0   2   5       1130.11       1223.97        11.56 o                         
   1   2   5       2203.66       2468.66        22.84 o                         
   2   2   5       1127.16       1180.60        12.06 o                         
   3   2   5         35.57         26.34         0.76 o                         
   4   2   5        380.37        401.26         4.64 o                         
   5   2   5       2498.90       2845.93        30.66 o                         
   6   2   5        993.75        961.92        11.25 o                         
   7   2   5         78.35         72.76         1.77 o                         
   8   2   5         21.99         17.09         1.17 o                         
   9   2   5         10.29          5.10         0.90 o                         
  10   2   5         10.53         10.05         1.27 o                         
  11   2   5          2.78          6.49         1.18 o                         
  12   2   5         20.69         20.57         1.74 o                         
  13   2   5          1.30          3.55         1.30 o                         
 -14   3   5          1.97          3.07         1.56 o                         
 -13   3   5          1.22          5.73         1.39 o                         
 -12   3   5         48.00         48.86         2.18 o                         
 -11   3   5        185.35        180.18         4.16 o                         
 -10   3   5        109.19        107.65         2.98 o                         
  -9   3   5        325.17        313.31         5.08 o                         
  -8   3   5         53.59         38.36         1.43 o                         
  -7   3   5        103.53         89.69         1.66 o                         
  -6   3   5         45.48         42.16         1.19 o                         
  -5   3   5         50.48         45.98         1.31 o                         
  -4   3   5        323.21        324.46         3.54 o                         
  -3   3   5        429.51        443.98         4.59 o                         
  -2   3   5       5051.72       5371.32        49.18 o                         
  -1   3   5        537.11        625.63         6.20 o                         
   0   3   5       2043.79       2341.02        21.75 o                         
   1   3   5        154.63        133.96         1.71 o                         
   2   3   5        437.17        404.85         4.23 o                         
   3   3   5         40.87         43.27         0.99 o                         
   4   3   5       3434.79       3626.77        35.91 o                         
   5   3   5         29.99         22.87         1.03 o                         
   6   3   5         64.19         46.31         1.40 o                         
   7   3   5         13.33          6.85         0.77 o                         
   8   3   5        101.99         97.01         2.24 o                         
   9   3   5         87.68         79.68         2.31 o                         
  10   3   5         99.54        110.36         2.84 o                         
  11   3   5         34.57         36.05         2.06 o                         
  12   3   5          1.41          0.02         0.90 o                         
  13   3   5          0.17          0.00         2.47 o                         
 -14   4   5          6.19          8.47         1.87 o                         
 -13   4   5          7.12          9.72         1.58 o                         
 -12   4   5          0.12          2.48         0.96 o                         
 -11   4   5         97.35         90.18         2.86 o                         
 -10   4   5         84.35         82.55         2.32 o                         
  -9   4   5          1.77          1.82         0.99 o                         
  -8   4   5        134.25        131.01         3.95 o                         
  -7   4   5         73.79         66.85         2.62 o                         
  -6   4   5         78.51         76.99         1.50 o                         
  -5   4   5         25.01         19.83         0.77 o                         
  -4   4   5       1777.93       1988.16        18.71 o                         
  -3   4   5       1554.56       1573.45        14.92 o                         
  -2   4   5       1184.40       1328.73        12.67 o                         
  -1   4   5       1833.00       2054.62        19.24 o                         
   0   4   5          3.65          1.32         0.31 o                         
   1   4   5        661.43        711.35         7.08 o                         
   2   4   5         80.63         70.54         1.18 o                         
   3   4   5        750.69        752.56         8.12 o                         
   4   4   5          8.31          4.55         0.61 o                         
   5   4   5        607.83        588.65         7.38 o                         
   6   4   5          0.08          0.23         0.50 o                         
   7   4   5        459.43        438.63         6.03 o                         
   8   4   5          2.43          0.68         0.63 o                         
   9   4   5         25.63         20.11         1.38 o                         
  10   4   5          1.00          0.29         0.77 o                         
  11   4   5          0.99          1.37         0.96 o                         
  12   4   5          0.02          2.47         1.25 o                         
 -13   5   5          8.00         12.26         1.83 o                         
 -12   5   5          0.48          1.36         1.16 o                         
 -11   5   5          2.29          3.46         0.94 o                         
 -10   5   5        297.47        288.31         8.97 o                         
  -9   5   5        225.57        241.91         5.37 o                         
  -8   5   5          0.29          0.97         0.66 o                         
  -7   5   5         94.35         87.72         2.43 o                         
  -6   5   5          0.12          0.30         0.55 o                         
  -5   5   5        447.78        414.68         4.97 o                         
  -4   5   5       1535.20       1626.26        16.65 o                         
  -3   5   5        156.27        156.01         2.33 o                         
  -2   5   5       2266.68       2411.21        24.14 o                         
  -1   5   5       1201.32       1222.52        11.81 o                         
   0   5   5         29.91         23.97         0.72 o                         
   1   5   5        108.18        122.84         1.76 o                         
   2   5   5        141.08        117.53         1.71 o                         
   3   5   5         75.11         72.37         1.64 o                         
   4   5   5        563.80        491.81         6.36 o                         
   5   5   5          0.73         -0.30         0.49 o                         
   6   5   5        303.78        283.28         5.18 o                         
   7   5   5         77.24         69.86         1.90 o                         
   8   5   5         42.43         41.69         1.58 o                         
   9   5   5         95.07         95.98         2.67 o                         
  10   5   5          0.00          0.48         0.90 o                         
  11   5   5          6.72          6.08         1.22 o                         
  12   5   5         28.54         25.88         4.17 o                         
 -13   6   5         35.52         39.14         4.62 o                         
 -12   6   5         21.32         24.03         2.24 o                         
 -11   6   5          1.28          2.58         1.16 o                         
 -10   6   5         12.91         11.37         1.24 o                         
  -9   6   5          0.83          0.76         0.75 o                         
  -8   6   5        289.28        291.03         5.01 o                         
  -7   6   5         39.40         37.16         1.57 o                         
  -6   6   5         38.31         31.01         2.27 o                         
  -5   6   5         26.07         23.62         0.94 o                         
  -4   6   5        633.55        597.37         6.82 o                         
  -3   6   5        393.38        432.11         6.03 o                         
  -2   6   5       1461.96       1519.10        19.56 o                         
  -1   6   5         37.14         31.84         1.02 o                         
   0   6   5          9.97         10.95         0.67 o                         
   1   6   5          1.08          1.81         0.39 o                         
   2   6   5        228.60        185.82         3.49 o                         
   3   6   5         77.74         77.68         2.48 o                         
   4   6   5         72.31         66.75         2.05 o                         
   5   6   5          0.04         -0.10         0.62 o                         
   6   6   5          0.17          0.67         0.59 o                         
   7   6   5        214.26        204.00         4.04 o                         
   8   6   5        157.80        151.23         3.45 o                         
   9   6   5          6.21          6.52         1.05 o                         
  10   6   5          5.65          7.74         1.38 o                         
  11   6   5          5.08          6.06         1.22 o                         
  12   6   5         10.59         12.55         3.02 o                         
 -12   7   5          0.70         -0.35         1.09 o                         
 -11   7   5         15.07         17.00         1.71 o                         
 -10   7   5         57.98         60.29         2.21 o                         
  -9   7   5          8.19          8.60         1.10 o                         
  -8   7   5          5.24          8.88         1.05 o                         
  -7   7   5        112.14        118.63         2.86 o                         
  -6   7   5        191.73        185.44         3.71 o                         
  -5   7   5        141.24        136.48         2.64 o                         
  -4   7   5        105.81        103.92         2.65 o                         
  -3   7   5          3.58          2.46         0.80 o                         
  -2   7   5         41.44         30.25         1.08 o                         
  -1   7   5          7.41          7.18         0.65 o                         
   0   7   5          0.10          0.27         0.44 o                         
   1   7   5        158.90        157.45         2.73 o                         
   2   7   5        169.26        169.24         3.14 o                         
   3   7   5         61.81         52.76         1.72 o                         
   4   7   5          9.27         12.25         1.08 o                         
   5   7   5          5.97          5.74         0.89 o                         
   6   7   5         44.42         35.76         1.68 o                         
   7   7   5         11.46         11.49         1.21 o                         
   8   7   5         91.48         90.42         2.67 o                         
   9   7   5          1.41          2.22         0.92 o                         
  10   7   5         15.78         16.63         1.53 o                         
  11   7   5          0.01         -0.39         1.39 o                         
 -11   8   5          0.12         -0.89         0.89 o                         
 -10   8   5         11.44         10.80         1.42 o                         
  -9   8   5         79.84         84.07         2.80 o                         
  -8   8   5         34.45         29.96         1.98 o                         
  -7   8   5          8.64          8.87         1.07 o                         
  -6   8   5         15.81         10.45         1.12 o                         
  -5   8   5        147.53        119.66         2.82 o                         
  -4   8   5          9.44         12.14         0.98 o                         
  -3   8   5         21.99         21.33         1.04 o                         
  -2   8   5        121.21        100.59         2.03 o                         
  -1   8   5         57.64         63.45         1.56 o                         
   0   8   5         41.35         44.29         1.45 o                         
   1   8   5        105.03         78.66         2.14 o                         
   2   8   5         46.56         61.26         2.18 o                         
   3   8   5          3.48          4.76         0.98 o                         
   4   8   5        192.63        176.92         4.13 o                         
   5   8   5          4.26          4.19         0.90 o                         
   6   8   5         18.33         20.73         1.45 o                         
   7   8   5         51.80         61.48         2.26 o                         
   8   8   5          0.20         -0.27         0.84 o                         
   9   8   5         44.57         46.98         2.19 o                         
  10   8   5         20.28         24.76         1.95 o                         
 -11   9   5         29.29         32.27         4.37 o                         
 -10   9   5         50.84         53.51         2.63 o                         
  -9   9   5          6.01          6.12         1.26 o                         
  -8   9   5          1.03          1.33         0.88 o                         
  -7   9   5          7.89         10.01         1.15 o                         
  -6   9   5         69.12         73.01         2.34 o                         
  -5   9   5         23.32         17.61         1.33 o                         
  -4   9   5        120.44        104.94         2.67 o                         
  -3   9   5          0.20          3.35         0.75 o                         
  -2   9   5          2.55          2.15         0.72 o                         
  -1   9   5         85.43         77.39         2.09 o                         
   0   9   5         75.90         72.90         2.16 o                         
   1   9   5         42.97         40.72         1.90 o                         
   2   9   5          5.95          2.47         0.93 o                         
   3   9   5        114.03        114.72         3.41 o                         
   4   9   5        406.20        398.23         7.38 o                         
   5   9   5          3.61          2.01         1.05 o                         
   6   9   5        209.09        208.13         6.15 o                         
   7   9   5          6.93          4.63         1.16 o                         
   8   9   5         33.98         38.20         2.03 o                         
   9   9   5          0.08          0.53         1.20 o                         
  -9  10   5         46.80         49.91         2.78 o                         
  -8  10   5         32.46         44.87         2.85 o                         
  -7  10   5          3.38          5.24         1.02 o                         
  -6  10   5         32.40         36.97         2.10 o                         
  -5  10   5         42.57         38.97         2.25 o                         
  -4  10   5         30.23         20.55         1.45 o                         
  -3  10   5         74.32         60.77         2.12 o                         
  -2  10   5         50.38         61.69         2.40 o                         
  -1  10   5         65.28         68.51         2.20 o                         
   0  10   5         71.06         72.04         2.56 o                         
   1  10   5         21.19         19.86         1.62 o                         
   2  10   5         31.16         33.20         1.93 o                         
   3  10   5          2.12          3.81         1.07 o                         
   4  10   5         29.49         38.84         2.18 o                         
   5  10   5         71.19         67.05         3.01 o                         
   6  10   5         23.24         23.60         2.65 o                         
   7  10   5         23.73         23.99         2.03 o                         
   8  10   5          0.40          1.00         2.60 o                         
  -8  11   5          9.16         14.74         3.21 o                         
  -7  11   5         24.23         30.93         1.84 o                         
  -6  11   5         55.79         60.06         2.60 o                         
  -5  11   5          4.63          7.78         1.24 o                         
  -4  11   5         64.20         73.15         2.92 o                         
  -3  11   5         16.12         15.43         1.83 o                         
  -2  11   5         71.03         68.86         3.17 o                         
  -1  11   5         28.08         24.58         2.77 o                         
   0  11   5          0.40          0.98         0.92 o                         
   1  11   5          4.26          6.61         1.24 o                         
   2  11   5         13.20         14.60         1.59 o                         
   3  11   5         12.26         12.15         1.54 o                         
   4  11   5         86.84         80.43         3.03 o                         
   5  11   5         12.41          9.60         1.55 o                         
   6  11   5         13.39         14.63         2.02 o                         
  -6  12   5         14.14         22.47         2.66 o                         
  -5  12   5         41.37         52.70         2.55 o                         
  -4  12   5         38.16         46.90         2.84 o                         
  -3  12   5         15.87         17.92         2.22 o                         
  -2  12   5          6.72         10.70         1.90 o                         
  -1  12   5         21.39         21.80         2.15 o                         
   0  12   5          6.91          4.30         1.68 o                         
   1  12   5          7.26          7.99         1.61 o                         
   2  12   5         57.75         52.70         2.83 o                         
   3  12   5         19.57         22.22         1.96 o                         
   4  12   5          7.04         10.63         2.17 o                         
  -1  13   5          0.60          1.41         2.50 o                         
   0  13   5          0.66         -0.35         2.22 o                         
 -14   0   6         19.17         26.14         3.60 o                         
 -12   0   6        206.99        189.57        14.90 o                         
 -10   0   6        263.63        235.42         5.35 o                         
  -8   0   6        491.88        459.22         8.46 o                         
  -6   0   6       1255.91       1396.69        18.91 o                         
  -4   0   6        356.40        342.92         6.16 o                         
  -2   0   6       1323.67       1296.69        20.12 o                         
   0   0   6       6626.07       7281.33        93.92 o                         
   2   0   6       2173.22       2312.35        30.42 o                         
   4   0   6       1255.72       1191.98        16.23 o                         
   6   0   6        120.60        119.84         3.13 o                         
   8   0   6        421.90        384.43         9.69 o                         
  10   0   6          3.52          8.02         1.63 o                         
  12   0   6         10.93         12.78         5.23 o                         
 -14   1   6          4.07          9.30         1.39 o                         
 -13   1   6         10.59         11.84         2.09 o                         
 -12   1   6         40.68         41.24         1.93 o                         
 -11   1   6         54.39         53.35         2.48 o                         
 -10   1   6        156.19        137.50         2.68 o                         
  -9   1   6        162.68        148.38         2.69 o                         
  -8   1   6         99.06         83.45         2.21 o                         
  -7   1   6         71.19         67.22         1.36 o                         
  -6   1   6        185.97        147.21         2.17 o                         
  -5   1   6        195.49        220.45         2.83 o                         
  -4   1   6        158.24        171.58         2.27 o                         
  -3   1   6       1444.46       1458.03        14.73 o                         
  -2   1   6         66.97        102.05         1.34 o                         
  -1   1   6         23.10         24.71         0.59 o                         
   0   1   6        397.09        374.61         3.88 o                         
   1   1   6        274.48        288.38         3.12 o                         
   2   1   6          0.14          3.89         0.51 o                         
   3   1   6        787.50        820.99         8.67 o                         
   4   1   6        115.21        110.62         1.79 o                         
   5   1   6          9.35         11.16         0.66 o                         
   6   1   6         81.15         82.55         1.79 o                         
   7   1   6        236.19        211.28         3.78 o                         
   8   1   6         11.04         13.18         1.07 o                         
   9   1   6          0.54         -0.10         0.74 o                         
  10   1   6          4.40          8.28         1.18 o                         
  11   1   6          0.00          0.48         1.14 o                         
  12   1   6          8.83          7.21         1.25 o                         
  13   1   6          8.65         10.40         2.92 o                         
 -14   2   6         12.44         16.22         3.71 o                         
 -13   2   6          1.72          2.79         1.09 o                         
 -12   2   6         11.57         15.33         1.63 o                         
 -11   2   6        209.37        187.83         4.44 o                         
 -10   2   6        529.30        504.58         8.41 o                         
  -9   2   6         24.95         25.69         1.13 o                         
  -8   2   6        249.49        222.31         3.13 o                         
  -7   2   6         93.63         71.03         1.79 o                         
  -6   2   6        506.76        548.44         6.17 o                         
  -5   2   6        929.40        967.51         9.43 o                         
  -4   2   6        638.53        668.24         7.18 o                         
  -3   2   6          0.12          0.03         0.29 o                         
  -2   2   6       2556.96       2836.55        26.22 o                         
  -1   2   6         11.00         30.09         0.82 o                         
   0   2   6        220.51        269.68         2.97 o                         
   1   2   6        124.03         84.22         1.24 o                         
   2   2   6          3.13          0.97         0.31 o                         
   3   2   6        472.97        460.57         5.22 o                         
   4   2   6         79.93         94.05         1.63 o                         
   5   2   6          8.62          6.66         0.56 o                         
   6   2   6          3.57          4.91         0.65 o                         
   7   2   6          6.00          5.43         1.04 o                         
   8   2   6         15.88         14.46         1.12 o                         
   9   2   6         10.15         15.20         1.19 o                         
  10   2   6          0.60          0.53         0.82 o                         
  11   2   6          6.16          6.99         1.18 o                         
  12   2   6          2.08          2.07         1.06 o                         
  13   2   6          6.94          6.58         2.79 o                         
 -14   3   6         12.50          9.40         2.21 o                         
 -13   3   6         50.08         45.31         2.25 o                         
 -12   3   6         19.29         17.90         1.54 o                         
 -11   3   6         47.36         49.93         2.12 o                         
 -10   3   6          3.85          1.94         0.89 o                         
  -9   3   6        546.11        529.23         8.67 o                         
  -8   3   6          0.02          1.52         0.55 o                         
  -7   3   6          1.58          2.38         0.60 o                         
  -6   3   6        152.41        134.71         2.34 o                         
  -5   3   6        379.76        419.55         4.50 o                         
  -4   3   6        168.04        148.48         1.94 o                         
  -3   3   6       1537.25       1580.78        14.94 o                         
  -2   3   6          1.86          2.84         0.34 o                         
  -1   3   6         14.06         10.88         0.49 o                         
   0   3   6        759.12        783.31         7.70 o                         
   1   3   6         82.25         95.92         1.40 o                         
   2   3   6         43.16         81.71         1.69 o                         
   3   3   6        160.28        175.09         2.45 o                         
   4   3   6          1.31          0.29         0.37 o                         
   5   3   6        362.45        353.66         5.31 o                         
   6   3   6        306.25        306.04         4.43 o                         
   7   3   6         13.08         10.77         0.91 o                         
   8   3   6         89.89         88.81         2.74 o                         
   9   3   6          8.08          5.94         0.96 o                         
  10   3   6          0.16          0.39         0.73 o                         
  11   3   6        136.91        129.66         3.74 o                         
  12   3   6          2.98          2.01         1.02 o                         
 -14   4   6         13.07         14.69         2.30 o                         
 -13   4   6         37.47         43.14         2.70 o                         
 -12   4   6         76.32         75.08         2.72 o                         
 -11   4   6         19.05         15.08         1.46 o                         
 -10   4   6        155.85        156.40         3.99 o                         
  -9   4   6         45.82         45.74         1.67 o                         
  -8   4   6        723.46        675.70         9.47 o                         
  -7   4   6         10.21         13.63         0.85 o                         
  -6   4   6        486.71        476.40         6.08 o                         
  -5   4   6        105.04        129.79         2.27 o                         
  -4   4   6       1029.08       1085.67        11.34 o                         
  -3   4   6       3084.71       3324.48        30.82 o                         
  -2   4   6        797.52        761.40         7.58 o                         
  -1   4   6       1355.76       1420.63        13.55 o                         
   0   4   6        392.36        398.23         4.28 o                         
   1   4   6        183.27        175.23         2.22 o                         
   2   4   6         36.26         24.89         0.80 o                         
   3   4   6          0.03          2.49         0.41 o                         
   4   4   6         11.08          8.57         0.71 o                         
   5   4   6        209.45        206.23         3.33 o                         
   6   4   6         10.44         10.60         0.95 o                         
   7   4   6        225.59        205.44         3.51 o                         
   8   4   6         47.43         45.17         1.59 o                         
   9   4   6         21.76         19.94         1.38 o                         
  10   4   6         52.41         45.04         1.92 o                         
  11   4   6         19.16         25.64         2.25 o                         
  12   4   6          0.48         -0.09         2.58 o                         
 -13   5   6         13.35         14.72         2.09 o                         
 -12   5   6          1.70          2.41         1.36 o                         
 -11   5   6          3.21          5.78         1.11 o                         
 -10   5   6          2.92          5.73         1.17 o                         
  -9   5   6         89.31         78.18         2.26 o                         
  -8   5   6          1.00          2.05         0.72 o                         
  -7   5   6         55.68         49.61         2.22 o                         
  -6   5   6         22.75         19.49         0.97 o                         
  -5   5   6         76.67         65.04         1.59 o                         
  -4   5   6        530.70        510.69         6.96 o                         
  -3   5   6        101.57         91.66         1.68 o                         
  -2   5   6        437.06        453.65         5.28 o                         
  -1   5   6         25.47         17.64         0.67 o                         
   0   5   6        614.27        606.96         6.67 o                         
   1   5   6          5.00          2.82         0.39 o                         
   2   5   6        138.61        130.76         2.07 o                         
   3   5   6         68.64         81.21         1.79 o                         
   4   5   6        115.14        110.38         2.42 o                         
   5   5   6         32.23         31.39         1.24 o                         
   6   5   6         66.06         79.01         2.28 o                         
   7   5   6         76.03         74.51         2.16 o                         
   8   5   6          8.16          6.49         0.90 o                         
   9   5   6         32.03         29.73         1.88 o                         
  10   5   6         37.21         39.82         2.20 o                         
  11   5   6         11.03         14.85         1.59 o                         
 -13   6   6         61.97         73.85         5.59 o                         
 -12   6   6          1.38          4.62         1.38 o                         
 -11   6   6          0.39          2.08         0.96 o                         
 -10   6   6          2.27          1.97         0.94 o                         
  -9   6   6         31.86         36.11         1.69 o                         
  -8   6   6         64.82         57.44         1.96 o                         
  -7   6   6         13.21         12.74         1.08 o                         
  -6   6   6          1.00          2.00         0.70 o                         
  -5   6   6        168.49        159.21         2.80 o                         
  -4   6   6        128.49        116.35         2.05 o                         
  -3   6   6        657.22        660.73        10.82 o                         
  -2   6   6          9.94         13.86         0.78 o                         
  -1   6   6        416.61        379.35         4.64 o                         
   0   6   6         55.90         50.99         1.25 o                         
   1   6   6        146.50        142.39         2.24 o                         
   2   6   6         46.09         42.06         1.29 o                         
   3   6   6        122.12        108.85         2.20 o                         
   4   6   6          4.67          6.62         0.76 o                         
   5   6   6        197.97        171.44         3.10 o                         
   6   6   6        161.80        132.42         2.73 o                         
   7   6   6         85.18         67.73         2.28 o                         
   8   6   6          4.55          4.24         0.93 o                         
   9   6   6          4.96          3.20         0.94 o                         
  10   6   6         28.25         25.77         1.94 o                         
  11   6   6          8.07         12.47         1.81 o                         
 -12   7   6         17.19         19.75         2.13 o                         
 -11   7   6        143.34        169.80         8.65 o                         
 -10   7   6         12.98         10.63         1.91 o                         
  -9   7   6         25.50         27.86         1.63 o                         
  -8   7   6         18.90         18.98         1.37 o                         
  -7   7   6          0.09          0.62         0.69 o                         
  -6   7   6         56.01         57.14         1.93 o                         
  -5   7   6          9.59          4.78         0.84 o                         
  -4   7   6         12.88         13.99         0.86 o                         
  -3   7   6         33.67         25.86         1.05 o                         
  -2   7   6          6.99          6.18         0.67 o                         
  -1   7   6        237.90        208.68         3.86 o                         
   0   7   6          8.91         14.87         0.83 o                         
   1   7   6        171.89        189.67         3.51 o                         
   2   7   6        129.18        117.41         2.62 o                         
   3   7   6          2.83          1.84         0.60 o                         
   4   7   6          2.64          2.76         0.69 o                         
   5   7   6         60.29         64.21         2.07 o                         
   6   7   6         67.31         60.43         2.71 o                         
   7   7   6          4.89          4.79         0.97 o                         
   8   7   6         15.05         16.89         1.54 o                         
   9   7   6          2.00         -0.82         0.82 o                         
  10   7   6          0.63         -0.89         0.89 o                         
 -11   8   6          7.82         11.31         1.68 o                         
 -10   8   6         61.71         62.22         2.33 o                         
  -9   8   6         45.65         40.86         1.97 o                         
  -8   8   6          0.23         -0.41         0.75 o                         
  -7   8   6          7.65          8.55         1.04 o                         
  -6   8   6         54.71         56.19         2.83 o                         
  -5   8   6         11.74          7.98         1.00 o                         
  -4   8   6          8.06          3.79         0.85 o                         
  -3   8   6         18.00         13.22         0.89 o                         
  -2   8   6        239.28        238.53         3.52 o                         
  -1   8   6         16.21         14.71         0.91 o                         
   0   8   6         31.58         33.71         1.71 o                         
   1   8   6          3.98          7.64         0.92 o                         
   2   8   6          1.22         -1.03         1.03 o                         
   3   8   6        194.82        159.14         3.81 o                         
   4   8   6        374.00        334.80         6.37 o                         
   5   8   6          0.03         -0.71         0.77 o                         
   6   8   6          1.99          0.62         0.81 o                         
   7   8   6          3.20          7.50         1.14 o                         
   8   8   6          3.00          2.70         0.96 o                         
   9   8   6          0.04         -0.05         0.99 o                         
  10   8   6         19.54         23.49         3.47 o                         
 -10   9   6          0.01          1.27         1.05 o                         
  -9   9   6        130.82        139.30         3.56 o                         
  -8   9   6         11.43         13.94         1.31 o                         
  -7   9   6          0.13          1.14         0.79 o                         
  -6   9   6         33.93         34.94         1.76 o                         
  -5   9   6          0.43          2.58         0.81 o                         
  -4   9   6         24.85         18.26         1.55 o                         
  -3   9   6         30.64         24.62         1.29 o                         
  -2   9   6         45.49         46.36         1.66 o                         
  -1   9   6        248.15        234.04         4.09 o                         
   0   9   6         72.07         89.96         2.81 o                         
   1   9   6        182.64        179.05         4.17 o                         
   2   9   6         24.85         13.69         1.39 o                         
   3   9   6         37.06         23.97         1.72 o                         
   4   9   6         15.91         17.63         1.60 o                         
   5   9   6          2.23          2.25         1.14 o                         
   6   9   6          2.84          2.84         1.15 o                         
   7   9   6         16.02         15.05         1.71 o                         
   8   9   6          5.31          7.20         1.35 o                         
   9   9   6          7.72          3.98         4.01 o                         
  -9  10   6         37.52         44.45         3.50 o                         
  -8  10   6          1.99          1.64         0.91 o                         
  -7  10   6          5.71         11.11         1.25 o                         
  -6  10   6         10.64         15.29         1.37 o                         
  -5  10   6         37.23         43.87         1.96 o                         
  -4  10   6          9.00          8.80         1.17 o                         
  -3  10   6          2.66          0.97         0.89 o                         
  -2  10   6        208.04        185.32         4.34 o                         
  -1  10   6         14.33         12.41         1.39 o                         
   0  10   6         19.90         18.19         1.60 o                         
   1  10   6          0.27          2.98         1.04 o                         
   2  10   6         29.50         28.66         1.85 o                         
   3  10   6          1.28          1.03         0.93 o                         
   4  10   6        193.94        166.43         4.37 o                         
   5  10   6         21.01         17.30         1.75 o                         
   6  10   6         26.65         22.79         2.54 o                         
   7  10   6         13.69         15.94         2.16 o                         
  -8  11   6          0.05         -0.39         1.70 o                         
  -7  11   6          0.85          2.23         0.88 o                         
  -6  11   6         14.39         19.44         2.11 o                         
  -5  11   6          0.05          1.02         1.02 o                         
  -4  11   6          0.00          3.40         1.09 o                         
  -3  11   6         29.63         31.43         2.31 o                         
  -2  11   6         25.27         32.17         2.94 o                         
  -1  11   6          5.48          7.47         1.46 o                         
   0  11   6         28.94         25.67         1.86 o                         
   1  11   6          0.35          1.45         0.95 o                         
   2  11   6          1.96         -0.29         1.09 o                         
   3  11   6         17.13         17.37         1.74 o                         
   4  11   6         11.87          9.76         1.51 o                         
   5  11   6         25.91         26.60         2.13 o                         
  -6  12   6         12.77         17.60         3.15 o                         
  -5  12   6          0.06          3.11         2.38 o                         
  -4  12   6         22.07         36.61         2.62 o                         
  -3  12   6         59.75         74.78         4.18 o                         
  -2  12   6         24.11         27.62         2.93 o                         
  -1  12   6         13.73         19.10         2.52 o                         
   0  12   6          0.03          1.12         1.26 o                         
   1  12   6         16.20         18.34         1.73 o                         
   2  12   6         10.24         12.14         1.54 o                         
   3  12   6          7.82          9.30         2.10 o                         
 -13   0   7         84.74         75.56         3.86 o                         
 -11   0   7         17.70          9.29         1.31 o                         
  -9   0   7          0.08         -0.07         0.71 o                         
  -7   0   7         11.68         12.09         1.11 o                         
  -5   0   7         47.37         34.18         2.25 o                         
  -3   0   7        155.13        135.50         2.85 o                         
  -1   0   7        726.39        887.51        12.12 o                         
   1   0   7          0.98          2.36         0.58 o                         
   3   0   7         62.64         55.00         1.45 o                         
   5   0   7       1118.35       1137.13        18.37 o                         
   7   0   7        191.74        175.61         4.30 o                         
   9   0   7         55.03         45.80         2.95 o                         
  11   0   7          4.19          4.74         1.52 o                         
 -14   1   7         14.91         13.22         1.66 o                         
 -13   1   7         97.58         97.54         3.60 o                         
 -12   1   7         25.08         29.05         1.78 o                         
 -11   1   7         27.18         21.69         1.37 o                         
 -10   1   7        153.87        151.61         2.88 o                         
  -9   1   7         77.65         60.73         1.92 o                         
  -8   1   7         47.96         39.56         1.29 o                         
  -7   1   7        142.83        127.06         2.30 o                         
  -6   1   7        175.98        186.52         3.21 o                         
  -5   1   7       1063.31       1184.27        12.29 o                         
  -4   1   7          7.71          1.78         0.70 o                         
  -3   1   7        111.01        113.53         1.87 o                         
  -2   1   7        795.16        835.67         8.12 o                         
  -1   1   7        968.23        968.94         9.33 o                         
   0   1   7        232.18        260.19         2.91 o                         
   1   1   7        368.98        420.30         4.40 o                         
   2   1   7       1083.87       1152.84        11.08 o                         
   3   1   7         50.04         56.54         1.19 o                         
   4   1   7       1140.53       1144.17        11.96 o                         
   5   1   7         46.31         44.10         1.27 o                         
   6   1   7         14.02         11.95         0.95 o                         
   7   1   7        577.09        551.37         7.91 o                         
   8   1   7        210.75        191.81         4.31 o                         
   9   1   7         13.85         13.69         1.38 o                         
  10   1   7        117.61        102.75         3.20 o                         
  11   1   7         11.14         13.75         1.59 o                         
  12   1   7          0.80          0.25         1.00 o                         
 -14   2   7          5.07          6.90         1.42 o                         
 -13   2   7         38.85         37.17         2.68 o                         
 -12   2   7          9.55          7.71         1.16 o                         
 -11   2   7         66.30         58.13         2.24 o                         
 -10   2   7        441.80        394.34         7.01 o                         
  -9   2   7          0.03         -0.21         0.52 o                         
  -8   2   7          0.34          0.69         0.54 o                         
  -7   2   7        320.55        335.98         4.64 o                         
  -6   2   7        957.26        918.21         9.83 o                         
  -5   2   7         10.63          8.44         0.57 o                         
  -4   2   7        976.81       1077.11        11.22 o                         
  -3   2   7       4708.17       5159.63        50.69 o                         
  -2   2   7          1.22          0.58         0.26 o                         
  -1   2   7       1479.50       1771.55        17.74 o                         
   0   2   7        730.49        721.03         7.14 o                         
   1   2   7         66.59         73.91         1.25 o                         
   2   2   7       1685.96       1772.29        17.95 o                         
   3   2   7         21.84         34.43         1.03 o                         
   4   2   7         11.07         11.96         0.67 o                         
   5   2   7         45.10         40.79         1.27 o                         
   6   2   7        105.69         95.58         2.30 o                         
   7   2   7         48.34         44.11         1.66 o                         
   8   2   7        207.68        185.18         3.69 o                         
   9   2   7         26.97         26.79         1.71 o                         
  10   2   7         30.92         34.51         2.01 o                         
  11   2   7          5.45          5.11         1.13 o                         
  12   2   7         12.19         10.16         1.85 o                         
 -14   3   7          0.97          3.35         1.30 o                         
 -13   3   7          0.19          1.65         0.93 o                         
 -12   3   7          3.17          5.08         1.07 o                         
 -11   3   7          4.23          6.82         1.17 o                         
 -10   3   7         13.33         10.11         1.23 o                         
  -9   3   7         96.88         92.28         2.72 o                         
  -8   3   7         54.84         50.20         1.67 o                         
  -7   3   7          8.60         11.20         0.94 o                         
  -6   3   7          0.73          0.54         0.62 o                         
  -5   3   7         99.00        101.25         1.73 o                         
  -4   3   7         49.51         70.98         1.36 o                         
  -3   3   7       1551.09       1698.34        16.06 o                         
  -2   3   7        278.14        291.36         3.65 o                         
  -1   3   7       2576.45       2778.54        25.82 o                         
   0   3   7        596.56        574.39         5.87 o                         
   1   3   7        593.56        603.91         6.14 o                         
   2   3   7        184.88        205.85         2.78 o                         
   3   3   7         37.88         44.36         1.10 o                         
   4   3   7         79.20         77.49         1.74 o                         
   5   3   7         98.88         89.05         2.22 o                         
   6   3   7         11.58          9.86         0.87 o                         
   7   3   7        169.27        166.24         3.39 o                         
   8   3   7        284.02        247.69         4.54 o                         
   9   3   7          3.52          1.98         0.80 o                         
  10   3   7          9.85         13.36         1.46 o                         
  11   3   7          2.85          5.66         1.65 o                         
  12   3   7         33.58         49.52         3.65 o                         
 -14   4   7         10.90         17.63         3.28 o                         
 -13   4   7         13.87         14.49         1.53 o                         
 -12   4   7         31.79         38.96         2.14 o                         
 -11   4   7         19.82         22.87         1.67 o                         
 -10   4   7         99.21         96.28         2.95 o                         
  -9   4   7        102.18         90.88         2.76 o                         
  -8   4   7         46.00         40.22         1.83 o                         
  -7   4   7         23.02         18.77         0.97 o                         
  -6   4   7        379.86        348.51         4.78 o                         
  -5   4   7        249.74        236.58         3.50 o                         
  -4   4   7         10.62          9.99         0.71 o                         
  -3   4   7         36.37         59.15         1.13 o                         
  -2   4   7         72.98         65.82         1.19 o                         
  -1   4   7        460.54        464.76         4.94 o                         
   0   4   7         92.97         90.57         1.46 o                         
   1   4   7        287.57        315.30         3.58 o                         
   2   4   7        289.48        283.40         3.61 o                         
   3   4   7          1.84          2.01         0.57 o                         
   4   4   7          0.36         -0.42         0.43 o                         
   5   4   7        235.57        227.56         3.63 o                         
   6   4   7        116.90         90.95         2.12 o                         
   7   4   7          7.53          4.07         0.76 o                         
   8   4   7          2.58          1.90         0.76 o                         
   9   4   7          0.41         -0.69         0.69 o                         
  10   4   7         13.18         15.00         1.42 o                         
  11   4   7          0.84          1.57         0.96 o                         
 -13   5   7         62.91         64.86         3.18 o                         
 -12   5   7          8.47         10.58         1.38 o                         
 -11   5   7         50.39         57.10         2.41 o                         
 -10   5   7         13.59         11.75         1.34 o                         
  -9   5   7        101.92         98.44         2.96 o                         
  -8   5   7         38.78         30.46         1.48 o                         
  -7   5   7          8.94          8.86         0.93 o                         
  -6   5   7          4.75          4.54         0.67 o                         
  -5   5   7         12.94         13.21         0.86 o                         
  -4   5   7         20.98         24.98         1.07 o                         
  -3   5   7        425.44        396.72         4.77 o                         
  -2   5   7         88.96         67.86         1.43 o                         
  -1   5   7         72.32         75.52         1.49 o                         
   0   5   7         33.05         41.51         1.02 o                         
   1   5   7         59.25         59.74         1.31 o                         
   2   5   7         19.47         18.76         0.88 o                         
   3   5   7         67.08         56.00         1.50 o                         
   4   5   7        143.59        114.99         2.53 o                         
   5   5   7         34.24         34.34         1.32 o                         
   6   5   7        168.53        155.34         2.98 o                         
   7   5   7          0.05          0.07         0.64 o                         
   8   5   7         30.92         26.69         1.56 o                         
   9   5   7         28.04         30.45         2.89 o                         
  10   5   7          0.53          1.99         1.01 o                         
  11   5   7         45.34         50.84         2.53 o                         
 -12   6   7        129.31        126.20         4.22 o                         
 -11   6   7         21.21         24.61         1.83 o                         
 -10   6   7         53.54         55.06         2.35 o                         
  -9   6   7          0.45          0.66         0.88 o                         
  -8   6   7        395.03        360.80         5.92 o                         
  -7   6   7          0.04         -0.26         0.62 o                         
  -6   6   7        325.44        342.63         5.51 o                         
  -5   6   7          0.72          2.16         0.64 o                         
  -4   6   7          5.47         10.60         0.83 o                         
  -3   6   7        210.31        216.19         3.09 o                         
  -2   6   7        153.08        166.00         2.63 o                         
  -1   6   7        273.29        271.25         3.62 o                         
   0   6   7        238.43        230.00         3.19 o                         
   1   6   7          8.46          7.17         0.61 o                         
   2   6   7         93.25         83.42         1.88 o                         
   3   6   7         29.53         21.58         1.07 o                         
   4   6   7        134.98        100.97         2.21 o                         
   5   6   7          0.96          0.40         0.60 o                         
   6   6   7        350.48        311.37         4.86 o                         
   7   6   7         66.26         62.32         1.91 o                         
   8   6   7         51.79         49.54         1.99 o                         
   9   6   7         59.08         64.31         2.95 o                         
  10   6   7          3.60          4.09         1.13 o                         
  11   6   7          4.38          6.74         2.09 o                         
 -11   7   7          0.32          2.33         1.08 o                         
 -10   7   7        104.40        112.78         3.49 o                         
  -9   7   7        105.18         95.15         2.71 o                         
  -8   7   7         29.12         26.93         1.55 o                         
  -7   7   7        118.64        111.53         2.99 o                         
  -6   7   7          2.92          5.34         0.88 o                         
  -5   7   7         37.29         34.60         1.56 o                         
  -4   7   7        112.62        125.60         2.51 o                         
  -3   7   7        141.35        128.68         2.51 o                         
  -2   7   7        107.40         93.80         1.91 o                         
  -1   7   7         28.30         27.42         1.16 o                         
   0   7   7         16.12          9.98         1.06 o                         
   1   7   7        205.45        184.98         3.52 o                         
   2   7   7        122.35        131.05         2.87 o                         
   3   7   7          1.26          0.90         0.75 o                         
   4   7   7          7.94          8.67         0.87 o                         
   5   7   7         80.13         64.14         2.09 o                         
   6   7   7         23.22         23.38         1.48 o                         
   7   7   7         25.09         23.01         1.56 o                         
   8   7   7         47.43         49.01         2.13 o                         
   9   7   7          2.26          2.15         1.02 o                         
  10   7   7          0.13          1.61         1.54 o                         
 -11   8   7         27.57         21.13         3.89 o                         
 -10   8   7          8.40         10.99         1.44 o                         
  -9   8   7         52.74         49.23         2.08 o                         
  -8   8   7          0.18          0.12         0.78 o                         
  -7   8   7         91.10         72.55         2.28 o                         
  -6   8   7          6.45          8.58         1.07 o                         
  -5   8   7         34.59         36.26         1.74 o                         
  -4   8   7         80.10         60.88         2.15 o                         
  -3   8   7         18.18         23.66         2.46 o                         
  -2   8   7        118.71         94.12         2.00 o                         
  -1   8   7         30.67         30.44         1.30 o                         
   0   8   7          5.60          8.12         0.97 o                         
   1   8   7        107.22        107.97         2.65 o                         
   2   8   7        171.77        160.91         3.39 o                         
   3   8   7          4.26          2.26         0.93 o                         
   4   8   7         96.19         87.97         3.18 o                         
   5   8   7          7.49          9.68         1.48 o                         
   6   8   7          3.88          4.06         0.98 o                         
   7   8   7         26.91         29.91         2.45 o                         
   8   8   7          9.94         12.22         1.35 o                         
   9   8   7          3.14          3.35         1.31 o                         
 -10   9   7         41.46         41.74         4.98 o                         
  -9   9   7          1.33          4.53         1.05 o                         
  -8   9   7         20.56         22.64         2.15 o                         
  -7   9   7         17.94         22.81         1.57 o                         
  -6   9   7         17.10         14.58         1.34 o                         
  -5   9   7         11.90         11.47         1.17 o                         
  -4   9   7         74.39         85.87         2.47 o                         
  -3   9   7         64.73         55.54         1.94 o                         
  -2   9   7        160.84        171.59         3.22 o                         
  -1   9   7         14.19         11.06         1.17 o                         
   0   9   7        384.35        367.09         6.00 o                         
   1   9   7        139.75        133.48         3.55 o                         
   2   9   7         16.41         17.84         1.53 o                         
   3   9   7         31.40         23.90         1.72 o                         
   4   9   7          1.31          1.62         0.95 o                         
   5   9   7          8.14         10.76         1.39 o                         
   6   9   7          2.45          1.23         1.03 o                         
   7   9   7         15.92         14.96         1.66 o                         
   8   9   7          0.79         -1.55         1.55 o                         
  -9  10   7          3.07          5.18         1.43 o                         
  -8  10   7          3.01          3.56         1.09 o                         
  -7  10   7          8.48          8.01         1.15 o                         
  -6  10   7          5.75         10.30         1.22 o                         
  -5  10   7          0.00         -0.22         0.88 o                         
  -4  10   7          3.72          3.47         0.88 o                         
  -3  10   7          0.33          0.42         0.76 o                         
  -2  10   7          2.73          1.62         1.38 o                         
  -1  10   7         17.84         21.91         1.68 o                         
   0  10   7        186.36        193.71         4.56 o                         
   1  10   7         55.44         50.34         2.68 o                         
   2  10   7          3.60          3.93         1.41 o                         
   3  10   7         68.53         60.54         2.81 o                         
   4  10   7          0.60          2.88         1.29 o                         
   5  10   7         13.64         13.15         1.98 o                         
   6  10   7         55.83         57.86         2.79 o                         
   7  10   7          6.76          5.97         2.76 o                         
  -7  11   7          0.35         -0.35         1.16 o                         
  -6  11   7          0.24          0.27         0.82 o                         
  -5  11   7          1.82          1.25         1.59 o                         
  -4  11   7          1.01          2.31         0.99 o                         
  -3  11   7          3.13          0.95         2.50 o                         
  -2  11   7        123.71        112.73         5.03 o                         
  -1  11   7         47.06         48.05         3.60 o                         
   0  11   7          2.17          3.93         1.10 o                         
   1  11   7          0.04          1.37         0.94 o                         
   2  11   7          0.09          0.87         1.01 o                         
   3  11   7          4.86          4.44         1.18 o                         
   4  11   7         40.39         40.86         2.44 o                         
   5  11   7         35.24         41.77         5.11 o                         
  -5  12   7          2.64          0.45         2.34 o                         
  -4  12   7         38.36         40.14         4.56 o                         
  -3  12   7          6.34          3.68         1.54 o                         
  -2  12   7          4.05          5.55         1.74 o                         
  -1  12   7         16.51         19.97         2.84 o                         
   0  12   7         46.40         42.88         3.59 o                         
   1  12   7          7.17         10.01         1.92 o                         
   2  12   7          0.42          0.52         1.44 o                         
   3  12   7          2.80          6.36         2.57 o                         
 -14   0   8          9.74         10.53         2.70 o                         
 -12   0   8         42.11         39.95         2.97 o                         
 -10   0   8        370.27        346.62         7.24 o                         
  -8   0   8        610.13        582.71        10.47 o                         
  -6   0   8        564.67        596.96        20.24 o                         
  -4   0   8        541.19        461.77         8.15 o                         
  -2   0   8        502.13        498.16         7.22 o                         
   0   0   8        137.95        137.77         2.58 o                         
   2   0   8        392.86        486.99         7.22 o                         
   4   0   8         20.12         13.61         1.16 o                         
   6   0   8        212.02        206.11         5.75 o                         
   8   0   8        135.20        126.17         4.80 o                         
  10   0   8          2.05          3.95         1.46 o                         
  12   0   8         90.23         99.44         7.03 o                         
 -14   1   8         59.78         78.16         5.75 o                         
 -13   1   8         34.17         36.33         2.44 o                         
 -12   1   8        312.96        295.38         5.92 o                         
 -11   1   8          5.65          3.47         0.94 o                         
 -10   1   8        286.47        246.33         4.02 o                         
  -9   1   8         75.49         61.93         1.71 o                         
  -8   1   8         64.33         67.45         1.91 o                         
  -7   1   8        191.97        192.19         4.74 o                         
  -6   1   8        593.85        520.32        13.48 o                         
  -5   1   8        404.02        439.98         5.62 o                         
  -4   1   8          3.76          0.83         0.32 o                         
  -3   1   8          4.96          0.70         0.31 o                         
  -2   1   8       3083.63       3567.29        32.92 o                         
  -1   1   8        486.38        468.36         4.86 o                         
   0   1   8       1643.67       1868.54        18.81 o                         
   1   1   8         23.38         20.35         0.66 o                         
   2   1   8       1674.62       1759.40        16.65 o                         
   3   1   8         30.80         23.42         0.83 o                         
   4   1   8          9.39          8.44         0.61 o                         
   5   1   8         41.63         37.92         2.22 o                         
   6   1   8        244.12        219.91         5.07 o                         
   7   1   8        459.36        453.15         6.86 o                         
   8   1   8         21.35         17.58         1.47 o                         
   9   1   8          4.89          5.09         1.07 o                         
  10   1   8         32.96         28.33         1.91 o                         
  11   1   8         52.12         55.83         2.54 o                         
  12   1   8          4.93          7.16         2.99 o                         
 -14   2   8         14.09         14.85         1.94 o                         
 -13   2   8         70.28         74.17         2.75 o                         
 -12   2   8          8.73          8.03         1.24 o                         
 -11   2   8          4.86         10.77         1.29 o                         
 -10   2   8         48.85         50.42         3.39 o                         
  -9   2   8         85.12         90.27         2.32 o                         
  -8   2   8        162.22        152.19         2.77 o                         
  -7   2   8        295.99        275.42         4.05 o                         
  -6   2   8        453.49        423.08         9.80 o                         
  -5   2   8        138.36        113.96         1.88 o                         
  -4   2   8        210.65        196.94         2.68 o                         
  -3   2   8         42.67         51.90         1.27 o                         
  -2   2   8        773.81        878.69         8.62 o                         
  -1   2   8         15.40          8.95         0.48 o                         
   0   2   8        768.41        846.03         8.35 o                         
   1   2   8        531.02        534.99         5.55 o                         
   2   2   8        169.21        160.76         2.35 o                         
   3   2   8        526.61        554.89         6.30 o                         
   4   2   8        187.12        174.48         2.85 o                         
   5   2   8          0.00         -0.49         0.49 o                         
   6   2   8         25.28         15.39         1.12 o                         
   7   2   8        343.04        322.81         5.36 o                         
   8   2   8         40.16         32.34         1.61 o                         
   9   2   8          1.30          3.86         1.01 o                         
  10   2   8         16.25         17.85         1.60 o                         
  11   2   8          0.90          1.44         0.96 o                         
  12   2   8          0.10          0.45         1.89 o                         
 -14   3   8          2.02          4.24         1.31 o                         
 -13   3   8         23.36         27.48         1.93 o                         
 -12   3   8         21.29         25.43         2.02 o                         
 -11   3   8        306.41        285.25         5.82 o                         
 -10   3   8        205.26        183.50         4.25 o                         
  -9   3   8        162.65        172.44         4.00 o                         
  -8   3   8        704.77        646.01        11.17 o                         
  -7   3   8          0.06          0.92         0.57 o                         
  -6   3   8         12.38         12.87         0.81 o                         
  -5   3   8         13.92          9.97         0.62 o                         
  -4   3   8         35.85         31.92         1.20 o                         
  -3   3   8        114.58        118.86         1.89 o                         
  -2   3   8        173.50        151.12         2.01 o                         
  -1   3   8       1660.71       1762.05        17.90 o                         
   0   3   8         86.95         76.55         1.30 o                         
   1   3   8         90.82        113.80         1.87 o                         
   2   3   8        794.14        797.71         9.29 o                         
   3   3   8        141.56        125.41         2.30 o                         
   4   3   8        401.12        367.34         5.52 o                         
   5   3   8         22.43         24.45         1.12 o                         
   6   3   8        102.01         87.87         2.32 o                         
   7   3   8         37.43         41.46         1.71 o                         
   8   3   8        230.24        212.68         4.19 o                         
   9   3   8         20.32         16.88         1.38 o                         
  10   3   8          3.67          5.59         1.12 o                         
  11   3   8         11.81         13.95         1.55 o                         
  12   3   8          0.90          4.91         2.41 o                         
 -14   4   8          2.23          1.91         1.34 o                         
 -13   4   8          0.26          0.56         0.94 o                         
 -12   4   8          2.92          5.73         1.17 o                         
 -11   4   8          5.62          4.94         1.07 o                         
 -10   4   8         30.81         31.35         2.16 o                         
  -9   4   8         17.81         17.29         1.46 o                         
  -8   4   8       1617.25       1502.09        21.39 o                         
  -7   4   8          1.82          4.49         0.80 o                         
  -6   4   8         34.92         33.47         1.23 o                         
  -5   4   8        491.76        487.66         6.74 o                         
  -4   4   8        462.61        461.99         6.84 o                         
  -3   4   8         60.93         57.97         1.33 o                         
  -2   4   8       2300.34       2335.69        21.95 o                         
  -1   4   8       1349.56       1411.84        13.60 o                         
   0   4   8       1607.21       1615.74        15.47 o                         
   1   4   8         10.09         12.69         0.89 o                         
   2   4   8        106.96         95.76         1.94 o                         
   3   4   8        110.72         91.36         2.13 o                         
   4   4   8        395.40        394.75         5.52 o                         
   5   4   8          0.01          0.07         0.54 o                         
   6   4   8        765.89        684.89         8.75 o                         
   7   4   8         28.09         20.26         1.36 o                         
   8   4   8          0.23          0.30         0.67 o                         
   9   4   8         21.40         27.31         1.63 o                         
  10   4   8          0.00         -0.54         0.87 o                         
  11   4   8          0.04          2.29         1.06 o                         
 -13   5   8         28.22         30.51         2.44 o                         
 -12   5   8          3.38          5.13         1.11 o                         
 -11   5   8         29.67         33.04         2.03 o                         
 -10   5   8        280.25        273.04         5.96 o                         
  -9   5   8        112.53        101.45         3.06 o                         
  -8   5   8        259.95        245.38         5.08 o                         
  -7   5   8        284.83        275.12         4.21 o                         
  -6   5   8        667.48        601.67         7.63 o                         
  -5   5   8         72.07         70.19         1.74 o                         
  -4   5   8        416.18        384.03         5.19 o                         
  -3   5   8        791.94        757.98        13.64 o                         
  -2   5   8        573.85        584.03         6.64 o                         
  -1   5   8        465.29        473.61         5.54 o                         
   0   5   8        132.49        130.56         2.86 o                         
   1   5   8          0.18          0.78         0.51 o                         
   2   5   8         99.03         90.35         1.94 o                         
   3   5   8          0.01          0.09         0.47 o                         
   4   5   8         41.89         41.79         1.41 o                         
   5   5   8          0.46          0.87         0.60 o                         
   6   5   8         52.71         53.01         1.91 o                         
   7   5   8        171.24        149.16         3.35 o                         
   8   5   8          6.73          8.88         1.08 o                         
   9   5   8          0.73          1.48         1.03 o                         
  10   5   8          1.72          2.95         1.07 o                         
 -12   6   8         19.38         20.34         1.93 o                         
 -11   6   8          4.95          6.21         1.23 o                         
 -10   6   8         40.82         34.96         2.38 o                         
  -9   6   8        291.28        259.91         5.50 o                         
  -8   6   8          1.65          1.28         0.86 o                         
  -7   6   8        309.19        294.55         5.06 o                         
  -6   6   8         10.09         10.45         0.89 o                         
  -5   6   8       1108.36       1049.19        21.88 o                         
  -4   6   8        169.16        146.38         2.70 o                         
  -3   6   8         19.19         11.30         0.88 o                         
  -2   6   8        290.26        273.59         5.54 o                         
  -1   6   8        283.45        268.22         3.64 o                         
   0   6   8         23.10         25.06         1.08 o                         
   1   6   8        175.07        176.42         3.36 o                         
   2   6   8        212.22        191.55         3.23 o                         
   3   6   8          5.95          5.85         0.84 o                         
   4   6   8         18.27         25.41         1.23 o                         
   5   6   8        114.57        102.88         2.38 o                         
   6   6   8         10.58          9.10         1.07 o                         
   7   6   8         23.51         29.95         1.61 o                         
   8   6   8          4.36          5.09         1.15 o                         
   9   6   8          5.63          7.55         1.34 o                         
  10   6   8          0.47          0.95         0.97 o                         
 -12   7   8          0.23          1.06         1.99 o                         
 -11   7   8         16.94         23.43         2.01 o                         
 -10   7   8         77.30         82.04         2.98 o                         
  -9   7   8         12.42         19.99         1.72 o                         
  -8   7   8          1.72          1.56         0.79 o                         
  -7   7   8          0.58          0.01         0.74 o                         
  -6   7   8        105.63        105.23         2.67 o                         
  -5   7   8         33.61         27.52         1.28 o                         
  -4   7   8        103.90         93.38         2.38 o                         
  -3   7   8        102.18         89.13         2.08 o                         
  -2   7   8          0.03          1.17         0.88 o                         
  -1   7   8         15.76         14.43         1.07 o                         
   0   7   8       1419.63       1380.79        17.48 o                         
   1   7   8         33.34         26.37         1.43 o                         
   2   7   8         79.23         82.67         2.74 o                         
   3   7   8          9.90         15.24         1.19 o                         
   4   7   8          1.01          0.60         0.59 o                         
   5   7   8          3.59          3.68         0.77 o                         
   6   7   8          3.73          4.72         1.13 o                         
   7   7   8          9.55          9.43         1.18 o                         
   8   7   8          1.29          1.43         1.00 o                         
   9   7   8          0.13          1.37         0.96 o                         
 -11   8   8         29.60         26.91         3.95 o                         
 -10   8   8          9.98         14.34         1.64 o                         
  -9   8   8          2.46          1.79         0.94 o                         
  -8   8   8          0.28          0.26         0.78 o                         
  -7   8   8          1.90          1.71         0.89 o                         
  -6   8   8          0.02          0.21         0.71 o                         
  -5   8   8         51.89         49.71         2.28 o                         
  -4   8   8          8.74         14.88         1.08 o                         
  -3   8   8          5.56          7.62         0.87 o                         
  -2   8   8         52.07         60.29         2.33 o                         
  -1   8   8         92.40         93.37         2.46 o                         
   0   8   8         16.63         13.08         1.18 o                         
   1   8   8        378.89        333.94         5.56 o                         
   2   8   8         94.20        112.32         2.79 o                         
   3   8   8         18.65         17.14         1.30 o                         
   4   8   8         21.48         27.58         1.77 o                         
   5   8   8          8.83         11.15         1.36 o                         
   6   8   8        113.14         99.16         3.22 o                         
   7   8   8          0.14          0.21         0.84 o                         
   8   8   8          8.70          9.79         1.28 o                         
   9   8   8         16.66         21.74         3.50 o                         
 -10   9   8          2.04          4.21         2.38 o                         
  -9   9   8         11.87         13.18         1.57 o                         
  -8   9   8          0.45          1.20         0.87 o                         
  -7   9   8          0.00          0.09         0.78 o                         
  -6   9   8          1.74          0.48         0.77 o                         
  -5   9   8          3.59          4.90         0.94 o                         
  -4   9   8         16.03         17.55         1.73 o                         
  -3   9   8         15.83         10.19         1.01 o                         
  -2   9   8         49.02         37.39         1.96 o                         
  -1   9   8         61.28         67.03         2.47 o                         
   0   9   8        141.67        151.54         4.46 o                         
   1   9   8         20.75         20.65         1.64 o                         
   2   9   8         13.83         20.01         1.61 o                         
   3   9   8         32.02         36.74         2.05 o                         
   4   9   8          1.45          2.73         0.98 o                         
   5   9   8         30.25         33.75         2.22 o                         
   6   9   8          5.77          5.94         1.32 o                         
   7   9   8         14.86         20.72         1.89 o                         
   8   9   8         33.19         34.87         4.69 o                         
  -9  10   8          0.06          1.83         2.18 o                         
  -8  10   8          1.25          1.39         0.85 o                         
  -7  10   8          1.89          2.29         0.89 o                         
  -6  10   8         71.84         70.53         2.44 o                         
  -5  10   8          8.87         11.84         1.26 o                         
  -4  10   8          4.53          7.42         1.06 o                         
  -3  10   8         15.13         14.96         1.78 o                         
  -2  10   8         62.31         57.99         2.75 o                         
  -1  10   8         84.39         67.22         3.49 o                         
   0  10   8          2.26          2.41         1.14 o                         
   1  10   8         25.69         31.94         1.96 o                         
   2  10   8          7.82          7.58         1.22 o                         
   3  10   8          0.91          2.58         1.02 o                         
   4  10   8         53.57         59.94         3.16 o                         
   5  10   8          8.14          8.65         1.50 o                         
   6  10   8         20.88         21.59         2.86 o                         
  -7  11   8          9.56         14.29         1.94 o                         
  -6  11   8          3.84          7.14         1.58 o                         
  -5  11   8          6.64          7.72         1.27 o                         
  -4  11   8          2.43          4.09         1.53 o                         
  -3  11   8         12.61         14.02         2.23 o                         
  -2  11   8         18.13         18.61         2.47 o                         
  -1  11   8         89.38         87.71         7.13 o                         
   0  11   8          1.04          3.54         1.48 o                         
   1  11   8         66.85         64.04         2.64 o                         
   2  11   8          2.76          2.49         1.07 o                         
   3  11   8          9.55          9.69         1.94 o                         
   4  11   8          8.30         10.28         2.19 o                         
   1  12   8          6.89          8.44         2.76 o                         
   2  12   8          0.01          0.65         1.65 o                         
 -13   0   9         48.73         52.75         4.59 o                         
 -11   0   9        195.56        200.46         5.26 o                         
  -9   0   9        618.90        611.38        11.23 o                         
  -7   0   9         69.77         57.37         3.03 o                         
  -5   0   9        587.09        635.90        10.99 o                         
  -3   0   9       1146.31       1052.63        16.97 o                         
  -1   0   9        218.35        177.43         3.26 o                         
   1   0   9       1037.34       1179.55        16.18 o                         
   3   0   9        127.77        107.80         2.94 o                         
   5   0   9       1841.20       1841.93        35.28 o                         
   7   0   9        110.87        116.20         6.10 o                         
   9   0   9         30.69         30.74         2.77 o                         
  11   0   9          1.12          1.45         1.56 o                         
 -14   1   9         70.13         80.13         7.43 o                         
 -13   1   9         13.77         18.21         1.93 o                         
 -12   1   9          5.58          5.71         1.11 o                         
 -11   1   9         34.54         32.61         1.63 o                         
 -10   1   9        324.83        307.71         4.79 o                         
  -9   1   9        101.16        102.08         2.29 o                         
  -8   1   9        119.15         96.81         2.14 o                         
  -7   1   9        157.18        143.94         2.63 o                         
  -6   1   9          8.75          8.51         0.73 o                         
  -5   1   9         35.45         37.92         1.34 o                         
  -4   1   9         91.91         78.77         1.66 o                         
  -3   1   9        149.12        130.51         1.98 o                         
  -2   1   9         92.12         71.44         1.21 o                         
  -1   1   9        211.13        272.81         3.15 o                         
   0   1   9       3901.13       4188.65        38.66 o                         
   1   1   9         21.56         33.73         0.89 o                         
   2   1   9        151.14        161.94         2.63 o                         
   3   1   9        422.03        410.65         4.92 o                         
   4   1   9        544.26        535.66         6.79 o                         
   5   1   9         22.45         20.93         1.07 o                         
   6   1   9        457.82        428.81         6.54 o                         
   7   1   9         78.83         80.06         2.39 o                         
   8   1   9        104.60        102.18         3.07 o                         
   9   1   9          0.01          0.40         0.85 o                         
  10   1   9          5.19          5.74         1.64 o                         
  11   1   9          8.02          8.46         1.42 o                         
 -14   2   9          2.62          5.50         1.96 o                         
 -13   2   9         11.34         16.20         1.93 o                         
 -12   2   9        197.79        197.97         4.70 o                         
 -11   2   9         26.08         25.58         1.75 o                         
 -10   2   9         14.73         15.85         1.23 o                         
  -9   2   9          1.82          2.95         0.75 o                         
  -8   2   9        511.84        503.14         7.35 o                         
  -7   2   9          0.66          0.78         0.56 o                         
  -6   2   9       1327.67       1192.52        17.14 o                         
  -5   2   9        314.75        301.37         5.95 o                         
  -4   2   9       1292.22       1299.70        13.52 o                         
  -3   2   9        305.67        314.36         3.88 o                         
  -2   2   9         50.42         58.24         1.09 o                         
  -1   2   9        878.21        900.83         8.90 o                         
   0   2   9         10.78          7.78         0.51 o                         
   1   2   9        243.06        249.36         3.27 o                         
   2   2   9         19.34         11.50         0.67 o                         
   3   2   9         93.21         82.14         1.62 o                         
   4   2   9        393.34        379.13         5.16 o                         
   5   2   9         25.28         28.00         1.37 o                         
   6   2   9        434.95        401.88         6.28 o                         
   7   2   9         84.97         73.59         2.47 o                         
   8   2   9        110.55        104.35         2.74 o                         
   9   2   9         10.96          9.72         1.31 o                         
  10   2   9          1.98          1.27         0.93 o                         
  11   2   9          0.04         -0.44         0.99 o                         
 -14   3   9        108.63        112.44         6.95 o                         
 -13   3   9          4.81          4.35         1.11 o                         
 -12   3   9         62.25         54.43         2.42 o                         
 -11   3   9        104.38         97.00         3.50 o                         
 -10   3   9        118.55        104.93         3.10 o                         
  -9   3   9          0.83         -0.25         0.86 o                         
  -8   3   9       1059.48       1036.46        13.54 o                         
  -7   3   9         33.26         33.21         1.45 o                         
  -6   3   9        472.46        441.24        10.62 o                         
  -5   3   9        281.48        255.30         4.93 o                         
  -4   3   9         15.41         20.91         0.84 o                         
  -3   3   9        116.80        116.07         1.91 o                         
  -2   3   9        112.50         85.55         1.58 o                         
  -1   3   9         57.51         61.82         1.29 o                         
   0   3   9        697.32        740.84         7.52 o                         
   1   3   9          6.91          5.34         0.55 o                         
   2   3   9        137.08        132.81         2.17 o                         
   3   3   9         34.35         35.72         1.09 o                         
   4   3   9         90.69         87.30         1.97 o                         
   5   3   9        483.80        444.77         6.71 o                         
   6   3   9         71.12         68.52         2.10 o                         
   7   3   9        107.54         90.70         2.51 o                         
   8   3   9          2.79          0.42         0.71 o                         
   9   3   9         51.81         52.35         2.04 o                         
  10   3   9          7.18          7.58         1.23 o                         
  11   3   9         32.15         34.07         4.53 o                         
 -13   4   9          2.22          1.82         1.63 o                         
 -12   4   9          4.65          6.50         1.23 o                         
 -11   4   9          5.03          7.16         1.23 o                         
 -10   4   9         23.74         26.01         1.78 o                         
  -9   4   9         68.43         51.52         2.26 o                         
  -8   4   9         83.19         85.16         2.31 o                         
  -7   4   9       1953.78       1861.54        22.95 o                         
  -6   4   9         75.72         78.74         2.08 o                         
  -5   4   9        694.69        653.38        11.37 o                         
  -4   4   9         12.60         14.17         0.85 o                         
  -3   4   9         63.37         60.39         2.26 o                         
  -2   4   9        360.05        364.32         4.48 o                         
  -1   4   9        269.50        243.16         3.01 o                         
   0   4   9         99.01         99.32         1.94 o                         
   1   4   9         70.67         82.01         2.60 o                         
   2   4   9         53.69         54.66         1.34 o                         
   3   4   9        388.45        359.68         5.05 o                         
   4   4   9         55.20         63.13         1.72 o                         
   5   4   9        103.41         91.07         2.13 o                         
   6   4   9         32.46         25.55         1.47 o                         
   7   4   9         21.41         17.32         1.44 o                         
   8   4   9         31.46         28.39         1.64 o                         
   9   4   9          8.51         13.80         2.12 o                         
  10   4   9          5.39          7.87         1.50 o                         
  11   4   9          1.11          4.75         2.02 o                         
 -13   5   9          2.93          3.06         1.46 o                         
 -12   5   9         19.83         22.75         1.88 o                         
 -11   5   9         59.21         65.98         2.59 o                         
 -10   5   9         40.84         50.19         2.29 o                         
  -9   5   9         16.48         13.01         1.42 o                         
  -8   5   9         36.78         36.28         2.45 o                         
  -7   5   9         62.79         51.17         1.77 o                         
  -6   5   9        285.18        277.89         4.21 o                         
  -5   5   9         17.71         16.21         0.99 o                         
  -4   5   9         29.61         24.54         1.11 o                         
  -3   5   9        150.70        149.39         2.89 o                         
  -2   5   9         75.60         76.03         1.77 o                         
  -1   5   9        198.45        175.31         2.65 o                         
   0   5   9        514.85        486.32         5.78 o                         
   1   5   9        144.08        136.46         2.29 o                         
   2   5   9        325.82        348.88         4.96 o                         
   3   5   9         29.85         27.01         1.20 o                         
   4   5   9        207.90        196.98         3.41 o                         
   5   5   9         47.33         44.26         1.54 o                         
   6   5   9          2.94          4.37         0.81 o                         
   7   5   9          1.54          2.20         0.78 o                         
   8   5   9         90.60         83.04         2.56 o                         
   9   5   9         24.92         18.83         1.50 o                         
  10   5   9          9.89         12.71         1.52 o                         
 -12   6   9          1.26          1.62         0.94 o                         
 -11   6   9         50.42         51.20         2.53 o                         
 -10   6   9         24.87         31.17         2.01 o                         
  -9   6   9        159.45        143.78         3.85 o                         
  -8   6   9        158.72        131.84         3.55 o                         
  -7   6   9         43.95         28.26         1.90 o                         
  -6   6   9          2.89          3.10         0.66 o                         
  -5   6   9         40.46         36.77         1.39 o                         
  -4   6   9        409.67        410.57         5.65 o                         
  -3   6   9        678.84        644.57        10.15 o                         
  -2   6   9        670.72        635.04         7.96 o                         
  -1   6   9        272.60        274.24         4.71 o                         
   0   6   9         36.64         47.48         1.48 o                         
   1   6   9        637.97        608.41         8.56 o                         
   2   6   9        215.88        221.51         3.65 o                         
   3   6   9         38.35         24.93         1.24 o                         
   4   6   9          7.27          4.05         0.75 o                         
   5   6   9          6.87          8.21         0.91 o                         
   6   6   9          5.61          5.62         0.84 o                         
   7   6   9         89.06         98.37         4.20 o                         
   8   6   9          5.59          8.15         1.31 o                         
   9   6   9         12.06         11.37         1.42 o                         
  10   6   9         12.23         18.88         3.44 o                         
 -12   7   9          3.54          1.09         2.25 o                         
 -11   7   9         26.23         25.95         2.00 o                         
 -10   7   9         35.87         41.45         2.29 o                         
  -9   7   9         44.50         43.06         2.28 o                         
  -8   7   9         74.71         71.63         2.66 o                         
  -7   7   9          8.41          7.46         1.16 o                         
  -6   7   9         12.94          9.81         1.08 o                         
  -5   7   9         30.46         39.32         1.49 o                         
  -4   7   9        169.16        182.18         3.25 o                         
  -3   7   9        418.30        401.99         5.64 o                         
  -2   7   9        411.89        421.14         6.45 o                         
  -1   7   9        126.65        121.42         3.08 o                         
   0   7   9        599.13        610.25         8.70 o                         
   1   7   9        366.67        387.57         6.14 o                         
   2   7   9        154.70        165.20         3.46 o                         
   3   7   9          1.10          1.75         0.77 o                         
   4   7   9         66.94         64.43         2.13 o                         
   5   7   9         13.78         14.89         1.14 o                         
   6   7   9        158.63        148.68         3.49 o                         
   7   7   9          0.28          1.70         0.86 o                         
   8   7   9         42.97         51.87         2.47 o                         
   9   7   9         33.66         40.08         3.25 o                         
 -11   8   9          8.64          9.86         2.99 o                         
 -10   8   9          1.61          5.60         1.62 o                         
  -9   8   9        101.48        119.49         3.65 o                         
  -8   8   9         11.67         15.76         1.55 o                         
  -7   8   9         32.55         32.47         1.92 o                         
  -6   8   9          3.61          4.56         0.94 o                         
  -5   8   9          0.14          0.43         0.72 o                         
  -4   8   9          0.07          0.24         0.64 o                         
  -3   8   9        222.50        252.34         4.14 o                         
  -2   8   9          1.12          3.32         0.91 o                         
  -1   8   9         45.40         52.27         2.16 o                         
   0   8   9         62.85         61.21         2.16 o                         
   1   8   9        144.29        157.83         3.43 o                         
   2   8   9          1.40          1.92         0.83 o                         
   3   8   9          6.49          7.87         1.02 o                         
   4   8   9          5.06          3.43         1.75 o                         
   5   8   9         41.56         36.18         2.09 o                         
   6   8   9          8.35         10.70         1.42 o                         
   7   8   9         78.07         87.52         3.13 o                         
   8   8   9          3.12          3.94         2.10 o                         
 -10   9   9          1.27          6.29         2.47 o                         
  -9   9   9          7.37          5.83         1.24 o                         
  -8   9   9         15.58         19.51         1.73 o                         
  -7   9   9         14.82         15.44         1.39 o                         
  -6   9   9          0.76          0.25         0.78 o                         
  -5   9   9          4.25          2.47         0.86 o                         
  -4   9   9         49.03         49.69         1.98 o                         
  -3   9   9          1.05          0.83         0.84 o                         
  -2   9   9        111.31        125.52         3.48 o                         
  -1   9   9        107.76        111.58         3.26 o                         
   0   9   9          0.00          0.54         0.88 o                         
   1   9   9          4.86          8.64         1.08 o                         
   2   9   9          5.65          4.22         1.09 o                         
   3   9   9         13.34         13.68         1.45 o                         
   4   9   9         15.74         17.92         1.68 o                         
   5   9   9         51.23         42.24         2.33 o                         
   6   9   9         28.29         31.58         2.16 o                         
   7   9   9          0.26          1.00         1.66 o                         
  -8  10   9          6.55         12.52         2.19 o                         
  -7  10   9         51.25         62.19         2.37 o                         
  -6  10   9         32.30         38.44         2.09 o                         
  -5  10   9         36.58         36.37         1.90 o                         
  -4  10   9         13.28         24.81         1.81 o                         
  -3  10   9         34.18         33.56         2.41 o                         
  -2  10   9         32.95         38.73         2.12 o                         
  -1  10   9          8.06         12.38         1.68 o                         
   0  10   9          0.00          2.41         1.60 o                         
   1  10   9          1.73         -0.27         1.05 o                         
   2  10   9         38.55         43.96         2.30 o                         
   3  10   9          0.87          0.48         0.98 o                         
   4  10   9         31.49         29.67         2.11 o                         
   5  10   9          4.57          6.26         1.93 o                         
  -6  11   9          8.61         11.95         1.41 o                         
  -5  11   9         12.66         19.82         1.72 o                         
  -4  11   9         22.80         21.54         2.60 o                         
  -3  11   9         15.93         20.86         2.58 o                         
  -2  11   9          1.23         -1.12         1.12 o                         
  -1  11   9          1.54          0.70         1.25 o                         
   0  11   9          1.64          2.52         1.27 o                         
   1  11   9         19.41         22.81         2.24 o                         
   2  11   9         19.05         17.65         2.04 o                         
   3  11   9         29.39         36.24         3.26 o                         
   4  11   9          2.39          4.21         2.47 o                         
 -12   0  10         69.40         72.73         3.69 o                         
 -10   0  10         63.21         58.03         2.60 o                         
  -8   0  10         54.47         48.28         2.19 o                         
  -6   0  10       2483.60       2454.49        38.24 o                         
  -4   0  10        300.22        249.82         5.20 o                         
  -2   0  10        773.15        727.08        10.39 o                         
   0   0  10         77.29         58.25         1.64 o                         
   2   0  10        141.03        121.05         3.18 o                         
   4   0  10        109.16        109.74         5.52 o                         
   6   0  10         22.53         23.16         1.73 o                         
   8   0  10        274.28        282.18         8.37 o                         
  10   0  10         23.57         17.62         2.44 o                         
 -13   1  10         47.73         56.09         2.71 o                         
 -12   1  10          1.78          3.10         1.03 o                         
 -11   1  10          1.71          1.44         1.01 o                         
 -10   1  10        610.05        574.46         8.47 o                         
  -9   1  10         64.37         55.19         1.69 o                         
  -8   1  10        337.91        329.72         4.87 o                         
  -7   1  10         24.88         23.62         1.26 o                         
  -6   1  10       1054.80       1021.75        12.03 o                         
  -5   1  10        179.17        177.40         3.83 o                         
  -4   1  10        221.66        196.53         3.08 o                         
  -3   1  10          0.19         -0.42         0.42 o                         
  -2   1  10         36.58         32.07         1.06 o                         
  -1   1  10        366.64        410.55         4.47 o                         
   0   1  10        233.68        265.48         3.17 o                         
   1   1  10          6.72          7.88         0.60 o                         
   2   1  10         52.24         51.87         1.41 o                         
   3   1  10        113.18        112.70         2.22 o                         
   4   1  10        537.03        522.75         6.76 o                         
   5   1  10        202.27        199.90         3.38 o                         
   6   1  10          6.04          5.71         0.91 o                         
   7   1  10         30.05         23.51         1.68 o                         
   8   1  10          1.92          0.68         0.85 o                         
   9   1  10          6.83          8.49         1.30 o                         
  10   1  10         48.82         49.43         2.53 o                         
 -14   2  10         37.80         47.01         5.46 o                         
 -13   2  10          0.84          3.50         1.04 o                         
 -12   2  10          0.31          0.20         0.95 o                         
 -11   2  10         92.96         97.61         3.07 o                         
 -10   2  10          9.13          6.03         0.95 o                         
  -9   2  10         56.17         56.06         1.91 o                         
  -8   2  10        151.60        151.24         3.30 o                         
  -7   2  10       1020.80        989.75        11.79 o                         
  -6   2  10        182.82        166.06         2.91 o                         
  -5   2  10       1019.99        994.97        11.66 o                         
  -4   2  10          2.34          4.16         0.62 o                         
  -3   2  10        426.14        373.50         6.56 o                         
  -2   2  10          4.79          5.22         0.52 o                         
  -1   2  10          1.19          1.20         0.37 o                         
   0   2  10          0.19          2.11         0.39 o                         
   1   2  10         94.93         81.78         1.74 o                         
   2   2  10         17.03         13.89         0.75 o                         
   3   2  10         85.62         73.48         1.59 o                         
   4   2  10         33.27         38.12         1.34 o                         
   5   2  10        223.77        221.88         4.09 o                         
   6   2  10         28.08         27.79         1.78 o                         
   7   2  10         17.69         20.32         1.38 o                         
   8   2  10          0.09          0.66         0.88 o                         
   9   2  10         23.82         27.19         1.93 o                         
  10   2  10          7.29          8.06         1.39 o                         
 -13   3  10         43.10         50.99         2.59 o                         
 -12   3  10         12.85         17.51         1.63 o                         
 -11   3  10         31.57         28.46         1.91 o                         
 -10   3  10        122.28        111.65         4.25 o                         
  -9   3  10          5.73          5.50         0.90 o                         
  -8   3  10         23.14         19.47         1.25 o                         
  -7   3  10         29.81         30.87         1.44 o                         
  -6   3  10         88.80         77.20         2.06 o                         
  -5   3  10        152.83        125.73         2.65 o                         
  -4   3  10         69.21         60.81         1.79 o                         
  -3   3  10         17.92         21.38         0.86 o                         
  -2   3  10        116.57        106.45         2.01 o                         
  -1   3  10          5.59          1.49         0.38 o                         
   0   3  10        150.29        144.09         2.28 o                         
   1   3  10         27.09         26.74         0.99 o                         
   2   3  10        879.47        870.26         9.55 o                         
   3   3  10         23.62         24.73         1.08 o                         
   4   3  10        133.62        124.24         2.77 o                         
   5   3  10        297.36        277.55         4.81 o                         
   6   3  10         52.67         52.03         1.91 o                         
   7   3  10         13.01          8.44         1.43 o                         
   8   3  10          7.34          7.83         1.07 o                         
   9   3  10         25.79         34.18         2.19 o                         
  10   3  10         19.35         24.25         1.97 o                         
 -13   4  10          1.31          0.82         1.28 o                         
 -12   4  10          2.31          0.31         1.04 o                         
 -11   4  10          1.94          3.72         1.08 o                         
 -10   4  10          2.45          4.02         1.04 o                         
  -9   4  10        103.85        104.00         3.09 o                         
  -8   4  10         12.73          8.92         0.99 o                         
  -7   4  10        116.20         96.03         2.43 o                         
  -6   4  10        203.76        185.02         3.54 o                         
  -5   4  10          0.90         -0.16         0.53 o                         
  -4   4  10        186.33        190.32         3.40 o                         
  -3   4  10          0.79          0.82         0.52 o                         
  -2   4  10         12.26         16.44         0.80 o                         
  -1   4  10         10.31         10.70         0.88 o                         
   0   4  10        459.39        417.93         5.10 o                         
   1   4  10         43.65         66.89         3.34 o                         
   2   4  10         60.84         55.34         1.43 o                         
   3   4  10          7.99          9.87         0.88 o                         
   4   4  10         53.62         63.75         1.78 o                         
   5   4  10         70.17         69.96         2.16 o                         
   6   4  10          2.78          4.93         0.91 o                         
   7   4  10          7.43          5.27         0.96 o                         
   8   4  10         17.83         19.62         1.49 o                         
   9   4  10          0.74          1.89         0.86 o                         
  10   4  10         20.82         27.99         3.41 o                         
 -12   5  10         47.86         52.15         2.59 o                         
 -11   5  10         26.61         27.02         1.94 o                         
 -10   5  10        228.55        207.27         4.90 o                         
  -9   5  10          0.11          0.24         0.81 o                         
  -8   5  10          4.53          3.79         0.96 o                         
  -7   5  10         51.89         47.70         1.86 o                         
  -6   5  10          5.89         10.04         1.41 o                         
  -5   5  10         30.31         33.64         1.32 o                         
  -4   5  10        179.54        166.10         2.93 o                         
  -3   5  10        261.96        231.41         3.62 o                         
  -2   5  10        810.64        751.96        10.13 o                         
  -1   5  10         87.51         87.27         2.89 o                         
   0   5  10        301.25        285.28         3.88 o                         
   1   5  10        328.66        307.45         4.13 o                         
   2   5  10       1545.69       1537.88        17.63 o                         
   3   5  10        335.09        319.71         4.79 o                         
   4   5  10        180.12        157.52         3.01 o                         
   5   5  10          0.03         -0.64         0.64 o                         
   6   5  10         16.50         16.78         1.32 o                         
   7   5  10         25.83         24.54         1.59 o                         
   8   5  10          3.73          3.92         0.97 o                         
   9   5  10         25.02         28.31         1.97 o                         
  10   5  10         19.02         21.87         3.37 o                         
 -12   6  10          9.25         11.33         3.15 o                         
 -11   6  10          3.26          5.68         1.20 o                         
 -10   6  10         51.29         54.57         2.45 o                         
  -9   6  10         53.50         52.76         2.28 o                         
  -8   6  10         37.91         36.73         2.18 o                         
  -7   6  10         28.53         15.79         1.41 o                         
  -6   6  10          0.43          0.75         0.63 o                         
  -5   6  10          3.33          2.06         0.66 o                         
  -4   6  10         20.87         14.01         1.00 o                         
  -3   6  10        214.23        218.28         3.58 o                         
  -2   6  10          9.80          7.66         0.95 o                         
  -1   6  10         87.96         85.22         2.26 o                         
   0   6  10        453.44        395.19         6.09 o                         
   1   6  10          0.04          0.45         0.71 o                         
   2   6  10          2.52          1.50         0.76 o                         
   3   6  10         15.23         13.90         1.06 o                         
   4   6  10         24.10         24.52         1.29 o                         
   5   6  10         23.40         17.38         1.33 o                         
   6   6  10          0.34         -0.20         0.70 o                         
   7   6  10          8.10          8.41         1.53 o                         
   8   6  10          0.73          0.70         0.79 o                         
   9   6  10         53.19         58.92         3.07 o                         
 -11   7  10          1.08          1.12         1.40 o                         
 -10   7  10         30.70         38.49         2.74 o                         
  -9   7  10         27.84         31.55         2.02 o                         
  -8   7  10         57.78         56.99         2.40 o                         
  -7   7  10          3.84          2.41         0.93 o                         
  -6   7  10          9.12          9.88         1.22 o                         
  -5   7  10          0.04          0.52         0.63 o                         
  -4   7  10          7.39         10.61         0.98 o                         
  -3   7  10         49.37         42.30         1.72 o                         
  -2   7  10         25.44         18.35         1.94 o                         
  -1   7  10          1.73          5.67         0.97 o                         
   0   7  10          6.96          7.10         1.13 o                         
   1   7  10        159.19        146.28         3.23 o                         
   2   7  10          1.00          0.12         0.87 o                         
   3   7  10          5.46          1.77         0.93 o                         
   4   7  10          4.96          4.92         0.93 o                         
   5   7  10         14.10         10.56         1.12 o                         
   6   7  10          0.34          0.96         0.78 o                         
   7   7  10          1.36          2.30         1.78 o                         
   8   7  10        142.48        140.86         4.10 o                         
 -10   8  10         11.45         11.21         2.58 o                         
  -9   8  10          3.05          4.15         1.13 o                         
  -8   8  10          0.02          2.02         0.96 o                         
  -7   8  10          7.02         12.66         1.59 o                         
  -6   8  10        100.97        101.69         3.77 o                         
  -5   8  10         13.14         21.38         1.47 o                         
  -4   8  10         31.93         25.43         1.50 o                         
  -3   8  10        197.73        173.35         3.65 o                         
  -2   8  10        166.06        164.89         3.53 o                         
  -1   8  10          3.04          4.87         1.03 o                         
   0   8  10          0.10         -0.62         0.81 o                         
   1   8  10         32.61         31.75         1.88 o                         
   2   8  10         24.10         19.73         1.42 o                         
   3   8  10          1.52          1.27         0.78 o                         
   4   8  10          0.15          0.85         0.89 o                         
   5   8  10          2.73          2.93         1.06 o                         
   6   8  10          0.14          2.55         1.05 o                         
   7   8  10         28.86         34.04         3.50 o                         
  -9   9  10          2.73          5.37         1.77 o                         
  -8   9  10          5.97          6.10         1.51 o                         
  -7   9  10         47.23         52.81         2.41 o                         
  -6   9  10         74.16         78.81         3.69 o                         
  -5   9  10         36.81         41.38         2.27 o                         
  -4   9  10         13.40         12.79         1.44 o                         
  -3   9  10          5.46          3.10         1.08 o                         
  -2   9  10          0.28         -0.11         0.82 o                         
  -1   9  10         29.89         35.29         1.99 o                         
   0   9  10          4.05          3.72         1.12 o                         
   1   9  10        102.92        109.97         3.67 o                         
   2   9  10          2.36          3.92         1.02 o                         
   3   9  10          0.40          1.18         0.96 o                         
   4   9  10          5.57          4.07         1.14 o                         
   5   9  10          0.99          1.16         1.01 o                         
   6   9  10         18.58         18.40         2.62 o                         
  -7  10  10          4.44          9.02         1.42 o                         
  -6  10  10          8.64         15.99         1.46 o                         
  -5  10  10         46.62         59.95         2.60 o                         
  -4  10  10          6.48         10.08         1.37 o                         
  -3  10  10         21.41         24.96         2.20 o                         
  -2  10  10         25.78         21.93         1.78 o                         
  -1  10  10          0.11          1.20         1.13 o                         
   0  10  10         18.93         23.91         2.74 o                         
   1  10  10          0.64          1.72         1.12 o                         
   2  10  10          1.35          1.73         1.72 o                         
   3  10  10          0.61          0.89         1.02 o                         
   4  10  10          1.98          1.90         1.33 o                         
   5  10  10          1.57          1.03         1.63 o                         
  -5  11  10         13.28         19.07         2.45 o                         
  -4  11  10          3.98          3.92         2.54 o                         
  -3  11  10          8.39         16.86         2.44 o                         
  -2  11  10          0.39          0.65         1.29 o                         
  -1  11  10         18.52         22.46         2.20 o                         
   0  11  10          0.02          0.36         1.13 o                         
   1  11  10          0.85          2.61         1.58 o                         
   2  11  10          0.15         -0.13         2.02 o                         
 -13   0  11          2.98          4.24         2.28 o                         
 -11   0  11        305.25        305.58         7.19 o                         
  -9   0  11          1.59          1.41         1.14 o                         
  -7   0  11        374.57        366.33         7.42 o                         
  -5   0  11       7115.81       6992.82       152.33 o                         
  -3   0  11        793.08        760.06        12.90 o                         
  -1   0  11        560.03        472.40        13.44 o                         
   1   0  11         87.19         88.60         5.54 o                         
   3   0  11        415.20        382.10         7.46 o                         
   5   0  11        566.67        579.87        18.92 o                         
   7   0  11        128.65        116.70         4.74 o                         
   9   0  11        103.69         86.47         7.05 o                         
 -13   1  11          1.70          2.38         1.26 o                         
 -12   1  11         60.23         56.20         2.39 o                         
 -11   1  11         91.43         86.27         2.57 o                         
 -10   1  11        131.89        117.06         2.92 o                         
  -9   1  11         52.05         48.70         1.65 o                         
  -8   1  11        276.44        248.69         4.24 o                         
  -7   1  11         50.15         52.79         1.60 o                         
  -6   1  11       1063.68       1078.74        12.72 o                         
  -5   1  11         11.07          6.63         0.78 o                         
  -4   1  11        177.90        161.41         2.77 o                         
  -3   1  11         22.28         17.44         1.01 o                         
  -2   1  11        462.67        428.74         5.59 o                         
  -1   1  11         38.40         35.75         1.03 o                         
   0   1  11        150.79        128.31         2.25 o                         
   1   1  11        225.14        216.09         3.66 o                         
   2   1  11         51.32         49.76         2.21 o                         
   3   1  11          8.25          8.36         0.81 o                         
   4   1  11         61.15         52.62         1.62 o                         
   5   1  11          1.70          3.23         0.83 o                         
   6   1  11         90.32         84.98         3.17 o                         
   7   1  11         60.36         60.29         2.44 o                         
   8   1  11          0.46          0.53         0.88 o                         
   9   1  11          5.04          4.79         1.15 o                         
  10   1  11         10.54         13.78         1.63 o                         
 -13   2  11          2.92          2.17         1.08 o                         
 -12   2  11         75.87         72.84         2.80 o                         
 -11   2  11         10.16          6.98         1.44 o                         
 -10   2  11         47.15         45.43         1.89 o                         
  -9   2  11         94.10         95.32         2.57 o                         
  -8   2  11          2.78          0.63         0.76 o                         
  -7   2  11        849.74        822.99        11.12 o                         
  -6   2  11         79.15         82.58         1.96 o                         
  -5   2  11        326.01        303.16         5.47 o                         
  -4   2  11       1048.40        943.55        12.25 o                         
  -3   2  11         47.73         49.90         1.38 o                         
  -2   2  11        328.05        334.94         4.22 o                         
  -1   2  11         82.22         87.18         1.67 o                         
   0   2  11          6.72          8.95         0.70 o                         
   1   2  11         22.76         22.47         1.00 o                         
   2   2  11        886.99        864.21        10.20 o                         
   3   2  11        113.06        112.76         2.34 o                         
   4   2  11         31.04         33.24         1.52 o                         
   5   2  11        195.31        185.76         3.71 o                         
   6   2  11          0.01          0.14         0.69 o                         
   7   2  11          0.48          0.96         0.75 o                         
   8   2  11          0.20         -0.88         0.88 o                         
   9   2  11          2.52          3.17         1.04 o                         
  10   2  11         48.79         53.33         3.16 o                         
 -13   3  11         57.20         62.20         3.11 o                         
 -12   3  11         14.33         14.14         1.56 o                         
 -11   3  11         30.47         33.58         2.04 o                         
 -10   3  11         28.01         32.43         1.96 o                         
  -9   3  11        163.94        153.85         3.40 o                         
  -8   3  11         35.89         34.85         1.62 o                         
  -7   3  11        108.64        102.71         3.38 o                         
  -6   3  11        295.64        284.65         4.78 o                         
  -5   3  11        167.31        155.49         3.11 o                         
  -4   3  11          6.55          9.32         0.78 o                         
  -3   3  11         15.31         17.02         0.92 o                         
  -2   3  11        143.32        138.29         2.25 o                         
  -1   3  11         33.44         36.65         1.24 o                         
   0   3  11        106.87         99.49         2.35 o                         
   1   3  11         98.44        103.03         1.96 o                         
   2   3  11       1010.74        951.84        11.26 o                         
   3   3  11        618.16        623.16         9.73 o                         
   4   3  11          0.10          2.38         1.62 o                         
   5   3  11        107.09        101.82         2.62 o                         
   6   3  11        193.99        184.11         3.83 o                         
   7   3  11          1.71          0.72         0.79 o                         
   8   3  11          4.35          2.74         0.90 o                         
   9   3  11         31.25         33.97         2.32 o                         
  10   3  11         19.74         29.83         4.43 o                         
 -12   4  11          0.64          1.23         1.01 o                         
 -11   4  11          2.35          1.71         0.97 o                         
 -10   4  11         12.83         14.96         1.49 o                         
  -9   4  11          0.76          1.75         0.91 o                         
  -8   4  11          3.10          4.67         0.83 o                         
  -7   4  11          7.96          9.15         0.96 o                         
  -6   4  11          1.53          0.07         0.62 o                         
  -5   4  11         16.58         17.15         1.17 o                         
  -4   4  11        404.05        356.12         5.53 o                         
  -3   4  11         88.26         88.41         1.97 o                         
  -2   4  11         94.36         92.77         1.99 o                         
  -1   4  11          0.48          1.24         0.54 o                         
   0   4  11         51.39         37.00         1.41 o                         
   1   4  11         18.76         22.36         1.10 o                         
   2   4  11         45.98         45.20         1.49 o                         
   3   4  11         37.77         32.33         1.45 o                         
   4   4  11          0.75          1.01         0.82 o                         
   5   4  11          9.38         11.61         1.15 o                         
   6   4  11          5.85          7.17         1.03 o                         
   7   4  11         26.05         28.34         1.66 o                         
   8   4  11          0.27          0.93         0.77 o                         
   9   4  11          2.45          4.33         1.02 o                         
  10   4  11          0.02          3.08         2.25 o                         
 -12   5  11         26.59         30.08         2.53 o                         
 -11   5  11          0.04          2.09         0.98 o                         
 -10   5  11         17.18         15.15         1.56 o                         
  -9   5  11        163.32        148.11         3.92 o                         
  -8   5  11         44.68         37.05         1.98 o                         
  -7   5  11          1.50          1.41         0.77 o                         
  -6   5  11         17.70         14.45         1.14 o                         
  -5   5  11         60.10         54.58         1.82 o                         
  -4   5  11         11.02          9.09         0.94 o                         
  -3   5  11          8.80          9.21         0.85 o                         
  -2   5  11          3.03          5.41         0.84 o                         
  -1   5  11          7.11          8.45         0.96 o                         
   0   5  11         11.50         11.86         1.04 o                         
   1   5  11        249.24        224.55         3.68 o                         
   2   5  11         13.16         11.65         0.98 o                         
   3   5  11         37.70         45.98         1.57 o                         
   4   5  11         36.18         41.40         1.54 o                         
   5   5  11         22.52         19.17         1.37 o                         
   6   5  11         25.79         23.80         1.53 o                         
   7   5  11          3.42          4.73         1.01 o                         
   8   5  11         13.78         14.76         1.42 o                         
   9   5  11         21.37         28.03         2.01 o                         
 -11   6  11          1.37          1.98         1.27 o                         
 -10   6  11          0.11          1.19         0.89 o                         
  -9   6  11          0.10          2.04         0.92 o                         
  -8   6  11          0.02         -0.04         0.75 o                         
  -7   6  11          0.13          0.18         0.79 o                         
  -6   6  11         17.12         20.86         1.31 o                         
  -5   6  11          0.40          2.33         0.74 o                         
  -4   6  11          4.27          6.75         0.92 o                         
  -3   6  11        525.49        491.78         7.32 o                         
  -2   6  11        128.58        126.28         2.88 o                         
  -1   6  11          3.58          3.02         0.79 o                         
   0   6  11        187.70        196.07         4.30 o                         
   1   6  11         17.64         15.68         1.35 o                         
   2   6  11         22.59         30.88         1.58 o                         
   3   6  11        144.80        128.19         2.73 o                         
   4   6  11          8.12          9.34         0.96 o                         
   5   6  11          1.30          1.49         0.75 o                         
   6   6  11          0.37          1.21         0.80 o                         
   7   6  11          0.39          1.00         0.83 o                         
   8   6  11         17.50         21.35         1.89 o                         
 -10   7  11          4.86          2.46         1.33 o                         
  -9   7  11         16.22         14.48         1.54 o                         
  -8   7  11         95.50        110.12         3.42 o                         
  -7   7  11         43.48         40.54         2.15 o                         
  -6   7  11         15.76         15.91         1.57 o                         
  -5   7  11          0.07          1.44         0.74 o                         
  -4   7  11         45.89         42.73         1.78 o                         
  -3   7  11          3.63          7.75         1.01 o                         
  -2   7  11         17.00         12.17         1.15 o                         
  -1   7  11         70.69         69.66         2.86 o                         
   0   7  11        116.56        105.84         3.25 o                         
   1   7  11          6.89          7.45         1.17 o                         
   2   7  11        319.59        302.34         5.33 o                         
   3   7  11        129.53        122.56         3.03 o                         
   4   7  11         14.70         17.65         1.49 o                         
   5   7  11          2.05          1.98         0.84 o                         
   6   7  11         22.16         24.75         1.64 o                         
   7   7  11          3.08          3.32         1.13 o                         
   8   7  11         28.24         36.92         4.43 o                         
  -9   8  11          2.84          2.18         0.96 o                         
  -8   8  11         23.19         23.06         2.19 o                         
  -7   8  11          0.01          2.22         1.00 o                         
  -6   8  11         60.99         66.36         2.58 o                         
  -5   8  11        112.19        107.79         2.88 o                         
  -4   8  11          4.93          3.91         1.08 o                         
  -3   8  11          5.55          4.53         1.09 o                         
  -2   8  11         41.37         35.03         2.01 o                         
  -1   8  11         78.22         81.81         4.98 o                         
   0   8  11          8.08          5.27         1.10 o                         
   1   8  11        111.10        111.11         3.27 o                         
   2   8  11          0.07          2.03         0.91 o                         
   3   8  11          9.71         14.95         1.32 o                         
   4   8  11         44.14         40.69         1.95 o                         
   5   8  11          0.28          4.10         1.08 o                         
   6   8  11          4.65          6.81         1.46 o                         
   7   8  11         16.28         17.37         3.72 o                         
  -8   9  11         18.20         16.08         1.78 o                         
  -7   9  11          0.15          2.30         1.03 o                         
  -6   9  11          5.56          3.74         1.13 o                         
  -5   9  11         42.61         46.66         2.36 o                         
  -4   9  11          0.71          0.37         0.91 o                         
  -3   9  11          2.61          2.65         1.19 o                         
  -2   9  11          1.25          2.17         1.19 o                         
  -1   9  11          6.60          4.17         1.05 o                         
   0   9  11          0.01          1.60         0.93 o                         
   1   9  11          0.70          1.98         1.15 o                         
   2   9  11          0.10         -0.75         1.00 o                         
   3   9  11          2.20          6.96         1.45 o                         
   4   9  11         17.60         21.84         1.83 o                         
   5   9  11          0.05          1.21         2.87 o                         
   6   9  11         15.91         17.31         3.63 o                         
  -7  10  11         15.88         25.76         5.84 o                         
  -6  10  11         11.36         12.40         1.84 o                         
  -5  10  11         27.06         20.26         1.81 o                         
  -4  10  11         33.85         48.32         2.80 o                         
  -3  10  11         24.89         25.36         2.47 o                         
  -2  10  11          5.48          9.53         1.35 o                         
  -1  10  11         30.51         33.18         2.12 o                         
   0  10  11         13.60         21.15         2.12 o                         
   1  10  11          4.04          6.29         1.44 o                         
   2  10  11          3.02          6.59         1.50 o                         
   3  10  11          1.77          2.57         2.50 o                         
  -4  11  11          9.85         16.47         2.34 o                         
  -3  11  11          0.89          5.20         2.83 o                         
  -2  11  11         23.94         29.35         4.46 o                         
  -1  11  11         10.43         11.85         2.17 o                         
   0  11  11          8.82          7.38         2.66 o                         
 -12   0  12        126.07        126.02         5.22 o                         
 -10   0  12        479.98        451.04         9.24 o                         
  -8   0  12        273.86        223.60         5.44 o                         
  -6   0  12         10.18         15.68         1.45 o                         
  -4   0  12        883.04        824.99        14.09 o                         
  -2   0  12        165.43        140.20         4.29 o                         
   0   0  12       1316.37       1291.36        20.76 o                         
   2   0  12       1897.59       1916.68        30.26 o                         
   4   0  12        642.50        631.97        21.28 o                         
   6   0  12         29.71         22.97         2.40 o                         
   8   0  12          9.89         11.98         2.09 o                         
 -13   1  12          0.10          3.37         2.12 o                         
 -12   1  12         14.77         18.95         2.22 o                         
 -11   1  12          1.34          2.15         1.23 o                         
 -10   1  12          0.12          0.67         0.82 o                         
  -9   1  12         45.38         42.39         1.80 o                         
  -8   1  12        325.84        318.78         4.91 o                         
  -7   1  12        100.80         80.02         2.02 o                         
  -6   1  12         25.74         15.55         1.01 o                         
  -5   1  12        219.80        195.16         3.30 o                         
  -4   1  12        313.23        297.87         4.37 o                         
  -3   1  12          0.35          0.64         0.51 o                         
  -2   1  12        265.48        249.06         3.90 o                         
  -1   1  12        438.31        442.50         5.81 o                         
   0   1  12         23.18         20.15         1.00 o                         
   1   1  12        463.50        433.29         5.79 o                         
   2   1  12          0.06          0.00         0.58 o                         
   3   1  12         49.55         48.46         1.86 o                         
   4   1  12        598.53        588.40         7.69 o                         
   5   1  12        276.72        253.19         4.62 o                         
   6   1  12          2.24          2.49         0.84 o                         
   7   1  12          0.00         -0.82         0.82 o                         
   8   1  12          5.37          3.57         1.08 o                         
   9   1  12          5.77          7.39         1.33 o                         
 -13   2  12         10.08         11.18         2.04 o                         
 -12   2  12        134.58        140.59         4.01 o                         
 -11   2  12          8.39          8.21         1.33 o                         
 -10   2  12          0.35          0.73         0.95 o                         
  -9   2  12         52.19         46.84         1.83 o                         
  -8   2  12        104.46         99.64         2.59 o                         
  -7   2  12          3.13          4.11         0.83 o                         
  -6   2  12          7.28          9.99         0.88 o                         
  -5   2  12        299.02        284.51         4.30 o                         
  -4   2  12          1.06          1.84         0.63 o                         
  -3   2  12        853.33        791.77         9.60 o                         
  -2   2  12         26.46         21.59         1.02 o                         
  -1   2  12         41.67         42.50         1.49 o                         
   0   2  12        196.66        187.29         3.37 o                         
   1   2  12         38.84         40.97         1.26 o                         
   2   2  12        162.45        173.06         3.95 o                         
   3   2  12         29.61         24.13         1.19 o                         
   4   2  12          0.35         -0.52         0.68 o                         
   5   2  12          3.04          3.15         0.86 o                         
   6   2  12         16.07         22.34         2.24 o                         
   7   2  12         96.79         98.03         2.78 o                         
   8   2  12         17.19         21.57         1.82 o                         
   9   2  12         10.17          6.52         1.28 o                         
 -13   3  12         15.66         19.65         3.89 o                         
 -12   3  12        145.22        142.58         4.56 o                         
 -11   3  12        119.60        119.48         3.60 o                         
 -10   3  12        121.25        114.43         2.99 o                         
  -9   3  12          7.50          6.63         0.99 o                         
  -8   3  12        150.94        136.93         3.15 o                         
  -7   3  12         83.32         78.58         2.23 o                         
  -6   3  12          8.00          9.98         1.01 o                         
  -5   3  12        162.22        146.95         3.10 o                         
  -4   3  12       1636.00       1591.24        19.80 o                         
  -3   3  12          3.06          3.36         0.64 o                         
  -2   3  12         44.38         38.65         1.46 o                         
  -1   3  12         49.28         42.54         1.39 o                         
   0   3  12          6.51          8.89         0.82 o                         
   1   3  12         22.07         20.27         0.99 o                         
   2   3  12         36.04         33.56         1.21 o                         
   3   3  12        218.69        226.26         4.16 o                         
   4   3  12          8.78          9.87         1.07 o                         
   5   3  12          3.78          1.99         0.88 o                         
   6   3  12        191.13        181.88         3.89 o                         
   7   3  12         20.62         23.84         1.58 o                         
   8   3  12          6.88          7.58         1.30 o                         
   9   3  12          6.28          5.80         1.28 o                         
 -12   4  12         79.66         88.33         3.22 o                         
 -11   4  12         28.04         28.56         2.01 o                         
 -10   4  12          4.02          3.21         1.24 o                         
  -9   4  12          9.34          7.71         0.98 o                         
  -8   4  12         66.54         59.20         2.01 o                         
  -7   4  12         27.68         31.27         1.55 o                         
  -6   4  12        398.04        377.11         6.04 o                         
  -5   4  12        496.59        471.37         7.07 o                         
  -4   4  12        360.81        341.66         5.46 o                         
  -3   4  12          3.79          3.33         0.75 o                         
  -2   4  12        120.71         95.11         2.34 o                         
  -1   4  12         28.23         26.92         1.20 o                         
   0   4  12        771.99        794.45        10.79 o                         
   1   4  12         81.94         70.75         2.04 o                         
   2   4  12         23.57         23.07         1.18 o                         
   3   4  12          0.13         -0.09         0.69 o                         
   4   4  12         23.06         21.89         1.39 o                         
   5   4  12         51.59         49.77         1.94 o                         
   6   4  12          1.87          3.15         0.88 o                         
   7   4  12          4.13          2.91         0.91 o                         
   8   4  12         95.30        106.52         3.08 o                         
   9   4  12          3.46          9.02         2.79 o                         
 -11   5  12         33.76         35.20         2.21 o                         
 -10   5  12         44.79         52.66         2.46 o                         
  -9   5  12          0.13          0.96         0.88 o                         
  -8   5  12          7.74         11.74         1.14 o                         
  -7   5  12         48.12         50.96         1.85 o                         
  -6   5  12         24.92         21.82         1.35 o                         
  -5   5  12        101.04        103.44         2.59 o                         
  -4   5  12        111.83        105.36         2.58 o                         
  -3   5  12         11.63         13.63         1.27 o                         
  -2   5  12         30.12         27.36         1.41 o                         
  -1   5  12          3.41          4.55         0.86 o                         
   0   5  12        293.84        281.73         4.81 o                         
   1   5  12         41.55         45.52         1.70 o                         
   2   5  12         13.44          7.57         0.86 o                         
   3   5  12         73.34         70.77         1.97 o                         
   4   5  12         27.53         30.24         1.75 o                         
   5   5  12         20.40         17.43         1.35 o                         
   6   5  12        133.83        132.20         3.32 o                         
   7   5  12          7.67          9.80         1.20 o                         
   8   5  12          3.84          4.02         1.04 o                         
 -11   6  12         85.32         91.44         6.74 o                         
 -10   6  12          4.17          3.16         1.05 o                         
  -9   6  12         11.66         16.56         1.63 o                         
  -8   6  12          7.22          6.07         1.11 o                         
  -7   6  12          4.40          7.01         1.01 o                         
  -6   6  12         65.33         62.35         2.06 o                         
  -5   6  12          0.47          4.92         0.86 o                         
  -4   6  12          5.51          2.55         1.06 o                         
  -3   6  12         54.55         55.51         1.94 o                         
  -2   6  12        156.45        137.44         3.07 o                         
  -1   6  12        186.41        178.32         3.63 o                         
   0   6  12         13.36         18.76         1.49 o                         
   1   6  12          1.01          0.48         0.74 o                         
   2   6  12          2.66          2.88         0.96 o                         
   3   6  12         24.21         37.10         1.73 o                         
   4   6  12         26.06         23.52         1.51 o                         
   5   6  12         30.37         26.47         1.79 o                         
   6   6  12          0.26          0.63         0.83 o                         
   7   6  12         25.98         28.87         1.94 o                         
   8   6  12         11.01         12.91         1.94 o                         
 -10   7  12          6.45          7.92         1.86 o                         
  -9   7  12          2.47          6.62         1.25 o                         
  -8   7  12          0.79          0.77         0.96 o                         
  -7   7  12        134.29        139.31         3.83 o                         
  -6   7  12          8.40          8.45         1.09 o                         
  -5   7  12         61.90         55.93         2.28 o                         
  -4   7  12         26.08         18.57         1.57 o                         
  -3   7  12        199.23        210.29         4.13 o                         
  -2   7  12         40.79         38.30         1.98 o                         
  -1   7  12          0.92          0.50         0.92 o                         
   0   7  12          9.14          6.39         1.11 o                         
   1   7  12          0.02          0.22         0.77 o                         
   2   7  12          4.93          4.21         1.19 o                         
   3   7  12         31.33         31.68         1.94 o                         
   4   7  12         50.73         54.69         2.09 o                         
   5   7  12         22.94         22.72         1.79 o                         
   6   7  12          0.11          0.34         1.19 o                         
   7   7  12         20.48         23.21         3.79 o                         
  -9   8  12          3.46          8.93         2.47 o                         
  -8   8  12         76.40         80.73         3.03 o                         
  -7   8  12         32.30         31.15         2.09 o                         
  -6   8  12         16.36         21.92         1.79 o                         
  -5   8  12         10.75          7.74         1.21 o                         
  -4   8  12         24.02         23.12         2.72 o                         
  -3   8  12         23.49         27.75         1.64 o                         
  -2   8  12          0.04         -0.15         0.93 o                         
  -1   8  12          8.93          9.79         1.25 o                         
   0   8  12         55.30         60.77         2.46 o                         
   1   8  12          0.27          1.66         0.94 o                         
   2   8  12         22.03         26.39         2.65 o                         
   3   8  12         61.46         62.39         2.88 o                         
   4   8  12          4.68          4.64         0.98 o                         
   5   8  12          3.96          8.42         1.58 o                         
   6   8  12          3.61          5.49         2.54 o                         
  -8   9  12         31.41         38.30         4.37 o                         
  -7   9  12         19.26         26.49         2.00 o                         
  -6   9  12          4.97          8.74         1.51 o                         
  -5   9  12          1.50          1.99         1.12 o                         
  -4   9  12          1.93          0.34         1.18 o                         
  -3   9  12         30.81         32.66         2.37 o                         
  -2   9  12         81.13         89.68         3.06 o                         
  -1   9  12         33.94         40.33         2.22 o                         
   0   9  12          6.20          5.72         1.14 o                         
   1   9  12          0.13          1.05         1.66 o                         
   2   9  12         15.46         23.22         2.04 o                         
   3   9  12         44.94         50.98         4.49 o                         
   4   9  12         30.31         33.97         4.37 o                         
   5   9  12          7.79         12.84         3.37 o                         
  -6  10  12          2.47          5.97         2.28 o                         
  -5  10  12          1.17          0.09         1.06 o                         
  -4  10  12          0.98          0.74         2.01 o                         
  -3  10  12         35.93         45.86         2.88 o                         
  -2  10  12         68.94         66.05         3.97 o                         
  -1  10  12         41.67         47.44         2.43 o                         
   0  10  12         15.98         15.40         1.93 o                         
   1  10  12          7.06         10.09         2.31 o                         
   2  10  12          0.02         -0.10         2.05 o                         
 -11   0  13        132.60        140.87         5.48 o                         
  -9   0  13         17.49         22.06         1.89 o                         
  -7   0  13         45.22         42.31         2.20 o                         
  -5   0  13        289.57        259.96         5.78 o                         
  -3   0  13        896.15        914.94        15.54 o                         
  -1   0  13        123.87        133.28         3.52 o                         
   1   0  13          3.33          3.62         0.93 o                         
   3   0  13        560.89        544.17        10.23 o                         
   5   0  13        125.88        124.64         4.56 o                         
   7   0  13         26.48         22.09         2.53 o                         
   9   0  13         10.97         11.59         3.11 o                         
 -13   1  13         11.16         13.13         3.05 o                         
 -12   1  13          9.59         12.81         1.51 o                         
 -11   1  13          5.14          5.53         1.02 o                         
 -10   1  13        133.84        136.16         3.36 o                         
  -9   1  13        227.36        220.87         4.38 o                         
  -8   1  13         12.40         12.78         1.14 o                         
  -7   1  13        423.59        389.83         5.68 o                         
  -6   1  13        550.89        525.82         7.07 o                         
  -5   1  13         14.04         16.56         1.03 o                         
  -4   1  13       1029.03       1008.52        12.03 o                         
  -3   1  13        396.42        370.48         5.21 o                         
  -2   1  13          9.00         13.22         0.90 o                         
  -1   1  13         17.85         22.24         1.20 o                         
   0   1  13         18.02         19.25         1.33 o                         
   1   1  13        126.56        133.31         2.87 o                         
   2   1  13        430.11        406.06         6.16 o                         
   3   1  13        221.61        223.16         3.84 o                         
   4   1  13        360.58        360.43         5.36 o                         
   5   1  13        253.89        235.07         4.50 o                         
   6   1  13          3.42          5.01         1.07 o                         
   7   1  13          4.16          4.29         1.25 o                         
   8   1  13         19.62         23.05         1.90 o                         
 -13   2  13          0.00          1.22         2.60 o                         
 -12   2  13          0.00          3.79         1.16 o                         
 -11   2  13          0.35          1.41         0.86 o                         
 -10   2  13        343.04        339.00         5.99 o                         
  -9   2  13          0.33          0.53         0.83 o                         
  -8   2  13        154.85        130.91         4.13 o                         
  -7   2  13        108.17        107.36         2.71 o                         
  -6   2  13         10.66         12.12         1.28 o                         
  -5   2  13         68.83         71.01         1.87 o                         
  -4   2  13         11.32         13.01         0.96 o                         
  -3   2  13         37.13         28.71         1.25 o                         
  -2   2  13       1100.92       1060.68        13.77 o                         
  -1   2  13         28.29         26.88         1.57 o                         
   0   2  13        507.07        494.10         6.52 o                         
   1   2  13         40.31         35.99         1.53 o                         
   2   2  13          6.21          4.39         0.75 o                         
   3   2  13         11.95         10.15         1.09 o                         
   4   2  13        589.70        584.52         8.63 o                         
   5   2  13         57.44         51.79         2.01 o                         
   6   2  13         18.44         19.43         1.46 o                         
   7   2  13          7.56          9.08         1.52 o                         
   8   2  13         28.44         33.21         2.16 o                         
 -12   3  13          0.49          3.21         1.27 o                         
 -11   3  13         14.91         19.53         2.55 o                         
 -10   3  13          0.85          2.63         1.14 o                         
  -9   3  13          3.00          2.50         1.29 o                         
  -8   3  13          5.38          2.35         0.89 o                         
  -7   3  13        114.02        110.23         3.29 o                         
  -6   3  13         20.38         20.57         1.30 o                         
  -5   3  13        239.78        213.99         4.42 o                         
  -4   3  13          9.46         11.67         1.05 o                         
  -3   3  13        177.08        171.15         3.04 o                         
  -2   3  13        363.92        326.06         5.27 o                         
  -1   3  13        681.97        685.85         9.47 o                         
   0   3  13          0.40          0.28         0.64 o                         
   1   3  13         82.78         69.07         1.85 o                         
   2   3  13          5.74          7.53         0.93 o                         
   3   3  13        177.69        183.28         3.72 o                         
   4   3  13         23.27         23.13         1.61 o                         
   5   3  13          0.35          0.59         0.80 o                         
   6   3  13         19.11         17.04         1.43 o                         
   7   3  13          0.18          0.39         1.30 o                         
   8   3  13          8.57         11.79         1.56 o                         
 -11   4  13         58.44         63.83         2.69 o                         
 -10   4  13          8.86          9.59         1.35 o                         
  -9   4  13          1.17          0.18         0.72 o                         
  -8   4  13         44.90         39.30         1.96 o                         
  -7   4  13          1.56          2.04         0.83 o                         
  -6   4  13         51.41         43.71         1.73 o                         
  -5   4  13          4.74          3.74         0.77 o                         
  -4   4  13         26.69         21.97         1.59 o                         
  -3   4  13        179.09        142.17         3.50 o                         
  -2   4  13          0.20          1.87         0.83 o                         
  -1   4  13         86.31         89.91         2.37 o                         
   0   4  13         25.89         20.87         1.31 o                         
   1   4  13         39.84         44.59         1.52 o                         
   2   4  13         14.47         17.76         2.66 o                         
   3   4  13         10.30          8.66         1.04 o                         
   4   4  13         18.24         19.80         1.41 o                         
   5   4  13         13.04         15.22         1.34 o                         
   6   4  13         40.03         45.70         2.04 o                         
   7   4  13         23.14         25.53         1.72 o                         
   8   4  13          1.51          3.87         1.09 o                         
 -11   5  13          7.73         11.35         1.65 o                         
 -10   5  13         41.32         45.38         2.40 o                         
  -9   5  13         60.01         61.11         3.31 o                         
  -8   5  13          4.70          4.11         0.88 o                         
  -7   5  13         57.84         48.19         1.87 o                         
  -6   5  13          2.84          3.82         0.86 o                         
  -5   5  13          2.87          1.11         0.77 o                         
  -4   5  13         43.83         48.76         2.03 o                         
  -3   5  13        104.72         89.07         2.74 o                         
  -2   5  13        127.58        126.01         4.01 o                         
  -1   5  13          9.43          7.61         0.98 o                         
   0   5  13          6.60         10.66         1.07 o                         
   1   5  13         41.17         38.82         1.91 o                         
   2   5  13         18.73         15.21         1.25 o                         
   3   5  13          4.04          5.85         1.12 o                         
   4   5  13          0.57          1.77         0.80 o                         
   5   5  13          0.28         -0.47         1.00 o                         
   6   5  13          0.22          2.36         0.90 o                         
   7   5  13         31.23         39.08         2.01 o                         
   8   5  13          2.35          3.44         1.56 o                         
 -10   6  13        146.03        155.40         5.04 o                         
  -9   6  13          1.79          2.58         0.99 o                         
  -8   6  13        146.85        148.15         4.03 o                         
  -7   6  13          0.05          1.48         0.76 o                         
  -6   6  13         13.34         16.53         1.32 o                         
  -5   6  13          2.83          4.68         1.00 o                         
  -4   6  13         69.71         78.70         2.87 o                         
  -3   6  13        279.52        269.94         5.50 o                         
  -2   6  13         71.71         79.23         2.58 o                         
  -1   6  13          3.48          3.80         0.88 o                         
   0   6  13         74.09         82.73         2.72 o                         
   1   6  13         10.40          9.81         1.19 o                         
   2   6  13         11.70         12.86         1.60 o                         
   3   6  13          1.40         -0.97         0.99 o                         
   4   6  13         13.71         16.11         1.56 o                         
   5   6  13         15.27         12.99         1.31 o                         
   6   6  13          4.79          6.57         1.05 o                         
   7   6  13         68.71         78.70         4.31 o                         
  -9   7  13         82.89         88.80         3.19 o                         
  -8   7  13          0.13         -0.50         0.86 o                         
  -7   7  13          8.10         10.49         1.33 o                         
  -6   7  13        135.55        151.76         4.10 o                         
  -5   7  13        162.26        141.15         3.76 o                         
  -4   7  13        150.61        151.07         3.91 o                         
  -3   7  13         12.42         21.27         1.66 o                         
  -2   7  13         20.94         18.03         1.40 o                         
  -1   7  13         41.28         38.53         2.41 o                         
   0   7  13          4.59          6.15         1.12 o                         
   1   7  13         27.11         25.50         1.81 o                         
   2   7  13         63.72         60.53         2.48 o                         
   3   7  13         52.67         47.30         2.30 o                         
   4   7  13         11.35         10.66         1.61 o                         
   5   7  13         23.66         29.49         2.30 o                         
   6   7  13         14.71         14.07         2.22 o                         
  -8   8  13          0.30          2.10         4.27 o                         
  -7   8  13         11.40         14.45         1.58 o                         
  -6   8  13         17.36         16.95         2.49 o                         
  -5   8  13        126.88        151.94         4.02 o                         
  -4   8  13          3.01          5.05         1.09 o                         
  -3   8  13         73.88         64.67         2.80 o                         
  -2   8  13         27.62         19.34         1.94 o                         
  -1   8  13         26.78         25.30         1.85 o                         
   0   8  13         49.08         42.84         2.28 o                         
   1   8  13         75.22         89.08         3.37 o                         
   2   8  13         44.20         43.72         2.31 o                         
   3   8  13         29.79         32.57         2.10 o                         
   4   8  13          0.44          0.46         2.41 o                         
  -7   9  13         57.26         56.32         5.49 o                         
  -6   9  13         19.79         30.41         5.84 o                         
  -5   9  13          0.90          4.25         1.17 o                         
  -4   9  13        144.97        164.77         5.06 o                         
  -3   9  13         39.50         43.04         3.25 o                         
  -2   9  13         20.09         17.45         1.66 o                         
  -1   9  13         22.93         26.46         1.92 o                         
   0   9  13          5.40          9.37         1.36 o                         
   1   9  13          6.20          5.27         1.21 o                         
   2   9  13          2.05          3.37         1.12 o                         
   3   9  13         15.04         12.49         3.11 o                         
  -4  10  13          0.00          2.92         1.77 o                         
  -3  10  13         44.57         59.68         5.36 o                         
  -2  10  13         12.55         23.27         2.81 o                         
  -1  10  13          2.23          2.64         1.16 o                         
   0  10  13         27.48         30.86         4.40 o                         
 -12   0  14         46.99         67.39         5.30 o                         
 -10   0  14        336.13        321.83         9.15 o                         
  -8   0  14         15.54         15.04         1.61 o                         
  -6   0  14         34.12         32.33         1.99 o                         
  -4   0  14        281.54        247.38         5.64 o                         
  -2   0  14        113.33        114.78         3.47 o                         
   0   0  14          0.21          1.29         2.15 o                         
   2   0  14         80.75         82.40         3.38 o                         
   4   0  14          7.19          8.13         1.35 o                         
   6   0  14         75.69         78.20         4.11 o                         
   8   0  14          3.17          6.23         2.60 o                         
 -12   1  14          5.06          5.21         1.59 o                         
 -11   1  14         50.69         50.59         2.11 o                         
 -10   1  14          0.00          0.74         0.80 o                         
  -9   1  14        116.28        110.73         4.22 o                         
  -8   1  14         61.74         52.07         2.34 o                         
  -7   1  14        123.97        116.04         2.60 o                         
  -6   1  14         15.87         17.17         1.12 o                         
  -5   1  14         15.43         13.81         1.01 o                         
  -4   1  14          2.31          1.50         0.69 o                         
  -3   1  14        411.97        389.00         5.50 o                         
  -2   1  14        238.09        184.64         3.56 o                         
  -1   1  14         31.27         26.40         1.54 o                         
   0   1  14         47.12         35.80         2.21 o                         
   1   1  14        107.47         93.54         2.73 o                         
   2   1  14         34.02         32.08         1.69 o                         
   3   1  14          1.55          0.44         0.66 o                         
   4   1  14         21.60         21.86         1.46 o                         
   5   1  14          7.08          4.60         0.99 o                         
   6   1  14          8.35         10.56         1.97 o                         
   7   1  14          0.00          1.41         1.01 o                         
   8   1  14          0.56         -0.01         1.54 o                         
 -12   2  14         15.37         17.16         4.80 o                         
 -11   2  14          0.06          0.39         1.19 o                         
 -10   2  14          0.26          1.98         0.79 o                         
  -9   2  14        191.34        200.54         4.20 o                         
  -8   2  14          2.02          3.60         0.84 o                         
  -7   2  14          2.96          3.33         0.79 o                         
  -6   2  14          0.02         -0.57         0.60 o                         
  -5   2  14        116.77        109.97         2.43 o                         
  -4   2  14        131.00         99.75         2.26 o                         
  -3   2  14          3.03          1.08         0.63 o                         
  -2   2  14         49.98         42.53         1.66 o                         
  -1   2  14         81.38         67.76         2.02 o                         
   0   2  14         10.21          6.80         0.98 o                         
   1   2  14         27.68         31.07         1.49 o                         
   2   2  14         68.72         66.31         2.09 o                         
   3   2  14         24.14         22.44         1.39 o                         
   4   2  14          0.03          0.91         0.82 o                         
   5   2  14          7.54          8.44         1.13 o                         
   6   2  14         99.48         99.57         2.86 o                         
   7   2  14          5.38          5.92         1.21 o                         
   8   2  14          3.32          3.05         1.70 o                         
 -12   3  14          2.99          1.54         2.18 o                         
 -11   3  14         67.63         68.64         2.79 o                         
 -10   3  14          5.75          6.22         1.03 o                         
  -9   3  14         45.52         42.30         1.96 o                         
  -8   3  14         25.14         26.72         1.56 o                         
  -7   3  14          1.15          1.41         0.71 o                         
  -6   3  14         73.34         68.91         2.16 o                         
  -5   3  14        244.68        236.84         4.37 o                         
  -4   3  14         18.04         19.66         1.27 o                         
  -3   3  14        262.27        232.07         4.82 o                         
  -2   3  14          8.85         14.84         1.23 o                         
  -1   3  14         78.92         64.57         2.00 o                         
   0   3  14         24.16         25.59         1.39 o                         
   1   3  14          6.56          6.46         0.91 o                         
   2   3  14         12.59         13.70         1.35 o                         
   3   3  14         62.30         58.14         2.36 o                         
   4   3  14          0.01          0.88         0.83 o                         
   5   3  14        169.00        170.46         3.84 o                         
   6   3  14         17.02         19.15         1.53 o                         
   7   3  14          2.92          6.50         1.11 o                         
   8   3  14          5.62          5.75         2.63 o                         
 -11   4  14          0.02          1.63         1.18 o                         
 -10   4  14        171.49        176.54         4.60 o                         
  -9   4  14          6.56          6.56         1.03 o                         
  -8   4  14          3.29          4.96         0.95 o                         
  -7   4  14          1.72          2.75         0.80 o                         
  -6   4  14        152.54        146.85         3.31 o                         
  -5   4  14         18.86         17.76         1.30 o                         
  -4   4  14          0.18          1.31         0.76 o                         
  -3   4  14         14.94         14.84         1.35 o                         
  -2   4  14        322.25        290.26         5.65 o                         
  -1   4  14         29.14         22.52         1.54 o                         
   0   4  14          8.58         10.59         1.09 o                         
   1   4  14         41.16         35.67         2.26 o                         
   2   4  14        198.64        188.78         4.38 o                         
   3   4  14         31.63         32.19         2.43 o                         
   4   4  14        321.48        313.12         6.32 o                         
   5   4  14          9.57         14.08         1.36 o                         
   6   4  14         90.16         91.40         3.10 o                         
   7   4  14          0.13          0.64         1.04 o                         
 -10   5  14          2.35          4.81         1.15 o                         
  -9   5  14         11.17         12.91         1.52 o                         
  -8   5  14        114.50        119.72         3.09 o                         
  -7   5  14         20.08         20.03         1.44 o                         
  -6   5  14         74.86         76.49         2.34 o                         
  -5   5  14          9.85         11.53         1.29 o                         
  -4   5  14        208.83        201.00         4.55 o                         
  -3   5  14         14.95         20.43         1.57 o                         
  -2   5  14         96.14         95.11         2.91 o                         
  -1   5  14          1.98          3.15         0.87 o                         
   0   5  14          3.13          2.62         0.96 o                         
   1   5  14         83.87         88.50         3.85 o                         
   2   5  14         10.24         11.74         1.57 o                         
   3   5  14         43.20         49.10         2.33 o                         
   4   5  14         36.43         41.06         2.21 o                         
   5   5  14         10.63         11.98         1.29 o                         
   6   5  14          6.61          7.01         1.12 o                         
   7   5  14          1.38          2.07         1.07 o                         
 -10   6  14          0.30          4.14         1.89 o                         
  -9   6  14          7.27         13.28         1.58 o                         
  -8   6  14          3.80          4.63         1.09 o                         
  -7   6  14         44.57         46.91         1.98 o                         
  -6   6  14         10.67          8.86         1.23 o                         
  -5   6  14          7.82          9.99         1.29 o                         
  -4   6  14         27.47         27.31         1.83 o                         
  -3   6  14          4.81          2.82         0.93 o                         
  -2   6  14         32.98         26.18         1.77 o                         
  -1   6  14         61.32         62.74         2.88 o                         
   0   6  14         14.72         18.50         1.55 o                         
   1   6  14          6.79          7.93         1.16 o                         
   2   6  14          0.16         -0.04         0.99 o                         
   3   6  14         18.00         23.57         2.12 o                         
   4   6  14          3.27          7.37         2.81 o                         
   5   6  14          7.71          6.42         1.96 o                         
   6   6  14         19.71         21.73         2.05 o                         
  -9   7  14         43.55         45.82         4.14 o                         
  -8   7  14         10.75         17.27         1.67 o                         
  -7   7  14         10.61          8.44         1.48 o                         
  -6   7  14         24.10         32.16         2.02 o                         
  -5   7  14          5.43          7.78         1.22 o                         
  -4   7  14         54.19         52.14         2.32 o                         
  -3   7  14         87.45         79.06         2.80 o                         
  -2   7  14        180.17        199.66         6.48 o                         
  -1   7  14         23.22         22.82         2.09 o                         
   0   7  14          5.06          3.98         1.04 o                         
   1   7  14          3.11          3.86         1.30 o                         
   2   7  14         34.73         31.97         2.03 o                         
   3   7  14          0.06          2.37         1.36 o                         
   4   7  14         37.63         40.51         2.70 o                         
   5   7  14          0.00          2.22         1.38 o                         
  -7   8  14         11.08         20.16         3.82 o                         
  -6   8  14          2.17          2.27         1.07 o                         
  -5   8  14         13.88         20.08         1.72 o                         
  -4   8  14         84.09         91.77         3.09 o                         
  -3   8  14         53.47         53.21         2.89 o                         
  -2   8  14         10.96         19.13         2.45 o                         
  -1   8  14         32.06         29.77         2.02 o                         
   0   8  14          0.46          2.05         1.19 o                         
   1   8  14          2.51          5.90         1.14 o                         
   2   8  14          0.09          1.50         1.48 o                         
   3   8  14          2.37          7.37         1.78 o                         
   4   8  14         22.50         30.89         4.17 o                         
  -6   9  14          0.01          0.22         2.09 o                         
  -5   9  14          7.30         13.04         3.08 o                         
  -4   9  14          5.24          3.15         1.45 o                         
  -3   9  14         10.24          8.11         1.89 o                         
  -2   9  14          2.80          7.17         1.39 o                         
  -1   9  14          2.25          4.78         1.31 o                         
   0   9  14         13.75         15.09         1.62 o                         
   1   9  14         13.72         16.16         2.54 o                         
   2   9  14          3.83          4.13         1.97 o                         
 -11   0  15        223.37        229.20         7.56 o                         
  -9   0  15         15.95         20.27         2.42 o                         
  -7   0  15          7.80          8.11         1.53 o                         
  -5   0  15          2.74          3.74         1.00 o                         
  -3   0  15         89.00         86.34         3.00 o                         
  -1   0  15         92.91         79.85         3.62 o                         
   1   0  15         65.93         71.98         3.46 o                         
   3   0  15         13.09         13.76         2.01 o                         
   5   0  15         59.66         67.24         4.99 o                         
   7   0  15         22.95         22.70         3.79 o                         
 -12   1  15         19.59         28.83         3.95 o                         
 -11   1  15          8.42         11.58         1.41 o                         
 -10   1  15          6.49          7.98         1.06 o                         
  -9   1  15          0.01          1.36         0.74 o                         
  -8   1  15          3.31          4.74         1.01 o                         
  -7   1  15         11.65         12.92         1.18 o                         
  -6   1  15          7.51          8.88         1.03 o                         
  -5   1  15         69.12         63.57         1.86 o                         
  -4   1  15          1.82          1.48         0.78 o                         
  -3   1  15        124.51        107.31         2.65 o                         
  -2   1  15         25.80         26.44         1.75 o                         
  -1   1  15        349.09        321.48         6.08 o                         
   0   1  15         34.16         30.78         1.85 o                         
   1   1  15         56.58         57.47         2.18 o                         
   2   1  15          0.01          1.01         0.83 o                         
   3   1  15        140.61        138.30         3.58 o                         
   4   1  15          9.42         10.15         1.17 o                         
   5   1  15         16.27         16.03         1.38 o                         
   6   1  15          0.03          1.05         1.39 o                         
   7   1  15          6.66          8.25         1.91 o                         
 -11   2  15         68.76         69.48         2.73 o                         
 -10   2  15          5.67          4.86         0.93 o                         
  -9   2  15         11.23         11.55         1.21 o                         
  -8   2  15         89.95         87.13         2.60 o                         
  -7   2  15          0.20          0.71         0.74 o                         
  -6   2  15         46.30         55.20         1.95 o                         
  -5   2  15         59.43         52.86         2.35 o                         
  -4   2  15         17.30         14.59         1.16 o                         
  -3   2  15          1.78          1.96         0.71 o                         
  -2   2  15          0.18         -0.24         0.64 o                         
  -1   2  15         14.35         11.27         1.23 o                         
   0   2  15         25.67         23.66         1.58 o                         
   1   2  15         27.80         26.84         1.68 o                         
   2   2  15         30.00         28.30         2.02 o                         
   3   2  15         15.71         20.03         1.76 o                         
   4   2  15          9.46         12.03         1.69 o                         
   5   2  15          0.56         -0.76         0.76 o                         
   6   2  15         68.91         74.93         2.90 o                         
   7   2  15          0.26          0.30         2.05 o                         
 -11   3  15         12.37         12.94         3.15 o                         
 -10   3  15          2.10          1.83         0.84 o                         
  -9   3  15         10.35         13.10         1.36 o                         
  -8   3  15         63.44         67.72         2.28 o                         
  -7   3  15         17.67         17.48         1.37 o                         
  -6   3  15        108.43         96.87         2.66 o                         
  -5   3  15         11.26         10.53         1.10 o                         
  -4   3  15        306.84        293.92         5.82 o                         
  -3   3  15         13.86          9.99         1.19 o                         
  -2   3  15         14.79          9.31         1.33 o                         
  -1   3  15         52.00         44.97         1.77 o                         
   0   3  15        318.36        301.70         5.88 o                         
   1   3  15          0.62          0.91         0.91 o                         
   2   3  15          9.49         12.66         1.37 o                         
   3   3  15         15.50         11.28         1.40 o                         
   4   3  15         20.26         19.12         1.70 o                         
   5   3  15          0.05          1.11         0.84 o                         
   6   3  15         61.23         64.29         2.43 o                         
   7   3  15         18.44         16.88         2.56 o                         
 -10   4  15          0.77          2.74         1.02 o                         
  -9   4  15         69.56         68.20         2.37 o                         
  -8   4  15         77.36         79.93         2.55 o                         
  -7   4  15         37.03         37.28         1.83 o                         
  -6   4  15         36.17         31.44         1.68 o                         
  -5   4  15          9.34         11.50         1.30 o                         
  -4   4  15         27.96         24.08         1.68 o                         
  -3   4  15        149.86        139.39         4.19 o                         
  -2   4  15          6.60          4.37         1.02 o                         
  -1   4  15         22.26         24.02         1.65 o                         
   0   4  15         14.21          8.85         1.85 o                         
   1   4  15         17.74         21.83         1.93 o                         
   2   4  15          2.54          3.59         1.04 o                         
   3   4  15         23.18         28.80         1.94 o                         
   4   4  15          4.77          5.24         1.12 o                         
   5   4  15          4.42          5.25         1.15 o                         
   6   4  15         10.22         10.46         1.23 o                         
 -10   5  15         16.71         27.16         3.72 o                         
  -9   5  15          1.86          0.96         0.94 o                         
  -8   5  15          9.53         16.25         1.42 o                         
  -7   5  15         29.06         31.95         1.76 o                         
  -6   5  15          4.34          5.47         1.03 o                         
  -5   5  15        174.98        159.02         4.08 o                         
  -4   5  15         26.85         30.42         1.88 o                         
  -3   5  15          3.90          5.85         1.07 o                         
  -2   5  15         14.68         18.20         1.53 o                         
  -1   5  15         62.71         57.48         2.68 o                         
   0   5  15         25.47         26.79         2.66 o                         
   1   5  15         12.40         12.25         2.04 o                         
   2   5  15         86.11         88.61         3.59 o                         
   3   5  15          2.96          1.57         1.07 o                         
   4   5  15         27.13         28.84         1.98 o                         
   5   5  15          2.09          3.70         1.06 o                         
   6   5  15          0.46          1.86         1.86 o                         
  -8   6  15         62.93         71.40         4.60 o                         
  -7   6  15          0.06          1.52         1.10 o                         
  -6   6  15          0.15          2.63         0.93 o                         
  -5   6  15          0.01          0.22         0.85 o                         
  -4   6  15          1.54          2.21         0.92 o                         
  -3   6  15         23.29         18.97         1.61 o                         
  -2   6  15          0.05          1.70         0.90 o                         
  -1   6  15         20.70         16.49         1.87 o                         
   0   6  15         83.38         84.96         3.47 o                         
   1   6  15          0.02          2.25         1.15 o                         
   2   6  15          3.24          1.34         1.08 o                         
   3   6  15          4.58          5.45         1.33 o                         
   4   6  15         29.28         37.98         2.63 o                         
   5   6  15          2.58          2.25         2.89 o                         
  -7   7  15          0.10         -0.68         1.17 o                         
  -6   7  15         26.09         30.52         2.03 o                         
  -5   7  15          0.12          1.14         0.96 o                         
  -4   7  15         17.53         29.13         1.96 o                         
  -3   7  15          0.02          1.41         0.90 o                         
  -2   7  15          1.05          3.05         1.25 o                         
  -1   7  15         62.56         70.38         3.32 o                         
   0   7  15          7.03          9.99         1.49 o                         
   1   7  15          0.46          0.87         1.10 o                         
   2   7  15         23.54         33.45         2.46 o                         
   3   7  15         65.58         75.51         4.12 o                         
   4   7  15          8.44         10.76         3.47 o                         
  -6   8  15          1.47          3.85         2.38 o                         
  -5   8  15          4.92         11.13         1.85 o                         
  -4   8  15          0.89          2.32         0.94 o                         
  -3   8  15         13.65         13.22         2.02 o                         
  -2   8  15         35.33         36.81         2.60 o                         
  -1   8  15          0.63          4.18         1.27 o                         
   0   8  15         12.17         14.63         1.87 o                         
   1   8  15          0.35          2.52         1.36 o                         
   2   8  15         33.23         36.45         3.17 o                         
 -10   0  16        123.37        129.41         5.37 o                         
  -8   0  16          7.60         11.03         1.45 o                         
  -6   0  16        100.19         78.69         4.10 o                         
  -4   0  16         63.82         59.28         2.57 o                         
  -2   0  16          0.03          0.49         1.00 o                         
   0   0  16         23.94         22.50         2.31 o                         
   2   0  16          1.28          0.77         1.11 o                         
   4   0  16         54.41         38.53         4.53 o                         
   6   0  16         13.32         14.32         3.28 o                         
 -11   1  16         68.01         73.56         5.52 o                         
 -10   1  16          0.77          3.80         1.12 o                         
  -9   1  16         32.57         30.93         1.76 o                         
  -8   1  16         23.24         20.69         1.68 o                         
  -7   1  16         43.72         42.92         1.93 o                         
  -6   1  16        110.71        105.24         3.12 o                         
  -5   1  16        114.84        108.22         2.54 o                         
  -4   1  16         31.58         35.69         1.67 o                         
  -3   1  16          0.03          0.28         0.85 o                         
  -2   1  16        144.73        135.23         3.56 o                         
  -1   1  16          1.53          2.49         0.88 o                         
   0   1  16        117.35        112.25         3.37 o                         
   1   1  16          9.41         12.83         1.34 o                         
   2   1  16          9.92         11.55         1.27 o                         
   3   1  16         21.65         18.93         1.89 o                         
   4   1  16          2.65          5.39         1.61 o                         
   5   1  16         37.39         35.73         2.58 o                         
   6   1  16         38.05         38.58         3.11 o                         
 -11   2  16          5.75          7.70         1.97 o                         
 -10   2  16         30.86         29.10         1.81 o                         
  -9   2  16         43.38         46.10         2.07 o                         
  -8   2  16         27.80         29.10         1.72 o                         
  -7   2  16        122.18        117.24         3.04 o                         
  -6   2  16        123.39        122.29         3.07 o                         
  -5   2  16         95.72         94.59         2.96 o                         
  -4   2  16          6.80          7.46         1.10 o                         
  -3   2  16          1.85          1.62         0.75 o                         
  -2   2  16          8.57         10.67         1.56 o                         
  -1   2  16        239.04        233.53         5.02 o                         
   0   2  16          8.99          8.67         1.18 o                         
   1   2  16        105.21        110.13         3.20 o                         
   2   2  16         27.82         29.23         2.11 o                         
   3   2  16          3.16          4.25         1.28 o                         
   4   2  16          2.80          3.02         1.04 o                         
   5   2  16          0.53         -0.36         0.96 o                         
   6   2  16          0.47          2.34         2.34 o                         
 -10   3  16         11.85         13.90         1.69 o                         
  -9   3  16          3.52          5.69         1.00 o                         
  -8   3  16         52.70         59.91         2.67 o                         
  -7   3  16         43.43         40.57         1.93 o                         
  -6   3  16         16.30         18.49         1.40 o                         
  -5   3  16         18.87         17.71         1.48 o                         
  -4   3  16          0.14         -0.28         0.71 o                         
  -3   3  16        106.44         94.53         2.98 o                         
  -2   3  16         34.21         30.44         1.84 o                         
  -1   3  16        159.44        150.78         3.84 o                         
   0   3  16        154.13        155.61         3.91 o                         
   1   3  16         49.03         51.45         2.21 o                         
   2   3  16          0.57          1.54         1.36 o                         
   3   3  16          0.23          0.36         0.99 o                         
   4   3  16         38.51         40.15         2.27 o                         
   5   3  16         63.70         63.28         2.66 o                         
   6   3  16          0.21         -0.23         2.12 o                         
  -9   4  16         67.62         72.59         2.49 o                         
  -8   4  16         29.41         36.31         1.89 o                         
  -7   4  16         10.61         17.89         1.44 o                         
  -6   4  16         47.77         52.78         2.38 o                         
  -5   4  16          6.69          2.71         1.37 o                         
  -4   4  16         33.47         37.73         2.26 o                         
  -3   4  16          9.06          6.37         1.11 o                         
  -2   4  16         17.98         22.14         1.67 o                         
  -1   4  16          9.93          6.84         1.34 o                         
   0   4  16          0.00          3.06         1.38 o                         
   1   4  16         40.55         38.65         3.97 o                         
   2   4  16         18.13         26.54         2.17 o                         
   3   4  16         10.15          9.97         1.49 o                         
   4   4  16         58.63         69.65         2.79 o                         
   5   4  16          6.78          9.74         1.59 o                         
  -9   5  16         20.84         27.23         3.63 o                         
  -8   5  16         14.01         15.86         1.42 o                         
  -7   5  16          0.97          1.51         0.98 o                         
  -6   5  16         65.77         66.82         2.65 o                         
  -5   5  16         21.34         22.51         1.76 o                         
  -4   5  16          3.62          4.74         1.04 o                         
  -3   5  16          1.65          3.37         1.00 o                         
  -2   5  16          1.53          2.31         0.89 o                         
  -1   5  16          1.60          2.75         1.17 o                         
   0   5  16         93.76        103.58         4.74 o                         
   1   5  16          0.04          0.40         1.24 o                         
   2   5  16         49.47         62.01         3.64 o                         
   3   5  16         38.22         42.75         2.87 o                         
   4   5  16          5.68         11.54         3.23 o                         
   5   5  16         12.77         17.88         3.95 o                         
  -7   6  16        139.06        153.29         5.01 o                         
  -6   6  16         17.78         18.61         1.73 o                         
  -5   6  16          1.62          2.17         1.09 o                         
  -4   6  16          0.60          3.16         1.27 o                         
  -3   6  16          2.95          7.90         1.20 o                         
  -2   6  16          0.87          3.44         1.24 o                         
  -1   6  16         32.69         41.01         3.48 o                         
   0   6  16         13.75         14.70         2.25 o                         
   1   6  16          3.04          3.61         1.54 o                         
   2   6  16          0.18          0.08         1.27 o                         
   3   6  16          9.94          9.52         2.01 o                         
   4   6  16         14.29         14.26         3.89 o                         
  -6   7  16          0.05          1.46         2.60 o                         
  -5   7  16          0.04          0.97         1.08 o                         
  -4   7  16          0.95          4.36         1.10 o                         
  -3   7  16         69.60         70.71         3.30 o                         
  -2   7  16         20.67         30.02         2.46 o                         
  -1   7  16          3.85          7.84         2.25 o                         
   0   7  16         33.39         49.28         4.63 o                         
   1   7  16          2.32         -0.39         1.64 o                         
   2   7  16          3.18          3.56         2.22 o                         
  -4   8  16         20.77         33.20         4.40 o                         
  -2   8  16         72.49         77.19         6.20 o                         
  -1   8  16          2.91         10.63         2.89 o                         
   0   8  16          5.44         15.38         3.21 o                         
  -9   0  17        241.58        268.35         8.37 o                         
  -7   0  17         88.24         84.91         4.04 o                         
  -5   0  17        114.30        125.31         4.00 o                         
  -3   0  17        235.47        226.50         7.11 o                         
  -1   0  17        120.27        116.87         4.73 o                         
   1   0  17          0.00          1.13         1.18 o                         
   3   0  17          3.13          4.48         1.37 o                         
  -9   1  17         84.52         97.51         2.91 o                         
  -8   1  17        224.72        233.60         5.34 o                         
  -7   1  17         18.77         17.03         1.57 o                         
  -6   1  17         39.51         45.10         2.20 o                         
  -5   1  17         14.14         12.26         1.19 o                         
  -4   1  17         27.17         34.48         1.98 o                         
  -3   1  17         18.85         16.46         1.57 o                         
  -2   1  17         70.79         70.58         2.58 o                         
  -1   1  17         11.16         11.45         1.30 o                         
   0   1  17          2.47          4.10         0.99 o                         
   1   1  17         16.07         19.44         1.60 o                         
   2   1  17         12.18         14.67         1.46 o                         
   3   1  17          4.28          8.34         1.66 o                         
   4   1  17         18.18         15.87         1.80 o                         
 -10   2  17         35.53         46.65         5.20 o                         
  -9   2  17         12.36         13.14         1.33 o                         
  -8   2  17        100.38         98.79         2.91 o                         
  -7   2  17        136.46        157.04         3.70 o                         
  -6   2  17        116.54        113.39         3.40 o                         
  -5   2  17          1.42          0.88         1.35 o                         
  -4   2  17          4.19          6.33         1.10 o                         
  -3   2  17         42.85         41.90         2.48 o                         
  -2   2  17          0.34          0.68         0.82 o                         
  -1   2  17         14.26         17.42         1.53 o                         
   0   2  17          1.42          2.24         0.94 o                         
   1   2  17          3.42          3.83         1.39 o                         
   2   2  17         28.69         36.07         2.55 o                         
   3   2  17         44.67         44.05         4.37 o                         
   4   2  17          7.74          9.22         1.58 o                         
   5   2  17         28.38         38.27         4.24 o                         
  -9   3  17         18.42         26.35         2.22 o                         
  -8   3  17         23.06         19.14         1.53 o                         
  -7   3  17        120.62        143.16         4.71 o                         
  -6   3  17          3.27          1.34         0.92 o                         
  -5   3  17         63.62         61.74         3.07 o                         
  -4   3  17         45.66         50.31         2.23 o                         
  -3   3  17          6.90          5.01         1.43 o                         
  -2   3  17         75.72         81.90         3.44 o                         
  -1   3  17          0.23          0.23         0.92 o                         
   0   3  17        124.19        131.06         3.64 o                         
   1   3  17         13.75         15.93         1.76 o                         
   2   3  17          4.16          5.92         1.27 o                         
   3   3  17          0.02          1.19         1.07 o                         
   4   3  17         52.90         60.71         3.60 o                         
  -9   4  17         37.67         40.25         3.52 o                         
  -8   4  17         26.48         28.56         1.96 o                         
  -7   4  17         18.72         19.46         2.37 o                         
  -6   4  17         45.22         48.79         2.47 o                         
  -5   4  17        111.13        113.79         3.48 o                         
  -4   4  17         15.95         19.37         1.70 o                         
  -3   4  17         90.31         95.02         3.31 o                         
  -2   4  17         13.18         17.55         1.78 o                         
  -1   4  17        145.28        143.83         4.53 o                         
   0   4  17         22.35         26.63         6.00 o                         
   1   4  17          2.35          3.76         1.45 o                         
   2   4  17         41.66         41.24         4.45 o                         
   3   4  17         14.18         21.52         2.35 o                         
   4   4  17         20.22         20.65         3.76 o                         
  -8   5  17          8.67         14.77         2.86 o                         
  -7   5  17          0.50          0.87         1.14 o                         
  -6   5  17         32.90         40.86         2.37 o                         
  -5   5  17         63.08         51.57         2.51 o                         
  -4   5  17         61.87         69.03         2.73 o                         
  -3   5  17         10.76          8.70         1.26 o                         
  -2   5  17        127.61        147.44         4.00 o                         
  -1   5  17         24.37         26.94         4.56 o                         
   0   5  17          7.35          7.92         1.96 o                         
   1   5  17         21.90         27.34         2.90 o                         
   2   5  17         31.45         34.19         3.61 o                         
  -7   6  17          1.88         -0.55         2.02 o                         
  -6   6  17        163.08        197.50         7.26 o                         
  -5   6  17         31.78         32.00         2.43 o                         
  -4   6  17          1.90          5.51         1.15 o                         
  -3   6  17         15.11         18.50         1.68 o                         
  -2   6  17          1.51          2.71         1.22 o                         
  -1   6  17          3.34          8.16         2.00 o                         
   0   6  17        178.49        230.60        11.46 o                         
  -5   7  17          1.22          7.00         2.60 o                         
  -4   7  17          0.43          2.70         1.73 o                         
  -3   7  17          7.73         12.62         2.83 o                         
  -2   7  17         11.57         17.15         3.28 o                         
  -1   7  17          3.15          7.06         2.57 o                         
  -8   0  18        200.03        203.39         6.96 o                         
  -6   0  18          0.07          0.60         0.99 o                         
  -4   0  18         85.19         82.02         3.99 o                         
  -2   0  18          0.46          2.03         1.30 o                         
   0   0  18          0.50          1.90         1.28 o                         
   2   0  18         25.43         28.93         2.94 o                         
  -9   1  18          3.45          4.91         1.99 o                         
  -8   1  18         18.66         22.10         3.85 o                         
  -7   1  18         34.88         37.38         1.93 o                         
  -6   1  18         37.96         43.40         2.30 o                         
  -5   1  18          0.01          1.94         1.04 o                         
  -4   1  18         67.01         77.02         3.00 o                         
  -3   1  18         30.43         28.88         1.90 o                         
  -2   1  18          9.72          9.72         1.23 o                         
  -1   1  18         16.94         19.53         2.09 o                         
   0   1  18          3.00          6.22         1.08 o                         
   1   1  18         35.19         37.99         2.22 o                         
   2   1  18         23.64         27.93         2.28 o                         
   3   1  18         33.84         38.07         2.61 o                         
  -9   2  18         33.50         37.93         3.28 o                         
  -8   2  18        107.60        120.65         3.68 o                         
  -7   2  18         11.11         14.03         1.60 o                         
  -6   2  18          8.22         10.88         1.39 o                         
  -5   2  18         27.06         28.15         2.38 o                         
  -4   2  18          0.94          1.01         1.05 o                         
  -3   2  18         97.83         88.22         4.82 o                         
  -2   2  18          0.59          2.58         0.92 o                         
  -1   2  18          0.00          1.90         0.92 o                         
   0   2  18          3.00          3.44         0.95 o                         
   1   2  18          8.83         12.43         1.39 o                         
   2   2  18        105.73        113.12         6.40 o                         
   3   2  18          0.03          4.35         1.48 o                         
  -8   3  18         18.60         18.49         3.69 o                         
  -7   3  18         15.41         20.49         1.84 o                         
  -6   3  18         62.16         62.27         2.64 o                         
  -5   3  18          4.87          3.68         1.10 o                         
  -4   3  18         33.19         44.93         2.69 o                         
  -3   3  18         13.93         14.17         1.76 o                         
  -2   3  18          2.78          5.00         1.21 o                         
  -1   3  18         38.51         38.36         3.08 o                         
   0   3  18         22.99         31.49         2.32 o                         
   1   3  18          1.91          4.37         1.44 o                         
   2   3  18          4.80         10.25         1.88 o                         
  -7   4  18          6.80          5.04         2.22 o                         
  -6   4  18         85.09        100.22         3.38 o                         
  -5   4  18         15.14         22.30         1.86 o                         
  -4   4  18          9.88         15.56         1.61 o                         
  -3   4  18         15.74         17.43         2.68 o                         
  -2   4  18         35.15         40.68         2.67 o                         
  -1   4  18          0.43          2.00         1.65 o                         
   0   4  18         84.18        104.03         4.95 o                         
   1   4  18         10.24         13.42         2.83 o                         
  -5   5  18          2.44          0.59         1.33 o                         
  -4   5  18         21.56         24.77         2.18 o                         
  -3   5  18          0.05          0.84         1.47 o                         
  -4   6  18          0.03          2.31         2.05 o                         
  -3   6  18         11.09         17.15         3.18 o                         
  -2   6  18          3.73          5.27         2.28 o                         
  -5   0  19          4.34          8.83         2.46 o                         
  -3   0  19         12.71         13.72         1.96 o                         
  -1   0  19         42.52         49.53         3.68 o                         
   1   0  19          0.27          2.40         1.30 o                         
  -7   1  19         28.06         41.61         3.29 o                         
  -6   1  19         12.86         20.58         3.53 o                         
  -5   1  19         61.51         74.36         3.20 o                         
  -4   1  19          0.34          3.79         1.27 o                         
  -3   1  19         45.59         40.88         2.25 o                         
  -2   1  19          7.19         12.59         1.36 o                         
  -1   1  19         26.79         31.79         2.10 o                         
   0   1  19         13.74         16.69         1.62 o                         
   1   1  19         34.63         44.15         3.46 o                         
   2   1  19          1.17         -0.39         1.70 o                         
  -7   2  19          7.86          7.74         1.74 o                         
  -6   2  19         37.94         42.88         3.34 o                         
  -5   2  19          1.31          1.19         1.15 o                         
  -4   2  19         73.55         84.41         4.30 o                         
  -3   2  19          9.25         13.97         1.69 o                         
  -2   2  19          0.01          4.14         1.09 o                         
  -1   2  19          6.49          7.51         1.18 o                         
   0   2  19         13.24         17.47         1.90 o                         
   1   2  19         23.27         30.21         4.24 o                         
   2   2  19         36.75         40.68         4.82 o                         
  -6   3  19         36.55         43.38         4.62 o                         
  -5   3  19          4.25          6.74         3.24 o                         
  -4   3  19          4.05          2.41         2.10 o                         
  -3   3  19          1.30          2.95         1.57 o                         
  -2   3  19          9.20          7.90         2.76 o                         
  -1   3  19          2.26          7.42         2.34 o                         
  -5   4  19          3.51          5.94         2.25 o                         
  -4   4  19          2.54          3.40         2.02 o                         
  -3   4  19          3.34          2.66         1.96 o                         
  -2   4  19          4.95          4.11         1.93 o                         
  -4   0  20         16.42         25.65         3.95 o                         
  -2   0  20         85.53        102.68         7.10 o                         
  -5   1  20         36.63         36.64         4.75 o                         
  -4   1  20          0.27          2.34         2.05 o                         
  -3   1  20          2.68          3.69         2.25 o                         
  -2   1  20         31.45         35.03         4.46 o                         
  -1   1  20         41.61         42.74         4.94 o                         
                                                                                
