# Supplementary material for: Crystal structures of 6a,6b,7,11a-tetra­hydro-6H,9H-spiro­[chromeno[3′,4′:3,4]pyrrolo­[1,2-c]thia­zole-11,3′-indoline]-2′,6-dione and 5′-methyl-6a,6b,7,11a-tetra­hydro-6H,9H-spiro­[chromeno[3′,4′:3,4]pyrrolo­[1,2-c]thia­zole-11,3′-indoline]-2′,6-dione
Source: Acta Crystallogr E Crystallogr Commun. 2019 Jan 22;75(Pt 2):246–50. doi: 10.1107/S2056989019000045 (PMC6362654; doi:10.1107/S2056989019000045)
Supplement: Supplementary file 3 [file e-75-00246-IIsup3.hkl]

data_II                                                                         
_shelx_title ' II        P -1         R = 0.05'                                 
_shelx_refln_list_code          4                                               
_shelx_F_calc_maximum       98.37                                               
_exptl_crystal_F_000       396.00                                               
_reflns_d_resolution_high  0.7504                                               
                                                                                
loop_                                                                           
 _space_group_symop_operation_xyz                                               
 'x, y, z'                                                                      
 '-x, -y, -z'                                                                   
                                                                                
_cell_length_a     8.3648                                                       
_cell_length_b     9.7648                                                       
_cell_length_c    11.9677                                                       
_cell_angle_alpha 112.622                                                       
_cell_angle_beta   99.388                                                       
_cell_angle_gamma  91.885                                                       
                                                                                
_shelx_F_squared_multiplier     1.000                                           
                                                                                
loop_                                                                           
 _refln_index_h                                                                 
 _refln_index_k                                                                 
 _refln_index_l                                                                 
 _refln_F_squared_calc                                                          
 _refln_F_squared_meas                                                          
 _refln_F_squared_sigma                                                         
 _refln_observed_status                                                         
   1   0   0        707.68        749.36         8.75 o                         
   2   0   0       1100.34       1249.53        15.63 o                         
   3   0   0       1476.18       1499.78        14.83 o                         
   4   0   0         17.97         14.04         0.30 o                         
   5   0   0       1209.57       1300.22        12.92 o                         
   6   0   0        176.80        161.89         2.80 o                         
   7   0   0        500.25        452.38        14.76 o                         
   8   0   0          0.09          0.07         0.18 o                         
   9   0   0         23.11         24.32         0.97 o                         
  10   0   0          4.36          4.22         0.53 o                         
 -10   1   0          0.01          0.16         0.26 o                         
  -9   1   0         48.24         44.83         1.34 o                         
  -8   1   0         27.99         29.46         0.79 o                         
  -7   1   0          4.89          8.51         0.43 o                         
  -6   1   0         18.24         16.20         0.50 o                         
  -5   1   0       1173.83       1213.66        12.07 o                         
  -4   1   0        492.09        613.75         6.19 o                         
  -3   1   0        122.25        140.53         1.53 o                         
  -2   1   0       1891.99       2136.56        22.00 o                         
  -1   1   0        301.02        330.32         3.33 o                         
   0   1   0         31.66         27.72         0.40 o                         
   1   1   0       1751.01       1902.10        19.34 o                         
   2   1   0       1487.34       1558.42        15.95 o                         
   3   1   0       2785.03       3150.34        31.84 o                         
   4   1   0        396.62        380.40         3.93 o                         
   5   1   0        138.49        155.20         2.14 o                         
   6   1   0        108.00        107.90         1.67 o                         
   7   1   0          1.76          1.87         0.25 o                         
   8   1   0          1.29          0.89         0.29 o                         
   9   1   0          7.20          5.83         0.57 o                         
  10   1   0         16.65         17.67         0.91 o                         
 -10   2   0          0.15          0.34         0.44 o                         
  -9   2   0         65.52         63.91         1.64 o                         
  -8   2   0          5.85          6.04         0.38 o                         
  -7   2   0        150.81        147.52         2.19 o                         
  -6   2   0         11.95         15.30         0.48 o                         
  -5   2   0         23.48         19.10         0.40 o                         
  -4   2   0        209.80        165.64         1.84 o                         
  -3   2   0        248.87        304.96         3.16 o                         
  -2   2   0        877.47        892.92         8.84 o                         
  -1   2   0       7803.33       8016.21       111.50 o                         
   0   2   0          2.79          2.13         0.11 o                         
   1   2   0        864.56        917.19         9.12 o                         
   2   2   0       4027.60       4529.35        45.70 o                         
   3   2   0         68.21        103.26         1.20 o                         
   4   2   0          3.07          3.40         0.17 o                         
   5   2   0         17.33         12.53         0.42 o                         
   6   2   0          4.92          1.77         0.22 o                         
   7   2   0          7.06          5.54         0.35 o                         
   8   2   0         14.70         10.89         0.64 o                         
   9   2   0          2.77          2.30         0.62 o                         
  10   2   0          5.07          3.96         0.55 o                         
 -10   3   0         15.49         16.05         1.15 o                         
  -9   3   0          0.01          0.00         0.20 o                         
  -8   3   0         29.31         29.46         0.79 o                         
  -7   3   0         68.25         65.30         1.60 o                         
  -6   3   0          4.04          3.47         0.22 o                         
  -5   3   0          8.29         10.23         0.30 o                         
  -4   3   0       1380.78       1512.88        14.96 o                         
  -3   3   0         69.60         56.17         0.74 o                         
  -2   3   0       1514.91       1600.29        15.82 o                         
  -1   3   0       8129.28       8064.93       186.47 o                         
   0   3   0       1015.32       1134.30        11.19 o                         
   1   3   0       1006.37       1119.52        11.06 o                         
   2   3   0         16.58         32.51         0.75 o                         
   3   3   0       2300.62       2285.78        22.46 o                         
   4   3   0        512.61        548.21         5.62 o                         
   5   3   0         73.54         70.35         1.20 o                         
   6   3   0        135.48        119.04         1.84 o                         
   7   3   0         19.74         19.31         0.79 o                         
   8   3   0        184.58        183.34         3.46 o                         
   9   3   0         20.13         20.68         1.34 o                         
  10   3   0          0.02          0.78         0.50 o                         
 -10   4   0          2.38          4.34         0.72 o                         
  -9   4   0         11.81         14.22         0.73 o                         
  -8   4   0          1.87          1.71         0.32 o                         
  -7   4   0         14.04         11.04         0.46 o                         
  -6   4   0        251.03        255.26         2.96 o                         
  -5   4   0         66.52         64.25         0.92 o                         
  -4   4   0        289.36        272.08         2.93 o                         
  -3   4   0        648.49        652.39         6.59 o                         
  -2   4   0         28.09         31.87         0.49 o                         
  -1   4   0         20.62         25.64         0.41 o                         
   0   4   0         65.13         87.38         1.04 o                         
   1   4   0        798.87        812.48         8.12 o                         
   2   4   0       3873.73       4319.06        43.50 o                         
   3   4   0        963.56       1032.33        10.33 o                         
   4   4   0         70.80         85.96         1.41 o                         
   5   4   0         15.08         13.97         0.47 o                         
   6   4   0         64.74         51.78         1.05 o                         
   7   4   0          7.42          5.10         0.46 o                         
   8   4   0         32.81         30.49         1.10 o                         
   9   4   0         65.10         66.78         1.84 o                         
 -10   5   0          5.14          6.47         0.83 o                         
  -9   5   0          2.76          3.54         0.45 o                         
  -8   5   0         19.21         17.41         1.02 o                         
  -7   5   0         12.98         11.12         0.69 o                         
  -6   5   0        122.57        109.60         4.58 o                         
  -5   5   0         40.76         33.71         0.73 o                         
  -4   5   0          8.01          6.90         0.26 o                         
  -3   5   0        215.63        210.38         2.33 o                         
  -2   5   0       2274.95       2549.90        29.08 o                         
  -1   5   0        914.50        992.69         9.90 o                         
   0   5   0        102.42        127.89         1.48 o                         
   1   5   0         52.03         44.26         0.66 o                         
   2   5   0        217.70        199.99         2.24 o                         
   3   5   0        583.71        671.14         6.86 o                         
   4   5   0        305.66        327.66         3.55 o                         
   5   5   0         89.71         78.15         1.36 o                         
   6   5   0         26.39         26.82         1.07 o                         
   7   5   0        183.22        168.71         3.20 o                         
   8   5   0          0.41          0.66         0.34 o                         
   9   5   0          0.17          0.49         0.37 o                         
 -10   6   0          0.08         -0.32         0.33 o                         
  -9   6   0          0.02          0.02         0.30 o                         
  -8   6   0          4.00          3.93         0.44 o                         
  -7   6   0          4.15          3.31         0.39 o                         
  -6   6   0         68.19         62.05         1.16 o                         
  -5   6   0         59.69         61.41         1.11 o                         
  -4   6   0        144.29        129.04         1.86 o                         
  -3   6   0        204.74        200.58         2.64 o                         
  -2   6   0        154.93        148.48         7.55 o                         
  -1   6   0         20.98         12.67         0.48 o                         
   0   6   0          0.83          2.48         0.21 o                         
   1   6   0        196.33        212.35         2.37 o                         
   2   6   0        153.27        140.82         2.53 o                         
   3   6   0        168.32        166.28         4.99 o                         
   4   6   0         29.63         24.33         0.55 o                         
   5   6   0          7.27          7.37         0.40 o                         
   6   6   0         50.46         38.62         0.93 o                         
   7   6   0         42.48         42.83         1.30 o                         
   8   6   0         21.72         26.26         1.57 o                         
  -9   7   0          0.06         -0.22         0.28 o                         
  -8   7   0         12.04         12.55         0.70 o                         
  -7   7   0         31.46         27.01         1.09 o                         
  -6   7   0         38.48         41.63         0.93 o                         
  -5   7   0          9.93         10.43         0.44 o                         
  -4   7   0          3.40          3.05         0.26 o                         
  -3   7   0         11.31          8.95         0.39 o                         
  -2   7   0          0.94          1.13         0.19 o                         
  -1   7   0        586.45        607.08         7.21 o                         
   0   7   0         56.40         54.65         0.98 o                         
   1   7   0        147.37        153.03         1.84 o                         
   2   7   0         51.98         52.86         1.00 o                         
   3   7   0          0.32          2.03         1.13 o                         
   4   7   0          8.64          9.40         0.97 o                         
   5   7   0        129.00        114.16         2.33 o                         
   6   7   0          0.43          0.25         0.41 o                         
   7   7   0          0.09          0.56         0.49 o                         
  -8   8   0          1.89          1.98         0.65 o                         
  -7   8   0          1.03          1.81         0.55 o                         
  -6   8   0          0.07          0.17         0.27 o                         
  -5   8   0         19.30         14.25         0.67 o                         
  -4   8   0         13.98         12.58         0.64 o                         
  -3   8   0          4.05          3.14         0.38 o                         
  -2   8   0         16.47         19.68         0.76 o                         
  -1   8   0          0.68          0.16         0.23 o                         
   0   8   0        255.52        258.42         6.07 o                         
   1   8   0          0.04          0.25         0.24 o                         
   2   8   0          1.35          1.38         0.40 o                         
   3   8   0         96.58        106.93         1.74 o                         
   4   8   0         14.74         12.88         1.14 o                         
   5   8   0        195.41        198.45         4.38 o                         
   6   8   0         85.56         78.89         2.78 o                         
   7   8   0         23.04         21.11         1.43 o                         
  -7   9   0          2.23          2.50         0.43 o                         
  -6   9   0          1.05          0.86         0.32 o                         
  -5   9   0          7.61          6.89         0.82 o                         
  -4   9   0         17.94         16.52         0.79 o                         
  -3   9   0         17.30         20.05         0.83 o                         
  -2   9   0         37.69         40.03         1.20 o                         
  -1   9   0          2.35          1.79         0.34 o                         
   0   9   0        100.26        117.98         2.37 o                         
   1   9   0         38.30         31.97         1.03 o                         
   2   9   0          3.18          4.30         0.45 o                         
   3   9   0          2.66          2.26         0.38 o                         
   4   9   0          3.90          3.99         0.68 o                         
  -7  10   0          0.09         -0.34         0.34 o                         
  -6  10   0          0.50          0.20         0.57 o                         
  -5  10   0          5.49          6.67         0.60 o                         
  -4  10   0         25.76         23.77         1.00 o                         
  -3  10   0          0.23          0.33         0.30 o                         
  -2  10   0         99.74        108.97         2.37 o                         
  -1  10   0          3.36          3.24         0.45 o                         
   0  10   0          8.87          7.99         0.61 o                         
   1  10   0          0.00         -0.19         0.24 o                         
   2  10   0          0.47          1.37         0.57 o                         
   3  10   0         24.94         32.44         1.13 o                         
   4  10   0          3.43          3.43         0.70 o                         
  -4  11   0          3.24          3.54         0.96 o                         
  -3  11   0         22.18         22.10         1.70 o                         
  -2  11   0          7.29          8.40         0.87 o                         
  -1  11   0          0.30          0.26         0.31 o                         
   0  11   0          6.95          6.90         0.62 o                         
   1  11   0         12.94         11.87         0.76 o                         
   2  11   0          2.29          2.16         0.45 o                         
   3  11   0          7.78          7.58         0.98 o                         
  -4 -11   1          5.36          3.94         0.80 o                         
  -3 -11   1         44.70         50.80         2.23 o                         
  -2 -11   1          1.65          2.87         0.45 o                         
  -1 -11   1         58.45         70.34         1.82 o                         
   0 -11   1          5.82          5.60         0.56 o                         
   1 -11   1          4.53          5.45         0.63 o                         
   2 -11   1          8.98         11.29         0.73 o                         
   3 -11   1          8.46          8.50         1.23 o                         
   4 -11   1          5.49          5.58         0.60 o                         
   5 -11   1          0.00         -0.10         0.32 o                         
  -5 -10   1          0.66          0.86         0.51 o                         
  -4 -10   1          7.86          9.97         1.00 o                         
  -3 -10   1         45.48         52.36         1.44 o                         
  -2 -10   1          0.02         -0.11         0.26 o                         
  -1 -10   1          2.82          3.96         0.63 o                         
   0 -10   1         26.26         30.28         1.08 o                         
   1 -10   1          0.05          0.56         0.30 o                         
   2 -10   1          3.37          5.07         0.50 o                         
   3 -10   1          2.19          2.08         0.39 o                         
   4 -10   1          1.08          1.61         0.38 o                         
   5 -10   1          5.35          5.70         0.56 o                         
   6 -10   1          3.78          3.04         0.48 o                         
   7 -10   1          3.66          4.90         0.73 o                         
  -6  -9   1          4.68          2.02         0.64 o                         
  -5  -9   1          5.41          6.62         0.58 o                         
  -4  -9   1        165.28        166.41         3.90 o                         
  -3  -9   1        107.30        116.75         2.33 o                         
  -2  -9   1         16.18         13.39         0.67 o                         
  -1  -9   1         69.86         65.72         1.57 o                         
   0  -9   1        124.83        125.10         2.46 o                         
   1  -9   1         19.84         19.18         0.80 o                         
   2  -9   1          4.30          4.48         0.45 o                         
   3  -9   1          3.29          2.94         0.39 o                         
   4  -9   1          0.21          0.17         0.24 o                         
   5  -9   1          0.61          0.74         0.29 o                         
   6  -9   1          1.38          2.14         0.39 o                         
   7  -9   1          1.34          1.85         0.38 o                         
   8  -9   1          2.17          1.89         0.63 o                         
  -7  -8   1          1.55          4.51         0.79 o                         
  -6  -8   1         29.23         27.97         1.18 o                         
  -5  -8   1          7.26          3.39         0.44 o                         
  -4  -8   1         13.72         14.89         0.71 o                         
  -3  -8   1         68.68         72.01         1.30 o                         
  -2  -8   1         25.85         26.51         0.69 o                         
  -1  -8   1         92.84        100.76         1.61 o                         
   0  -8   1        168.22        189.10         3.26 o                         
   1  -8   1          4.11          4.06         0.40 o                         
   2  -8   1          0.29          0.11         0.20 o                         
   3  -8   1         85.38         77.64         1.70 o                         
   4  -8   1         10.59         10.37         0.58 o                         
   5  -8   1          2.41          2.40         0.36 o                         
   6  -8   1         23.64         25.23         0.92 o                         
   7  -8   1          0.18          0.20         0.24 o                         
   8  -8   1          5.85          7.39         0.91 o                         
   9  -8   1          0.65          1.83         0.62 o                         
  -8  -7   1          1.59          1.31         0.57 o                         
  -7  -7   1         59.74         53.86         2.24 o                         
  -6  -7   1          7.45          6.53         0.54 o                         
  -5  -7   1          1.30          3.28         0.68 o                         
  -4  -7   1         90.32         95.18         1.99 o                         
  -3  -7   1         18.74         23.67         0.63 o                         
  -2  -7   1         22.16         28.55         0.70 o                         
  -1  -7   1         74.92         73.83         1.23 o                         
   0  -7   1          6.52          4.64         0.28 o                         
   1  -7   1        288.34        302.56         3.83 o                         
   2  -7   1         27.53         24.95         1.37 o                         
   3  -7   1         42.15         38.83         1.02 o                         
   4  -7   1          7.98          6.71         0.35 o                         
   5  -7   1         15.73         15.49         0.51 o                         
   6  -7   1          4.41          4.64         0.42 o                         
   7  -7   1          3.03          2.82         0.38 o                         
   8  -7   1          0.69          1.00         0.49 o                         
   9  -7   1          6.36          8.21         0.96 o                         
  -8  -6   1          7.83         11.56         0.72 o                         
  -7  -6   1         28.03         34.09         0.90 o                         
  -6  -6   1         12.00         13.26         0.53 o                         
  -5  -6   1         11.76          9.92         0.62 o                         
  -4  -6   1       1208.24       1237.45        12.43 o                         
  -3  -6   1        444.96        467.67         5.62 o                         
  -2  -6   1        118.15        122.75         1.50 o                         
  -1  -6   1        598.42        612.75         6.25 o                         
   0  -6   1         36.86         32.69         0.54 o                         
   1  -6   1        485.16        506.75         5.21 o                         
   2  -6   1        102.43        108.73         1.58 o                         
   3  -6   1         48.60         48.98         2.21 o                         
   4  -6   1        115.63        113.32         1.43 o                         
   5  -6   1          5.07          4.51         0.29 o                         
   6  -6   1         45.52         46.01         0.95 o                         
   7  -6   1          1.67          1.37         0.28 o                         
   8  -6   1          3.12          2.56         0.38 o                         
   9  -6   1          3.65          5.15         0.72 o                         
  10  -6   1          2.71          1.84         0.58 o                         
  -9  -5   1        104.60        102.73         3.35 o                         
  -8  -5   1          2.88          1.41         0.36 o                         
  -7  -5   1          6.84          5.95         0.39 o                         
  -6  -5   1          2.00          0.92         0.22 o                         
  -5  -5   1         36.26         34.63         0.79 o                         
  -4  -5   1         45.75         36.12         0.63 o                         
  -3  -5   1        152.51        176.04         2.01 o                         
  -2  -5   1        744.00        827.94         8.33 o                         
  -1  -5   1        647.74        704.45         7.09 o                         
   0  -5   1        184.82        180.74         1.98 o                         
   1  -5   1         22.76         22.14         0.39 o                         
   2  -5   1         25.94         17.17         0.35 o                         
   3  -5   1        203.08        226.20         2.48 o                         
   4  -5   1         15.22         10.28         0.31 o                         
   5  -5   1         65.82         65.00         0.96 o                         
   6  -5   1         15.26          9.92         0.36 o                         
   7  -5   1          2.99          4.30         0.40 o                         
   8  -5   1          0.45          0.68         0.29 o                         
   9  -5   1          5.62          6.32         0.76 o                         
  10  -5   1          2.41          2.85         0.62 o                         
 -10  -4   1          0.00          0.47         0.45 o                         
  -9  -4   1         19.99         18.45         0.88 o                         
  -8  -4   1         10.61         10.69         0.66 o                         
  -7  -4   1          0.54          0.57         0.21 o                         
  -6  -4   1         81.19         73.78         1.64 o                         
  -5  -4   1        222.78        227.33         3.04 o                         
  -4  -4   1        104.03         97.62         1.23 o                         
  -3  -4   1        112.26        153.53         1.75 o                         
  -2  -4   1        505.91        583.89         5.91 o                         
  -1  -4   1        518.31        581.39         5.85 o                         
   0  -4   1        201.00        225.28         2.37 o                         
   1  -4   1        743.41        735.35         7.34 o                         
   2  -4   1        291.60        291.99         3.05 o                         
   3  -4   1        131.60        167.43         1.87 o                         
   4  -4   1         30.42         24.85         1.37 o                         
   5  -4   1        137.44        141.43         1.71 o                         
   6  -4   1         69.14         66.92         1.00 o                         
   7  -4   1         47.23         47.96         1.00 o                         
   8  -4   1         43.69         42.99         1.43 o                         
   9  -4   1         16.19         21.55         1.26 o                         
  10  -4   1          5.02          6.05         0.81 o                         
 -10  -3   1          0.01          0.21         0.59 o                         
  -9  -3   1          0.34          0.14         0.40 o                         
  -8  -3   1         99.91        100.62         1.76 o                         
  -7  -3   1         12.07          8.87         0.44 o                         
  -6  -3   1         53.56         58.39         1.11 o                         
  -5  -3   1        195.19        177.28         2.44 o                         
  -4  -3   1        287.28        321.27         3.39 o                         
  -3  -3   1        737.86        697.72         7.01 o                         
  -2  -3   1        387.61        445.10         4.52 o                         
  -1  -3   1       9573.78       9461.49       177.09 o                         
   0  -3   1          6.51          3.81         0.16 o                         
   1  -3   1         36.65         43.37         0.55 o                         
   2  -3   1         51.90         37.85         0.52 o                         
   3  -3   1         61.98         56.77         0.75 o                         
   4  -3   1       1031.29       1116.93        11.12 o                         
   5  -3   1        175.75        156.43         1.83 o                         
   6  -3   1         13.64         13.33         0.40 o                         
   7  -3   1        105.30        112.62         1.79 o                         
   8  -3   1          8.52          7.65         0.43 o                         
   9  -3   1          7.99          6.77         0.56 o                         
  10  -3   1          6.10          8.34         0.65 o                         
 -10  -2   1         20.33         20.83         0.97 o                         
  -9  -2   1          2.21          1.88         0.42 o                         
  -8  -2   1        125.75        127.33         2.57 o                         
  -7  -2   1         26.07         22.27         0.66 o                         
  -6  -2   1        505.50        504.24         6.22 o                         
  -5  -2   1        254.88        270.22         3.48 o                         
  -4  -2   1        831.98        927.54         9.27 o                         
  -3  -2   1        114.27        120.42         1.35 o                         
  -2  -2   1        476.89        475.33         4.78 o                         
   0  -2   1       2390.09       2639.03        38.43 o                         
   1  -2   1       4932.11       5255.50        60.77 o                         
   2  -2   1         52.85         52.75         0.65 o                         
   3  -2   1        456.71        470.80         4.77 o                         
   4  -2   1         62.96         69.90         0.90 o                         
   5  -2   1         57.28         62.06         0.99 o                         
   6  -2   1          2.03          0.90         0.18 o                         
   7  -2   1         62.05         57.06         2.21 o                         
   8  -2   1        104.67        108.03         2.26 o                         
   9  -2   1         13.06         12.63         0.72 o                         
  10  -2   1          0.13          0.51         0.33 o                         
 -10  -1   1        126.61        121.81         3.63 o                         
  -9  -1   1          0.01          0.18         0.24 o                         
  -8  -1   1          4.87          3.44         0.32 o                         
  -7  -1   1        215.76        213.89         2.97 o                         
  -6  -1   1        103.59        103.37         1.61 o                         
  -5  -1   1         66.49         41.22         0.80 o                         
  -4  -1   1         46.45         46.39         0.80 o                         
  -3  -1   1        808.07        827.55         9.62 o                         
  -2  -1   1       1042.80       1178.51        13.55 o                         
  -1  -1   1        621.67        698.40        11.42 o                         
   0  -1   1       2903.54       2961.41        61.32 o                         
   1  -1   1         24.16         27.25         0.39 o                         
   2  -1   1        599.43        572.51         5.70 o                         
   3  -1   1       1397.69       1390.33        13.71 o                         
   4  -1   1          3.70          5.58         0.19 o                         
   5  -1   1         31.80         30.08         0.52 o                         
   6  -1   1        231.70        234.84         3.82 o                         
   7  -1   1         55.02         53.47         1.47 o                         
   8  -1   1          4.74          2.34         0.37 o                         
   9  -1   1          5.46          4.41         0.50 o                         
  10  -1   1          0.92          1.03         0.36 o                         
 -11   0   1          0.06          0.49         0.50 o                         
 -10   0   1         12.73         13.55         1.84 o                         
  -9   0   1          0.81          0.76         0.23 o                         
  -8   0   1         41.57         41.35         0.95 o                         
  -7   0   1          0.46          0.47         0.18 o                         
  -6   0   1         25.30         38.10         0.80 o                         
  -5   0   1        113.17        144.90         2.00 o                         
  -4   0   1          5.84          7.59         0.25 o                         
  -3   0   1         56.09         35.76         0.50 o                         
  -2   0   1        158.51        200.85         2.77 o                         
  -1   0   1        637.65        663.14         6.67 o                         
   0   0   1       1399.43       1409.81        20.52 o                         
   1   0   1       3070.30       3220.95        32.62 o                         
   2   0   1       1414.67       1435.51        31.94 o                         
   3   0   1        983.41       1111.92        11.00 o                         
   4   0   1         12.34          6.24         0.20 o                         
   5   0   1         18.94         24.08         0.49 o                         
   6   0   1        168.99        158.48         2.25 o                         
   7   0   1          9.18         11.41         0.61 o                         
   8   0   1          5.00          6.61         0.83 o                         
   9   0   1         20.62         15.62         0.79 o                         
  10   0   1          0.31          1.22         0.38 o                         
 -11   1   1         13.59         13.08         1.14 o                         
 -10   1   1          1.45          1.36         0.36 o                         
  -9   1   1         86.53         89.08         1.64 o                         
  -8   1   1         22.80         24.29         0.86 o                         
  -7   1   1        398.61        401.99         5.09 o                         
  -6   1   1          0.17          1.55         0.49 o                         
  -5   1   1       1805.60       1934.86        22.09 o                         
  -4   1   1         17.12         21.09         0.75 o                         
  -3   1   1        136.47        123.18         1.41 o                         
  -2   1   1       9351.52       9209.35       400.77 o                         
  -1   1   1       2823.77       2988.58        34.51 o                         
   0   1   1       9677.53       7367.82       146.00 o                         
   1   1   1       3486.63       3686.14        37.09 o                         
   2   1   1        440.22        477.19         4.80 o                         
   3   1   1        104.46         90.38         1.06 o                         
   4   1   1          1.40          1.02         0.11 o                         
   5   1   1         11.47         16.22         0.36 o                         
   6   1   1          0.35          1.63         0.22 o                         
   7   1   1        164.33        158.52         2.94 o                         
   8   1   1         18.03         13.05         1.05 o                         
   9   1   1         22.84         22.80         1.35 o                         
  10   1   1         11.62         12.24         0.79 o                         
 -10   2   1          7.46          9.14         0.91 o                         
  -9   2   1         14.36         13.36         0.57 o                         
  -8   2   1          0.10          0.43         0.17 o                         
  -7   2   1         69.79         66.71         1.32 o                         
  -6   2   1         90.86        106.82         2.24 o                         
  -5   2   1        154.96        180.97         2.03 o                         
  -4   2   1        926.36       1028.42        10.23 o                         
  -3   2   1       1747.43       1907.47        18.92 o                         
  -2   2   1       7530.89       7683.16       190.68 o                         
  -1   2   1        147.11        133.80         1.66 o                         
   0   2   1       2391.49       2700.69        27.24 o                         
   1   2   1       4405.50       4870.34        48.98 o                         
   2   2   1       6168.28       6484.27        65.00 o                         
   3   2   1        540.83        641.74         6.47 o                         
   4   2   1        972.95        974.76        16.52 o                         
   5   2   1         47.88         48.28         2.71 o                         
   6   2   1        184.54        180.66         2.54 o                         
   7   2   1          0.69          0.36         0.24 o                         
   8   2   1          0.88          1.05         0.32 o                         
   9   2   1         34.31         32.46         1.19 o                         
  10   2   1          0.72          0.38         0.43 o                         
 -10   3   1          6.48          7.78         0.89 o                         
  -9   3   1         30.16         31.68         1.09 o                         
  -8   3   1         12.24          9.76         0.55 o                         
  -7   3   1         27.49         26.15         0.80 o                         
  -6   3   1        428.84        418.83         5.21 o                         
  -5   3   1        183.66        178.48         2.04 o                         
  -4   3   1          4.93         11.23         0.30 o                         
  -3   3   1       4786.12       5340.67        53.54 o                         
  -2   3   1          5.01         14.09         0.27 o                         
  -1   3   1         56.64         76.57         0.98 o                         
   0   3   1          6.38          6.71         0.18 o                         
   1   3   1          2.79          1.23         0.12 o                         
   2   3   1         61.03         64.14         0.83 o                         
   3   3   1          3.02          8.17         0.61 o                         
   4   3   1          2.88          2.82         0.18 o                         
   5   3   1          2.72          4.25         0.28 o                         
   6   3   1         76.63         65.31         1.70 o                         
   7   3   1          7.20          8.92         0.69 o                         
   8   3   1         38.90         32.33         1.17 o                         
   9   3   1          7.27          7.10         0.64 o                         
 -10   4   1         15.73         15.44         0.83 o                         
  -9   4   1         47.59         45.80         1.36 o                         
  -8   4   1        105.92         94.48         2.04 o                         
  -7   4   1          4.00          5.99         0.44 o                         
  -6   4   1        272.88        253.62         3.28 o                         
  -5   4   1        300.12        325.08         3.49 o                         
  -4   4   1        232.76        229.52         2.52 o                         
  -3   4   1       1839.54       1859.75        18.34 o                         
  -2   4   1        136.92        169.52         1.87 o                         
  -1   4   1        458.58        498.73         5.07 o                         
   0   4   1        481.78        461.77         4.71 o                         
   1   4   1         11.77          8.48         0.25 o                         
   2   4   1        140.82        126.10         1.49 o                         
   3   4   1         62.39         74.36         1.00 o                         
   4   4   1          4.21          2.58         0.48 o                         
   5   4   1         28.61         28.66         0.70 o                         
   6   4   1         15.53         12.10         0.62 o                         
   7   4   1         70.76         63.20         1.62 o                         
   8   4   1          4.90          5.47         0.80 o                         
   9   4   1          7.53          7.63         0.67 o                         
 -10   5   1          0.01          0.30         0.59 o                         
  -9   5   1          1.06          0.72         0.32 o                         
  -8   5   1          7.16          5.65         0.50 o                         
  -7   5   1         50.57         42.91         1.20 o                         
  -6   5   1        182.76        158.74         2.26 o                         
  -5   5   1        232.79        241.45         3.15 o                         
  -4   5   1        146.84        150.94         2.78 o                         
  -3   5   1        708.07        804.05         9.36 o                         
  -2   5   1         14.61          6.28         0.21 o                         
  -1   5   1        492.07        533.61         5.45 o                         
   0   5   1        659.82        689.17         6.97 o                         
   1   5   1        159.42        159.66         1.83 o                         
   2   5   1        571.11        633.87         6.48 o                         
   3   5   1          0.89          1.75         0.17 o                         
   4   5   1        476.11        476.49         5.03 o                         
   5   5   1         21.06         20.46         0.61 o                         
   6   5   1          2.73          1.83         0.33 o                         
   7   5   1         25.20         25.58         0.99 o                         
   8   5   1          2.66          2.95         0.48 o                         
   9   5   1         29.76         30.67         1.71 o                         
 -10   6   1          1.21          0.44         0.51 o                         
  -9   6   1          1.90          0.89         0.44 o                         
  -8   6   1         25.93         27.88         1.01 o                         
  -7   6   1         68.42         72.15         4.24 o                         
  -6   6   1          7.92         11.24         0.47 o                         
  -5   6   1         24.97         21.49         0.62 o                         
  -4   6   1        479.05        489.66         5.95 o                         
  -3   6   1         77.87         80.95         1.31 o                         
  -2   6   1        146.19        150.94         2.09 o                         
  -1   6   1        352.97        364.68        21.66 o                         
   0   6   1         10.14          5.12         0.46 o                         
   1   6   1          0.14          0.80         0.15 o                         
   2   6   1          5.45          6.35         0.44 o                         
   3   6   1          1.78          2.27         0.20 o                         
   4   6   1        164.03        182.76         2.58 o                         
   5   6   1        107.91         99.37         1.67 o                         
   6   6   1          0.37          0.55         0.56 o                         
   7   6   1         10.71          9.87         1.11 o                         
   8   6   1          9.91          9.54         0.72 o                         
  -9   7   1          2.36          3.10         0.47 o                         
  -8   7   1          2.22          1.02         0.33 o                         
  -7   7   1          7.04          7.30         0.68 o                         
  -6   7   1          9.32         11.04         1.06 o                         
  -5   7   1        187.76        176.19         3.71 o                         
  -4   7   1        276.60        282.41         3.69 o                         
  -3   7   1        185.22        206.29         2.81 o                         
  -2   7   1         13.29         10.86         0.42 o                         
  -1   7   1        251.65        267.12         3.45 o                         
   0   7   1         28.20         22.88         0.81 o                         
   1   7   1         31.22         32.59         0.73 o                         
   2   7   1         23.38         23.24         0.53 o                         
   3   7   1        183.97        181.67         2.21 o                         
   4   7   1          0.19          0.06         0.18 o                         
   5   7   1         36.83         36.48         1.11 o                         
   6   7   1         63.70         66.75         2.46 o                         
   7   7   1          1.57          1.91         0.66 o                         
  -8   8   1          3.23          4.52         0.84 o                         
  -7   8   1          0.21          0.31         0.44 o                         
  -6   8   1        101.88         98.69         2.15 o                         
  -5   8   1         25.21         27.06         0.96 o                         
  -4   8   1          2.49          2.49         0.37 o                         
  -3   8   1         64.00         64.57         1.56 o                         
  -2   8   1          8.32          6.98         0.50 o                         
  -1   8   1        134.01        124.27         2.40 o                         
   0   8   1         83.86         77.96         1.72 o                         
   1   8   1          5.16          4.55         0.42 o                         
   2   8   1          0.01          0.16         0.23 o                         
   3   8   1         48.11         47.61         1.27 o                         
   4   8   1         70.05         69.27         2.37 o                         
   5   8   1          1.16          0.36         0.45 o                         
   6   8   1          2.52          4.22         0.76 o                         
  -7   9   1          4.22          3.37         0.78 o                         
  -6   9   1         17.25         16.53         0.95 o                         
  -5   9   1         55.35         45.42         1.36 o                         
  -4   9   1         87.85         86.03         3.54 o                         
  -3   9   1          0.56          0.71         0.31 o                         
  -2   9   1          1.86          2.15         0.37 o                         
  -1   9   1          0.19         -0.14         0.22 o                         
   0   9   1         37.13         37.54         1.16 o                         
   1   9   1          1.21          0.89         0.29 o                         
   2   9   1         10.27         12.23         0.68 o                         
   3   9   1        100.32        106.49         2.25 o                         
  -6  10   1         13.22         14.14         1.11 o                         
  -5  10   1          3.24          4.52         0.55 o                         
  -4  10   1          0.48          0.35         0.32 o                         
  -3  10   1         19.71         15.84         1.35 o                         
  -2  10   1          5.16          5.32         0.55 o                         
  -1  10   1          3.08          2.96         0.44 o                         
   0  10   1          0.00          0.37         0.28 o                         
   1  10   1         17.06         16.97         0.83 o                         
   2  10   1         60.04         66.08         2.54 o                         
   3  10   1         52.62         53.64         1.52 o                         
  -3  11   1          2.96          2.37         0.67 o                         
  -2  11   1         54.62         61.32         1.81 o                         
  -1  11   1          8.04          8.98         0.69 o                         
   0  11   1          2.90          3.99         0.54 o                         
   1  11   1          4.12          6.04         0.61 o                         
   2  11   1          6.63          7.94         0.67 o                         
  -2 -12   2          0.33          0.59         0.48 o                         
  -1 -12   2         10.95         13.73         1.11 o                         
   0 -12   2          1.82          1.94         0.43 o                         
   1 -12   2          2.96          3.31         0.51 o                         
   2 -12   2          2.29          3.02         0.49 o                         
  -4 -11   2          0.42          1.46         0.57 o                         
  -3 -11   2          0.68          1.32         0.55 o                         
  -2 -11   2          0.67          0.58         0.31 o                         
  -1 -11   2          5.26          6.24         0.58 o                         
   0 -11   2         11.84         13.93         0.75 o                         
   1 -11   2          0.18         -0.04         0.29 o                         
   2 -11   2         11.92         14.11         0.78 o                         
   3 -11   2          2.15          2.05         0.40 o                         
   4 -11   2          3.68          3.49         0.49 o                         
   5 -11   2         22.58         27.83         1.13 o                         
  -6 -10   2          0.30          0.05         0.46 o                         
  -5 -10   2          0.47          1.49         0.39 o                         
  -4 -10   2         29.40         25.61         1.49 o                         
  -3 -10   2         21.26         26.42         1.26 o                         
  -2 -10   2         32.13         29.70         1.02 o                         
  -1 -10   2          1.11          0.05         0.42 o                         
   0 -10   2          1.61          1.73         0.37 o                         
   1 -10   2          2.07          2.01         0.71 o                         
   2 -10   2          0.31          0.29         0.26 o                         
   3 -10   2          0.01          0.22         0.25 o                         
   4 -10   2          5.04          5.02         0.60 o                         
   5 -10   2          2.78          1.95         0.40 o                         
   6 -10   2          0.64          0.42         0.69 o                         
   7 -10   2          4.68          5.59         0.58 o                         
  -7  -9   2          0.48          1.05         0.58 o                         
  -6  -9   2          2.15          1.98         0.74 o                         
  -5  -9   2         43.08         44.58         1.36 o                         
  -4  -9   2        134.89        141.12         2.80 o                         
  -3  -9   2        125.33        133.50         2.09 o                         
  -2  -9   2          1.05          1.92         0.29 o                         
  -1  -9   2         29.09         33.30         1.02 o                         
   0  -9   2         52.69         59.61         1.45 o                         
   1  -9   2         38.97         41.39         1.17 o                         
   2  -9   2         38.85         30.66         1.01 o                         
   3  -9   2         33.34         31.72         1.02 o                         
   4  -9   2          0.13          0.01         0.34 o                         
   5  -9   2          0.03          0.70         0.43 o                         
   6  -9   2          2.34          2.32         0.39 o                         
   7  -9   2         10.92         14.22         0.76 o                         
   8  -9   2         26.53         31.54         1.74 o                         
  -7  -8   2         16.24         20.46         0.94 o                         
  -6  -8   2          1.40          0.95         0.34 o                         
  -5  -8   2         19.46         20.63         0.86 o                         
  -4  -8   2         43.89         40.16         1.49 o                         
  -3  -8   2          0.06          0.74         0.21 o                         
  -2  -8   2          1.63          2.91         0.27 o                         
  -1  -8   2         23.22         28.67         0.71 o                         
   0  -8   2          3.33          2.23         0.24 o                         
   1  -8   2         14.26         13.56         0.47 o                         
   2  -8   2          0.01          0.10         0.50 o                         
   3  -8   2          0.10          0.37         0.23 o                         
   4  -8   2          6.93          7.19         0.50 o                         
   5  -8   2         49.45         49.41         1.30 o                         
   6  -8   2          0.13          0.02         0.26 o                         
   7  -8   2          0.90          1.02         0.30 o                         
   8  -8   2          0.21          0.66         0.51 o                         
  -8  -7   2          4.82          3.05         0.71 o                         
  -7  -7   2         10.33         13.08         0.75 o                         
  -6  -7   2        163.49        166.49         3.17 o                         
  -5  -7   2         21.11         13.64         0.68 o                         
  -4  -7   2        195.71        190.45         4.11 o                         
  -3  -7   2         66.43         63.01         1.13 o                         
  -2  -7   2          1.23          0.88         0.18 o                         
  -1  -7   2        408.20        419.40        11.75 o                         
   0  -7   2          6.11          7.33         0.35 o                         
   1  -7   2          5.63          5.66         0.37 o                         
   2  -7   2          1.11          2.00         0.21 o                         
   3  -7   2         31.77         25.47         0.70 o                         
   4  -7   2         20.83         14.19         0.61 o                         
   5  -7   2         41.10         38.94         1.08 o                         
   6  -7   2         23.12         22.34         1.27 o                         
   7  -7   2          2.47          1.99         0.52 o                         
   8  -7   2         28.45         37.41         1.76 o                         
  -8  -6   2          0.38          0.05         0.45 o                         
  -7  -6   2          0.61          1.10         0.26 o                         
  -6  -6   2          8.60          9.14         0.50 o                         
  -5  -6   2         23.48         22.55         0.64 o                         
  -4  -6   2        158.85        159.20         2.27 o                         
  -3  -6   2          1.35          0.76         0.13 o                         
  -2  -6   2         16.27         23.70         0.46 o                         
  -1  -6   2        214.95        221.96         2.43 o                         
   0  -6   2        104.25         95.38         1.17 o                         
   1  -6   2         36.97         35.40         0.95 o                         
   2  -6   2         20.10         16.19         0.36 o                         
   3  -6   2         49.91         40.98         1.35 o                         
   4  -6   2         83.04         72.45         1.03 o                         
   5  -6   2         38.15         37.17         0.69 o                         
   6  -6   2         17.16         16.00         0.46 o                         
   7  -6   2         17.18         17.51         0.73 o                         
   8  -6   2          0.60          1.21         0.32 o                         
   9  -6   2          1.93          3.13         0.63 o                         
  -9  -5   2         95.06         98.18         2.48 o                         
  -8  -5   2          0.26          0.97         0.26 o                         
  -7  -5   2          7.72          4.92         0.37 o                         
  -6  -5   2        147.19        149.64         2.25 o                         
  -5  -5   2        120.54        101.54         1.61 o                         
  -4  -5   2         10.35         10.40         0.32 o                         
  -3  -5   2        312.76        301.03         3.22 o                         
  -2  -5   2        463.63        461.04         4.74 o                         
  -1  -5   2        106.29        105.38         1.24 o                         
   0  -5   2          6.03          5.13         0.27 o                         
   1  -5   2          1.55          1.63         0.40 o                         
   2  -5   2          4.52          2.02         0.13 o                         
   3  -5   2          3.40          1.46         0.15 o                         
   4  -5   2        356.71        375.28         3.98 o                         
   5  -5   2         14.73         16.57         0.45 o                         
   6  -5   2          6.91          6.43         0.30 o                         
   7  -5   2          0.82          0.34         0.19 o                         
   8  -5   2         25.55         24.17         0.91 o                         
   9  -5   2         20.79         23.95         1.36 o                         
  10  -5   2         10.30          8.48         0.94 o                         
 -10  -4   2          2.38          1.78         0.60 o                         
  -9  -4   2         28.85         27.48         1.08 o                         
  -8  -4   2         72.01         77.92         2.97 o                         
  -7  -4   2        129.52        119.62         1.94 o                         
  -6  -4   2          7.74          8.58         0.48 o                         
  -5  -4   2        506.54        486.44        16.61 o                         
  -4  -4   2         48.75         47.54         0.73 o                         
  -3  -4   2        696.09        759.38         7.64 o                         
  -2  -4   2       1549.88       1692.20        16.78 o                         
  -1  -4   2         96.90        106.96         1.21 o                         
   0  -4   2        767.40        785.52        10.23 o                         
   1  -4   2         82.62         89.18         1.27 o                         
   2  -4   2        242.76        212.27         2.27 o                         
   3  -4   2        214.87        239.36         2.58 o                         
   4  -4   2          9.94          9.44         0.29 o                         
   5  -4   2          2.65          2.37         0.19 o                         
   6  -4   2        106.26        111.08         1.46 o                         
   7  -4   2        144.89        146.98         2.21 o                         
   8  -4   2          0.25         -0.01         0.23 o                         
   9  -4   2          6.12          5.56         0.59 o                         
  10  -4   2          0.43          1.11         0.50 o                         
 -10  -3   2         24.82         26.59         1.11 o                         
  -9  -3   2         25.71         24.68         0.80 o                         
  -8  -3   2          0.08          0.21         0.19 o                         
  -7  -3   2        132.14        129.52         2.03 o                         
  -6  -3   2          6.63          5.57         0.33 o                         
  -5  -3   2         28.60         23.62         0.59 o                         
  -4  -3   2         88.65         83.84         1.03 o                         
  -3  -3   2          1.65          0.13         0.08 o                         
  -2  -3   2        290.33        260.45         3.29 o                         
  -1  -3   2        525.61        527.61         5.30 o                         
   0  -3   2          1.84          1.45         0.15 o                         
   1  -3   2         16.93         17.16         0.28 o                         
   2  -3   2        186.34        178.86         1.92 o                         
   3  -3   2        137.10        124.31         1.42 o                         
   4  -3   2         45.63         54.70         0.77 o                         
   5  -3   2        434.95        445.42         4.66 o                         
   6  -3   2         19.52         19.97         0.47 o                         
   7  -3   2         60.41         57.80         1.13 o                         
   8  -3   2          7.76          7.39         0.56 o                         
   9  -3   2         89.40         89.40         2.10 o                         
  10  -3   2         16.82         19.18         0.95 o                         
 -10  -2   2         72.72         76.10         2.41 o                         
  -9  -2   2         10.91         12.29         0.75 o                         
  -8  -2   2          2.55          3.77         0.33 o                         
  -7  -2   2        258.60        248.93         3.40 o                         
  -6  -2   2          5.28          4.51         0.30 o                         
  -5  -2   2        204.88        168.29         2.30 o                         
  -4  -2   2        424.62        469.18         5.66 o                         
  -3  -2   2        286.61        273.45         2.84 o                         
  -2  -2   2       1062.78       1133.82        11.27 o                         
  -1  -2   2         81.10        100.22         1.09 o                         
   0  -2   2        487.23        502.47         5.81 o                         
   1  -2   2         48.69         47.05         1.07 o                         
   2  -2   2        209.79        180.24         2.17 o                         
   3  -2   2         75.41         69.20         0.86 o                         
   4  -2   2         10.93          9.93         0.40 o                         
   5  -2   2         69.32         61.09         0.86 o                         
   6  -2   2        117.58        107.68         1.67 o                         
   7  -2   2        455.29        464.24         8.20 o                         
   8  -2   2         17.40         17.77         1.61 o                         
   9  -2   2         14.84         15.45         0.82 o                         
  10  -2   2          7.59          9.40         0.72 o                         
 -10  -1   2         22.14         23.09         0.99 o                         
  -9  -1   2          5.34          5.25         0.42 o                         
  -8  -1   2         43.96         38.25         0.92 o                         
  -7  -1   2          0.85          0.63         0.19 o                         
  -6  -1   2        287.23        285.21        10.43 o                         
  -5  -1   2         17.57         20.88         0.52 o                         
  -4  -1   2       2417.07       2483.17        28.45 o                         
  -3  -1   2        140.43        150.50         1.94 o                         
  -2  -1   2        198.16        199.24         2.34 o                         
  -1  -1   2       1882.69       2060.39        29.06 o                         
   0  -1   2       3174.66       3301.49        33.27 o                         
   1  -1   2       1165.56       1298.13        17.08 o                         
   2  -1   2        854.36        916.30         9.08 o                         
   3  -1   2       1744.59       1836.53        18.83 o                         
   4  -1   2         29.97         38.70         0.90 o                         
   5  -1   2          8.99          6.38         0.24 o                         
   6  -1   2        141.50        137.46         2.01 o                         
   7  -1   2        113.03        106.33         2.19 o                         
   8  -1   2          0.03         -0.24         0.24 o                         
   9  -1   2         41.42         43.27         1.85 o                         
  10  -1   2          3.71          4.95         0.58 o                         
 -11   0   2         21.72         24.99         1.51 o                         
 -10   0   2         20.65         20.50         0.96 o                         
  -9   0   2          1.28          1.47         0.26 o                         
  -8   0   2         42.24         39.21         1.15 o                         
  -7   0   2        152.53        144.50         2.15 o                         
  -6   0   2          0.29         -0.07         0.12 o                         
  -5   0   2         71.50         55.31         0.95 o                         
  -4   0   2        391.25        443.44         5.31 o                         
  -3   0   2          4.79          4.83         0.14 o                         
  -2   0   2        525.31        540.82         5.39 o                         
  -1   0   2        553.59        584.18         5.83 o                         
   0   0   2       1493.46       1573.11        16.00 o                         
   1   0   2         58.27         58.33         0.82 o                         
   2   0   2        374.94        373.62         4.33 o                         
   3   0   2          0.86          0.15         0.06 o                         
   4   0   2         16.80         15.93         0.34 o                         
   5   0   2        106.01        109.59         1.35 o                         
   6   0   2         13.82          9.15         1.05 o                         
   7   0   2         17.72         16.04         0.73 o                         
   8   0   2          7.90          4.35         0.49 o                         
   9   0   2          9.67          9.08         1.24 o                         
  10   0   2         18.04         19.01         0.97 o                         
 -10   1   2          2.67          3.97         0.50 o                         
  -9   1   2         58.60         52.36         1.16 o                         
  -8   1   2         79.59         74.41         1.91 o                         
  -7   1   2         28.61         22.97         0.64 o                         
  -6   1   2        105.74         99.22         2.85 o                         
  -5   1   2        179.71        181.58         2.02 o                         
  -4   1   2        275.42        241.14         2.56 o                         
  -3   1   2          0.03          0.14         0.09 o                         
  -2   1   2          0.11          0.16         0.05 o                         
  -1   1   2       3343.11       3695.52        42.75 o                         
   0   1   2       1417.31       1406.74        18.17 o                         
   1   1   2          8.40          6.38         0.26 o                         
   2   1   2        928.22       1019.93        10.11 o                         
   3   1   2        247.06        286.96         3.01 o                         
   4   1   2         94.89         86.15         1.23 o                         
   5   1   2        253.82        235.95         3.41 o                         
   6   1   2        361.26        354.64        11.93 o                         
   7   1   2         28.86         28.12         1.15 o                         
   8   1   2          5.90          7.42         0.58 o                         
   9   1   2         17.14         18.81         0.91 o                         
 -10   2   2          0.65          0.16         0.60 o                         
  -9   2   2        110.35        104.92         3.10 o                         
  -8   2   2          1.45          2.09         0.27 o                         
  -7   2   2        264.38        260.28         6.15 o                         
  -6   2   2         60.72         54.63         1.00 o                         
  -5   2   2        333.84        321.28         3.41 o                         
  -4   2   2         43.82         29.60         0.51 o                         
  -3   2   2        165.34        192.32         1.84 o                         
  -2   2   2        993.85       1031.57        11.72 o                         
  -1   2   2        677.18        756.80         8.65 o                         
   0   2   2         39.13         49.93         0.63 o                         
   1   2   2         55.26         39.90         0.55 o                         
   2   2   2        240.88        237.10         2.52 o                         
   3   2   2          0.51          2.54         0.21 o                         
   4   2   2        294.54        309.92         3.31 o                         
   5   2   2         56.42         53.69         1.23 o                         
   6   2   2          7.62          4.37         0.41 o                         
   7   2   2          3.40          4.01         0.44 o                         
   8   2   2        165.11        153.87         3.07 o                         
   9   2   2         33.38         34.00         1.69 o                         
 -10   3   2         54.57         59.20         3.04 o                         
  -9   3   2         18.47         21.57         0.90 o                         
  -8   3   2          9.16         10.55         0.73 o                         
  -7   3   2         17.04         12.10         0.60 o                         
  -6   3   2         48.58         42.41         0.85 o                         
  -5   3   2        221.24        227.35         3.14 o                         
  -4   3   2        357.02        378.63         3.95 o                         
  -3   3   2       1249.05       1342.96        13.31 o                         
  -2   3   2        929.19       1066.22        12.16 o                         
  -1   3   2        988.27        983.84        11.22 o                         
   0   3   2        549.35        539.03         5.44 o                         
   1   3   2         13.04         11.69         0.32 o                         
   2   3   2        130.41        120.39         1.41 o                         
   3   3   2         14.66          6.39         0.24 o                         
   4   3   2        204.20        182.13         2.10 o                         
   5   3   2         33.77         33.39         0.97 o                         
   6   3   2         52.97         46.19         1.25 o                         
   7   3   2          3.07          3.81         0.45 o                         
   8   3   2          0.15          0.70         0.32 o                         
   9   3   2         34.47         31.92         1.23 o                         
 -10   4   2          0.29          0.32         0.30 o                         
  -9   4   2          2.49          3.98         0.47 o                         
  -8   4   2         20.31         21.14         0.84 o                         
  -7   4   2         18.91         11.30         0.60 o                         
  -6   4   2         44.63         44.16         1.17 o                         
  -5   4   2         53.24         49.98         0.92 o                         
  -4   4   2        382.79        442.57         5.34 o                         
  -3   4   2          5.38          8.20         0.41 o                         
  -2   4   2        140.40        150.71         2.01 o                         
  -1   4   2        219.29        278.13         2.94 o                         
   0   4   2         25.53         20.54         0.38 o                         
   1   4   2        198.78        168.93         1.90 o                         
   2   4   2        937.82        969.31         9.72 o                         
   3   4   2        157.67        161.70         1.90 o                         
   4   4   2         10.22         11.88         0.36 o                         
   5   4   2          1.14          0.52         0.23 o                         
   6   4   2         84.21         75.64         1.96 o                         
   7   4   2         36.62         35.27         1.17 o                         
   8   4   2         28.86         27.90         1.46 o                         
   9   4   2         15.76         17.89         1.31 o                         
 -10   5   2         26.75         26.79         1.10 o                         
  -9   5   2          3.58          4.48         0.51 o                         
  -8   5   2         43.36         38.82         1.21 o                         
  -7   5   2          1.45          2.47         0.58 o                         
  -6   5   2        163.34        148.69         2.17 o                         
  -5   5   2        184.45        192.90         2.63 o                         
  -4   5   2         13.21         10.46         0.40 o                         
  -3   5   2        541.81        574.10         6.82 o                         
  -2   5   2         20.68         18.28         0.55 o                         
  -1   5   2         21.75         25.10         0.57 o                         
   0   5   2         32.16         29.07         0.51 o                         
   1   5   2          5.76          4.66         0.22 o                         
   2   5   2         21.80         23.62         0.49 o                         
   3   5   2         40.58         35.72         0.65 o                         
   4   5   2        107.00         92.13         2.31 o                         
   5   5   2          0.00          0.25         0.22 o                         
   6   5   2         12.74         14.03         0.70 o                         
   7   5   2         27.34         25.62         1.01 o                         
   8   5   2          2.28          1.87         0.45 o                         
  -9   6   2          2.87          2.66         0.44 o                         
  -8   6   2          0.16          0.36         0.28 o                         
  -7   6   2        107.52        112.48         2.34 o                         
  -6   6   2         36.22         27.49         0.73 o                         
  -5   6   2        618.81        620.03         7.47 o                         
  -4   6   2         31.25         29.77         0.73 o                         
  -3   6   2        159.12        164.80         2.30 o                         
  -2   6   2        252.79        258.93         3.34 o                         
  -1   6   2         40.13         28.67         0.66 o                         
   0   6   2        120.45        115.75         1.71 o                         
   1   6   2        146.72        132.95         1.91 o                         
   2   6   2        108.64        100.11         2.94 o                         
   3   6   2         21.56         22.26         0.52 o                         
   4   6   2          1.70          2.41         0.23 o                         
   5   6   2          0.96          1.44         0.31 o                         
   6   6   2         25.94         27.66         1.02 o                         
   7   6   2         23.96         23.41         0.99 o                         
   8   6   2         15.59         16.44         1.22 o                         
  -9   7   2         47.36         54.45         1.63 o                         
  -8   7   2         15.74         16.29         0.83 o                         
  -7   7   2          1.19          1.66         0.37 o                         
  -6   7   2         37.23         25.10         0.73 o                         
  -5   7   2         14.69         15.17         0.55 o                         
  -4   7   2        161.81        155.13         2.75 o                         
  -3   7   2         13.83         14.70         0.51 o                         
  -2   7   2          1.39          2.92         0.27 o                         
  -1   7   2         64.67         57.09         1.07 o                         
   0   7   2        107.05        105.70         2.07 o                         
   1   7   2         18.22         19.74         0.76 o                         
   2   7   2         12.56         13.16         0.63 o                         
   3   7   2          0.10          0.13         0.18 o                         
   4   7   2          2.35          1.71         0.38 o                         
   5   7   2          0.47          0.85         0.31 o                         
   6   7   2         15.09         15.12         0.78 o                         
   7   7   2          0.00          0.80         0.56 o                         
  -8   8   2          2.96          1.89         0.69 o                         
  -7   8   2         14.18         17.33         1.27 o                         
  -6   8   2         90.61         86.03         2.20 o                         
  -5   8   2          0.18         -0.12         0.25 o                         
  -4   8   2         34.14         35.83         1.13 o                         
  -3   8   2          1.49          1.08         0.35 o                         
  -2   8   2          0.00         -0.05         0.22 o                         
  -1   8   2         24.99         23.61         0.87 o                         
   0   8   2          6.05          7.40         0.53 o                         
   1   8   2         45.18         44.22         1.22 o                         
   2   8   2          3.28          3.97         0.43 o                         
   3   8   2         42.15         42.92         1.21 o                         
  -6   9   2         32.96         31.24         1.16 o                         
  -5   9   2         14.00         13.13         0.75 o                         
  -4   9   2         37.04         32.15         1.13 o                         
  -3   9   2         51.91         52.78         1.47 o                         
  -2   9   2         13.43         12.03         0.68 o                         
  -1   9   2         46.28         41.37         1.25 o                         
   0   9   2          3.86          2.43         0.39 o                         
   1   9   2          0.97          1.16         0.33 o                         
   2   9   2         14.65         15.14         0.77 o                         
   3   9   2         54.72         59.28         2.16 o                         
  -6  10   2          7.80         10.46         1.01 o                         
  -5  10   2          0.25          0.10         0.31 o                         
  -4  10   2         20.27         21.08         0.97 o                         
  -3  10   2          0.05         -0.03         0.31 o                         
  -2  10   2         15.88         18.07         0.89 o                         
  -1  10   2          4.78          4.10         0.51 o                         
   0  10   2          3.08          4.47         0.53 o                         
   1  10   2          0.01         -0.27         0.27 o                         
   2  10   2         25.47         30.24         1.12 o                         
   3  10   2          0.78          0.77         0.48 o                         
  -1  11   2          0.17         -0.43         0.43 o                         
   0  11   2         46.47         52.97         2.31 o                         
   1  11   2         23.10         25.65         1.60 o                         
  -2 -12   3          0.15          0.18         0.41 o                         
  -1 -12   3          0.74          1.20         0.41 o                         
   0 -12   3          1.72          1.15         0.42 o                         
   1 -12   3          0.00          0.08         0.31 o                         
   2 -12   3          1.05          0.93         0.40 o                         
   3 -12   3          0.14          0.39         0.33 o                         
  -4 -11   3          0.98          1.02         0.56 o                         
  -3 -11   3          8.45         12.56         1.07 o                         
  -2 -11   3          2.91          1.73         0.38 o                         
  -1 -11   3          5.23          2.86         0.43 o                         
   0 -11   3         54.24         54.84         1.53 o                         
   1 -11   3         32.56         30.04         1.10 o                         
   2 -11   3          4.02          3.20         0.46 o                         
   3 -11   3         17.91         18.63         0.88 o                         
   4 -11   3          3.14          5.34         1.31 o                         
   5 -11   3          2.77          2.95         0.49 o                         
   6 -11   3         12.16         13.05         0.79 o                         
  -6 -10   3          1.98          2.77         0.49 o                         
  -5 -10   3          0.63          2.22         0.50 o                         
  -4 -10   3          3.96          5.23         0.55 o                         
  -3 -10   3         34.65         37.86         1.21 o                         
  -2 -10   3         38.74         41.39         1.21 o                         
  -1 -10   3          0.44          0.32         0.27 o                         
   0 -10   3         57.62         65.50         1.61 o                         
   1 -10   3         82.49         76.72         2.59 o                         
   2 -10   3         13.83          9.86         0.62 o                         
   3 -10   3         45.64         45.86         1.33 o                         
   4 -10   3          5.30          4.91         0.55 o                         
   5 -10   3          0.30          0.16         0.26 o                         
   6 -10   3          3.79          4.67         0.51 o                         
   7 -10   3          1.24          0.55         0.35 o                         
  -7  -9   3          5.89          5.07         0.60 o                         
  -6  -9   3          2.89          2.75         0.47 o                         
  -5  -9   3         27.72         33.81         1.17 o                         
  -4  -9   3          4.02          5.87         0.53 o                         
  -3  -9   3         25.34         17.26         0.60 o                         
  -2  -9   3          0.36          0.25         0.18 o                         
  -1  -9   3          5.45          3.89         0.31 o                         
   0  -9   3         12.31         14.24         0.65 o                         
   1  -9   3         59.18         61.79         1.49 o                         
   2  -9   3         63.96         61.97         1.52 o                         
   3  -9   3        130.66        127.01         2.49 o                         
   4  -9   3          7.90          7.03         0.52 o                         
   5  -9   3          6.82          6.41         0.76 o                         
   6  -9   3          1.19          0.44         0.28 o                         
   7  -9   3          1.49          2.66         0.42 o                         
  -8  -8   3          0.00         -0.10         0.45 o                         
  -7  -8   3         11.08         14.43         0.81 o                         
  -6  -8   3         36.53         36.98         1.22 o                         
  -5  -8   3          9.97          6.63         0.54 o                         
  -4  -8   3        280.81        295.99         4.94 o                         
  -3  -8   3          6.21          6.46         0.37 o                         
  -2  -8   3          0.24          1.10         0.21 o                         
  -1  -8   3        239.27        250.68         3.32 o                         
   0  -8   3          1.34          0.86         0.19 o                         
   1  -8   3          1.16          1.48         0.22 o                         
   2  -8   3        254.37        247.71         3.29 o                         
   3  -8   3        171.05        164.76         5.25 o                         
   4  -8   3          3.90          4.32         0.42 o                         
   5  -8   3          0.21         -0.02         0.22 o                         
   6  -8   3         24.82         23.78         0.88 o                         
   7  -8   3          3.08          3.26         0.42 o                         
  -8  -7   3          2.93          3.87         0.51 o                         
  -7  -7   3          2.41          2.77         0.44 o                         
  -6  -7   3         17.33         22.85         0.92 o                         
  -5  -7   3          2.42          0.98         0.30 o                         
  -4  -7   3        120.41        137.85         2.97 o                         
  -3  -7   3          3.63          5.50         0.31 o                         
  -2  -7   3        120.61        107.13         3.08 o                         
  -1  -7   3        307.55        328.86         4.14 o                         
   0  -7   3         25.55         22.37         0.57 o                         
   1  -7   3          5.85          4.33         0.52 o                         
   2  -7   3        102.93         98.59         1.53 o                         
   3  -7   3        165.82        166.08         2.33 o                         
   4  -7   3        204.13        190.52         2.64 o                         
   5  -7   3        136.91        137.36         2.55 o                         
   6  -7   3         68.60         63.64         1.49 o                         
   7  -7   3          0.12          0.21         0.24 o                         
  -9  -6   3         64.86         76.19         2.01 o                         
  -8  -6   3         28.57         27.10         1.07 o                         
  -7  -6   3         46.72         41.15         1.27 o                         
  -6  -6   3        203.84        197.88         3.56 o                         
  -5  -6   3          9.36          5.34         0.33 o                         
  -4  -6   3          5.79          5.35         0.30 o                         
  -3  -6   3          0.04          0.11         0.10 o                         
  -2  -6   3        191.25        162.34         2.21 o                         
  -1  -6   3         66.64         85.74         1.31 o                         
   0  -6   3         40.57         42.13         0.78 o                         
   1  -6   3          9.35          8.41         0.32 o                         
   2  -6   3         59.81         59.11         0.82 o                         
   3  -6   3         15.16         15.36         0.62 o                         
   4  -6   3        118.23        111.88         1.43 o                         
   5  -6   3         37.83         38.12         0.82 o                         
   6  -6   3         24.85         25.90         0.59 o                         
   7  -6   3         57.74         60.72         1.22 o                         
   8  -6   3         11.58         11.51         0.90 o                         
   9  -6   3         10.58         11.30         0.98 o                         
 -10  -5   3          1.47          0.72         0.54 o                         
  -9  -5   3          5.24          4.36         0.43 o                         
  -8  -5   3         75.97         87.73         2.03 o                         
  -7  -5   3         43.02         42.41         1.00 o                         
  -6  -5   3         52.87         52.01         1.06 o                         
  -5  -5   3        223.03        235.90         3.17 o                         
  -4  -5   3         42.87         37.45         0.62 o                         
  -3  -5   3        424.50        430.64         4.47 o                         
  -2  -5   3        571.82        615.55         6.93 o                         
  -1  -5   3        606.17        660.61         6.66 o                         
   0  -5   3         15.71         17.89         0.43 o                         
   1  -5   3        236.01        245.62         2.61 o                         
   2  -5   3         18.14         18.48         0.55 o                         
   3  -5   3         84.34         84.58         1.09 o                         
   4  -5   3        476.79        465.21         4.86 o                         
   5  -5   3         76.11         69.13         1.45 o                         
   6  -5   3         60.43         58.72         0.95 o                         
   7  -5   3         21.47         23.47         0.86 o                         
   8  -5   3          5.73          5.41         0.51 o                         
   9  -5   3          0.35          0.37         0.28 o                         
  10  -5   3         38.14         41.18         1.96 o                         
 -10  -4   3         54.74         57.53         2.08 o                         
  -9  -4   3         27.01         29.74         0.89 o                         
  -8  -4   3         11.80         10.68         0.51 o                         
  -7  -4   3         81.46         68.81         1.31 o                         
  -6  -4   3         13.00         11.77         0.62 o                         
  -5  -4   3        162.41        177.77         2.47 o                         
  -4  -4   3          0.01          0.70         0.11 o                         
  -3  -4   3        130.21        151.57         1.71 o                         
  -2  -4   3        644.38        733.33         7.34 o                         
  -1  -4   3        461.65        425.32         6.02 o                         
   0  -4   3         36.09         27.20         0.52 o                         
   1  -4   3        938.42        897.69         8.94 o                         
   2  -4   3         15.83         21.19         0.37 o                         
   3  -4   3         21.84         21.76         0.41 o                         
   4  -4   3        486.33        468.71         4.87 o                         
   5  -4   3         80.51         76.45         1.07 o                         
   6  -4   3        217.69        219.92         2.55 o                         
   7  -4   3         39.37         37.79         1.12 o                         
   8  -4   3         73.39         74.48         1.80 o                         
   9  -4   3         25.09         29.73         1.12 o                         
  10  -4   3         33.48         37.70         1.35 o                         
 -10  -3   3         38.06         45.33         1.17 o                         
  -9  -3   3         89.45         88.28         1.67 o                         
  -8  -3   3          1.61          2.39         0.30 o                         
  -7  -3   3        247.13        234.87         3.98 o                         
  -6  -3   3         61.38         55.58         1.29 o                         
  -5  -3   3        486.82        501.95         7.50 o                         
  -4  -3   3        234.88        246.67         3.01 o                         
  -3  -3   3         12.72          9.73         0.23 o                         
  -2  -3   3          2.74          8.46         0.37 o                         
  -1  -3   3         94.11        107.34         1.19 o                         
   0  -3   3         11.26         13.39         0.31 o                         
   1  -3   3       1414.63       1466.83        14.45 o                         
   2  -3   3        125.58        101.12         1.17 o                         
   3  -3   3         70.37         68.26         0.88 o                         
   4  -3   3         11.51         10.05         0.29 o                         
   5  -3   3          0.40          0.15         0.11 o                         
   6  -3   3        699.53        725.39         7.46 o                         
   7  -3   3         58.41         58.40         2.84 o                         
   8  -3   3         21.41         19.67         0.86 o                         
   9  -3   3          0.28          0.43         0.34 o                         
  10  -3   3         19.14         22.98         1.07 o                         
 -10  -2   3          0.94          0.70         0.28 o                         
  -9  -2   3          8.21          8.78         0.66 o                         
  -8  -2   3          1.34          1.32         0.37 o                         
  -7  -2   3         46.18         45.02         0.97 o                         
  -6  -2   3        117.67         97.63         1.55 o                         
  -5  -2   3         24.93         21.54         0.55 o                         
  -4  -2   3        276.63        279.50         3.50 o                         
  -3  -2   3        171.13        182.57         1.96 o                         
  -2  -2   3        526.79        563.70         5.98 o                         
  -1  -2   3         72.72         63.94         1.07 o                         
   0  -2   3          6.67          6.24         0.15 o                         
   1  -2   3        467.94        482.77         4.85 o                         
   2  -2   3         87.24        106.06         1.20 o                         
   3  -2   3        137.41        153.29         1.71 o                         
   4  -2   3        437.65        429.29         4.45 o                         
   5  -2   3          3.44          5.31         0.23 o                         
   6  -2   3         61.47         57.74         1.38 o                         
   7  -2   3         26.41         22.48         0.88 o                         
   8  -2   3          7.46          5.73         0.53 o                         
   9  -2   3        111.59        116.49         3.15 o                         
  10  -2   3          3.72          5.41         0.61 o                         
 -11  -1   3         17.79         19.79         1.36 o                         
 -10  -1   3         24.02         24.73         0.82 o                         
  -9  -1   3          8.19          8.68         0.53 o                         
  -8  -1   3         68.52         65.10         1.28 o                         
  -7  -1   3        143.66        125.30         2.75 o                         
  -6  -1   3         18.12         20.80         0.71 o                         
  -5  -1   3        225.27        216.48         2.84 o                         
  -4  -1   3         42.61         50.28         0.84 o                         
  -3  -1   3        218.69        260.13         2.71 o                         
  -2  -1   3        253.07        264.47         2.72 o                         
  -1  -1   3          8.79         13.43         0.24 o                         
   0  -1   3        944.11        971.05         9.59 o                         
   1  -1   3         64.99         65.74         1.46 o                         
   2  -1   3       1925.59       2177.02        21.62 o                         
   3  -1   3        689.61        763.45         7.64 o                         
   4  -1   3        151.85        147.87         1.69 o                         
   5  -1   3        187.17        169.39         4.42 o                         
   6  -1   3          1.52          0.52         0.24 o                         
   7  -1   3        964.14        986.28        14.57 o                         
   8  -1   3         25.97         26.39         1.01 o                         
   9  -1   3         33.74         38.20         2.13 o                         
  10  -1   3         30.38         29.12         1.87 o                         
 -10   0   3         31.83         32.61         0.94 o                         
  -9   0   3         15.25         16.05         0.62 o                         
  -8   0   3        261.01        245.98         3.98 o                         
  -7   0   3         78.91         68.91         1.24 o                         
  -6   0   3        385.87        371.53         4.93 o                         
  -5   0   3        188.71        206.96         2.71 o                         
  -4   0   3        445.67        484.10         4.93 o                         
  -3   0   3        301.87        290.80         3.02 o                         
  -2   0   3        796.62        814.75         8.08 o                         
  -1   0   3       1609.40       1755.10        20.92 o                         
   0   0   3          0.93          0.49         0.08 o                         
   1   0   3         19.49          9.08         0.25 o                         
   2   0   3       2674.91       2907.91        31.34 o                         
   3   0   3        105.72        119.15         1.37 o                         
   4   0   3        366.87        372.13         3.89 o                         
   5   0   3          4.22          3.88         0.30 o                         
   6   0   3         27.26         27.45         0.92 o                         
   7   0   3          9.34          8.29         0.58 o                         
   8   0   3          5.21          4.86         0.51 o                         
   9   0   3        102.10        110.01         2.52 o                         
 -11   1   3         10.93         12.59         1.13 o                         
 -10   1   3          0.14          0.05         0.28 o                         
  -9   1   3          6.37          7.75         0.46 o                         
  -8   1   3         10.00          9.14         0.46 o                         
  -7   1   3         97.98         85.69         2.21 o                         
  -6   1   3          0.17          0.70         0.33 o                         
  -5   1   3         17.22         16.43         0.35 o                         
  -4   1   3         32.00         51.31         0.70 o                         
  -3   1   3         72.31        100.66         1.16 o                         
  -2   1   3        560.39        591.30         5.93 o                         
  -1   1   3        255.08        269.88         2.78 o                         
   0   1   3          1.55          0.37         0.13 o                         
   1   1   3          5.59          5.09         0.15 o                         
   2   1   3         15.93         25.45         0.41 o                         
   3   1   3         61.79         48.17         0.85 o                         
   4   1   3        427.88        413.00         4.31 o                         
   5   1   3        298.39        289.43         3.69 o                         
   6   1   3         96.47         85.51         1.87 o                         
   7   1   3          9.70         12.95         0.69 o                         
   8   1   3        161.97        152.35         3.07 o                         
   9   1   3         29.49         28.43         1.15 o                         
 -11   2   3          0.00          0.00         0.47 o                         
 -10   2   3         74.75         76.03         2.30 o                         
  -9   2   3         12.13         10.04         0.64 o                         
  -8   2   3         18.85         20.60         0.82 o                         
  -7   2   3         32.97         33.92         1.01 o                         
  -6   2   3         84.10         79.38         1.61 o                         
  -5   2   3         92.26         86.40         1.25 o                         
  -4   2   3         11.42          8.89         0.25 o                         
  -3   2   3        608.59        643.73         7.48 o                         
  -2   2   3         71.27         89.36         1.26 o                         
  -1   2   3         42.17         35.83         0.49 o                         
   0   2   3        380.44        371.10         3.80 o                         
   1   2   3          1.47          1.33         0.23 o                         
   2   2   3         59.42         55.91         0.75 o                         
   3   2   3         17.90         13.82         0.61 o                         
   4   2   3          0.69          0.55         0.50 o                         
   5   2   3          1.73          3.54         0.60 o                         
   6   2   3        262.70        244.78         5.49 o                         
   7   2   3          6.78          7.90         0.56 o                         
   8   2   3          0.02          0.06         0.28 o                         
   9   2   3         14.54         15.67         0.95 o                         
 -10   3   3          2.36          3.31         0.80 o                         
  -9   3   3         21.86         21.67         2.17 o                         
  -8   3   3         27.72         26.53         0.95 o                         
  -7   3   3        137.81        127.30         3.16 o                         
  -6   3   3          1.85          0.84         0.24 o                         
  -5   3   3         74.80         86.41         1.34 o                         
  -4   3   3         38.71         38.43         0.78 o                         
  -3   3   3        421.02        440.63         5.26 o                         
  -2   3   3        452.52        431.92         5.14 o                         
  -1   3   3        285.11        300.40         3.65 o                         
   0   3   3         14.72         14.47         0.30 o                         
   1   3   3        205.57        192.65         4.15 o                         
   2   3   3        300.16        322.75         3.42 o                         
   3   3   3        374.76        353.74         3.76 o                         
   4   3   3        250.65        259.77         3.36 o                         
   5   3   3          0.34          0.87         0.29 o                         
   6   3   3         42.45         37.06         1.21 o                         
   7   3   3          3.16          3.68         0.46 o                         
   8   3   3         38.95         35.39         1.26 o                         
   9   3   3         86.53         97.77         2.42 o                         
 -10   4   3         26.62         31.76         1.19 o                         
  -9   4   3         22.13         23.29         0.97 o                         
  -8   4   3          4.49          5.49         0.57 o                         
  -7   4   3        147.20        129.87         2.53 o                         
  -6   4   3        203.63        189.92         2.62 o                         
  -5   4   3          4.39          6.54         0.34 o                         
  -4   4   3          1.94          2.71         0.23 o                         
  -3   4   3        345.63        340.37         4.19 o                         
  -2   4   3          0.04          0.10         0.11 o                         
  -1   4   3         64.68         58.08         1.00 o                         
   0   4   3        114.34         89.53         1.31 o                         
   1   4   3        222.30        225.48         2.49 o                         
   2   4   3         35.25         40.27         0.66 o                         
   3   4   3         94.28         92.16         1.48 o                         
   4   4   3        165.95        160.10         2.61 o                         
   5   4   3        127.88        116.26         2.31 o                         
   6   4   3        196.13        190.59         3.49 o                         
   7   4   3          6.36          3.79         0.49 o                         
   8   4   3         10.55         10.77         0.77 o                         
 -10   5   3          0.01          0.97         0.59 o                         
  -9   5   3          4.96          4.96         0.53 o                         
  -8   5   3         12.29         12.63         0.71 o                         
  -7   5   3         35.08         38.50         2.41 o                         
  -6   5   3          3.04          2.77         0.27 o                         
  -5   5   3         48.56         52.19         1.02 o                         
  -4   5   3        163.47        158.59         2.25 o                         
  -3   5   3         73.08         81.17         1.32 o                         
  -2   5   3         82.91         72.04         3.29 o                         
  -1   5   3         29.06         19.90         1.05 o                         
   0   5   3         42.70         43.82         0.84 o                         
   1   5   3        383.86        365.41         3.90 o                         
   2   5   3          6.46          6.05         0.27 o                         
   3   5   3        176.35        171.42         5.29 o                         
   4   5   3         25.05         24.87         0.67 o                         
   5   5   3         17.25         18.20         0.77 o                         
   6   5   3        131.23        135.81         2.74 o                         
   7   5   3         13.38         13.76         0.77 o                         
   8   5   3         19.30         24.74         1.09 o                         
  -9   6   3          3.77          3.39         0.50 o                         
  -8   6   3         22.23         23.66         1.21 o                         
  -7   6   3         11.12         10.79         0.66 o                         
  -6   6   3          4.06          4.78         0.47 o                         
  -5   6   3          8.24          7.04         0.70 o                         
  -4   6   3         12.72          9.52         0.59 o                         
  -3   6   3          0.43          0.16         0.15 o                         
  -2   6   3          0.11          0.48         0.17 o                         
  -1   6   3         38.09         35.91         1.42 o                         
   0   6   3          6.27          7.21         0.36 o                         
   1   6   3        136.88        133.13         1.95 o                         
   2   6   3          3.33          4.38         0.37 o                         
   3   6   3          9.79          8.79         0.69 o                         
   4   6   3         21.31         23.22         0.68 o                         
   5   6   3         16.84         15.18         0.73 o                         
   6   6   3         25.86         27.05         1.04 o                         
   7   6   3          7.64          8.64         0.67 o                         
  -9   7   3          2.19          2.78         0.68 o                         
  -8   7   3          9.35          8.05         0.65 o                         
  -7   7   3         73.53         77.61         1.95 o                         
  -6   7   3          2.46          2.05         0.28 o                         
  -5   7   3         48.18         44.15         1.00 o                         
  -4   7   3        111.00        110.57         2.60 o                         
  -3   7   3          0.00          0.76         0.21 o                         
  -2   7   3          0.38          0.24         0.18 o                         
  -1   7   3         13.50         11.08         0.45 o                         
   0   7   3          1.84          2.00         0.25 o                         
   1   7   3         59.44         54.92         1.08 o                         
   2   7   3          8.66          8.91         0.42 o                         
   3   7   3          4.18          4.49         0.55 o                         
   4   7   3          9.96         10.02         0.83 o                         
   5   7   3         18.99         19.21         1.18 o                         
   6   7   3          2.55          3.36         0.67 o                         
  -7   8   3         46.30         44.46         2.08 o                         
  -6   8   3          0.02          0.22         0.31 o                         
  -5   8   3          2.90          3.33         0.34 o                         
  -4   8   3          7.56          8.90         0.47 o                         
  -3   8   3         20.90         18.87         0.82 o                         
  -2   8   3          8.72          8.03         0.57 o                         
  -1   8   3        145.96        142.26         4.04 o                         
   0   8   3          0.89          0.42         0.26 o                         
   1   8   3          0.59          0.04         0.26 o                         
   2   8   3         18.10         19.90         0.82 o                         
   3   8   3         20.24         19.22         1.16 o                         
  -6   9   3         19.54         18.03         0.90 o                         
  -5   9   3          5.99          5.76         0.57 o                         
  -4   9   3          1.14          1.76         0.59 o                         
  -3   9   3          0.23          0.27         0.28 o                         
  -2   9   3          0.34          0.90         0.34 o                         
  -1   9   3          0.06         -0.24         0.24 o                         
   0   9   3          1.29          0.87         0.84 o                         
   1   9   3          2.60          2.96         0.48 o                         
   2   9   3          0.29         -0.10         0.39 o                         
   3   9   3          1.81          2.94         0.64 o                         
  -4  10   3          0.35         -0.01         0.31 o                         
  -3  10   3          7.73          7.05         0.86 o                         
  -2  10   3          0.21          0.19         0.34 o                         
  -1  10   3          0.03         -0.16         0.29 o                         
   0  10   3         20.66         21.57         0.95 o                         
   1  10   3          0.07          0.26         0.33 o                         
   2  10   3         19.65         20.40         1.32 o                         
  -2 -12   4          0.50          0.24         0.30 o                         
  -1 -12   4         30.84         38.94         2.17 o                         
   0 -12   4         33.84         37.45         1.29 o                         
   1 -12   4         36.01         41.04         1.47 o                         
   2 -12   4         28.72         27.75         1.11 o                         
   3 -12   4         53.38         57.37         1.69 o                         
   4 -12   4          9.97         12.71         1.22 o                         
  -5 -11   4          7.09         10.03         1.05 o                         
  -4 -11   4          1.36          3.26         0.50 o                         
  -3 -11   4          4.27          5.90         0.86 o                         
  -2 -11   4          2.30          1.38         0.36 o                         
  -1 -11   4         60.64         63.01         1.64 o                         
   0 -11   4          1.06          2.35         0.65 o                         
   1 -11   4          5.90          7.25         0.85 o                         
   2 -11   4         19.59         21.84         0.95 o                         
   3 -11   4         35.20         36.44         1.24 o                         
   4 -11   4         22.07         22.74         1.16 o                         
   5 -11   4          0.36          0.51         0.33 o                         
   6 -11   4          0.11          0.08         0.29 o                         
  -6 -10   4          0.04          0.01         0.31 o                         
  -5 -10   4         44.44         45.73         1.44 o                         
  -4 -10   4          1.40          1.19         0.36 o                         
  -3 -10   4          0.51          2.46         0.42 o                         
  -2 -10   4        102.04         98.00         1.70 o                         
  -1 -10   4          1.92          0.25         0.20 o                         
   0 -10   4         57.10         55.01         1.43 o                         
   1 -10   4         20.20         18.43         0.80 o                         
   2 -10   4         41.66         44.31         1.63 o                         
   3 -10   4         76.09         71.33         3.00 o                         
   4 -10   4          0.10          0.93         0.51 o                         
   5 -10   4          5.78          5.23         0.52 o                         
   6 -10   4          2.55          2.18         0.40 o                         
   7 -10   4         36.17         44.04         1.93 o                         
  -7  -9   4          3.94          6.50         1.70 o                         
  -6  -9   4          1.15          0.97         0.36 o                         
  -5  -9   4          0.00          0.63         0.54 o                         
  -4  -9   4          4.69          6.31         0.55 o                         
  -3  -9   4         23.67         18.73         0.62 o                         
  -2  -9   4         84.82         86.66         1.49 o                         
  -1  -9   4          2.86          1.81         0.25 o                         
   0  -9   4          1.57          0.43         0.19 o                         
   1  -9   4          5.47          7.02         0.39 o                         
   2  -9   4        340.47        339.16         7.91 o                         
   3  -9   4          1.09          0.48         0.27 o                         
   4  -9   4          0.30          0.14         0.24 o                         
   5  -9   4          3.71          4.42         0.46 o                         
   6  -9   4         21.31         21.49         1.61 o                         
   7  -9   4          0.24          0.65         0.43 o                         
  -8  -8   4          3.03          4.25         0.77 o                         
  -7  -8   4         31.01         27.79         1.21 o                         
  -6  -8   4          2.71          1.68         0.40 o                         
  -5  -8   4         22.54         27.92         1.58 o                         
  -4  -8   4        302.71        309.25         5.13 o                         
  -3  -8   4        297.64        254.45         3.40 o                         
  -2  -8   4         70.83         84.27         1.41 o                         
  -1  -8   4          0.00          0.53         0.19 o                         
   0  -8   4         22.30         19.95         0.57 o                         
   1  -8   4         13.95         16.37         0.52 o                         
   2  -8   4          1.10          1.12         0.34 o                         
   3  -8   4        351.73        347.40         4.46 o                         
   4  -8   4         98.63         88.65         1.52 o                         
   5  -8   4          2.99          2.38         0.35 o                         
   6  -8   4          8.22          8.81         0.57 o                         
   7  -8   4          4.94          4.89         0.65 o                         
  -9  -7   4         11.67         17.29         1.28 o                         
  -8  -7   4          3.96          3.79         0.51 o                         
  -7  -7   4          0.39          0.12         0.28 o                         
  -6  -7   4         14.73         17.29         0.80 o                         
  -5  -7   4         47.01         37.04         1.13 o                         
  -4  -7   4          7.43          8.08         0.51 o                         
  -3  -7   4        249.95        236.31         3.13 o                         
  -2  -7   4        267.21        271.34         3.50 o                         
  -1  -7   4         17.04         13.51         0.45 o                         
   0  -7   4          7.58          5.78         0.38 o                         
   1  -7   4         56.22         56.13         1.02 o                         
   2  -7   4         11.20         10.23         0.40 o                         
   3  -7   4        391.61        389.27         4.87 o                         
   4  -7   4         28.12         28.90         0.72 o                         
   5  -7   4         69.47         70.61         1.29 o                         
   6  -7   4        124.07        129.58         2.03 o                         
   7  -7   4          5.08          4.95         0.62 o                         
  -9  -6   4          1.40          1.37         0.40 o                         
  -8  -6   4          0.32          0.97         0.34 o                         
  -7  -6   4         34.55         35.72         1.16 o                         
  -6  -6   4        273.07        287.51         4.85 o                         
  -5  -6   4         83.84         90.85         1.93 o                         
  -4  -6   4         10.16         10.58         0.53 o                         
  -3  -6   4        135.77        154.01         2.12 o                         
  -2  -6   4        815.18        858.50        10.04 o                         
  -1  -6   4          3.52          1.62         0.19 o                         
   0  -6   4       1049.31       1085.36        12.58 o                         
   1  -6   4         40.16         41.02         0.79 o                         
   2  -6   4         29.19         26.42         0.61 o                         
   3  -6   4         78.25         81.73         1.32 o                         
   4  -6   4         11.94         14.96         0.62 o                         
   5  -6   4        546.03        563.63         5.92 o                         
   6  -6   4         38.58         37.62         0.74 o                         
   7  -6   4         23.92         27.21         0.96 o                         
   8  -6   4          1.76          1.48         0.37 o                         
   9  -6   4         48.53         55.70         2.22 o                         
 -10  -5   4         48.17         50.99         2.23 o                         
  -9  -5   4         40.02         47.17         1.36 o                         
  -8  -5   4          8.51          7.81         0.47 o                         
  -7  -5   4         45.75         39.64         0.95 o                         
  -6  -5   4          5.99          6.38         0.38 o                         
  -5  -5   4        121.50        132.28         1.96 o                         
  -4  -5   4         90.86         78.67         1.26 o                         
  -3  -5   4          1.32          4.07         0.19 o                         
  -2  -5   4        115.86        131.84         1.58 o                         
  -1  -5   4        133.22        144.84         1.94 o                         
   0  -5   4         64.56         57.71         1.04 o                         
   1  -5   4          0.13          0.10         0.06 o                         
   2  -5   4        294.32        275.93         2.95 o                         
   3  -5   4         14.23          7.74         0.26 o                         
   4  -5   4         49.76         48.68         0.77 o                         
   5  -5   4        738.67        781.60         8.01 o                         
   6  -5   4          7.56          7.78         0.40 o                         
   7  -5   4          5.95          6.30         0.83 o                         
   8  -5   4          0.61          0.58         0.32 o                         
   9  -5   4          1.00          2.95         0.48 o                         
 -10  -4   4         31.76         37.92         1.22 o                         
  -9  -4   4         46.67         46.63         1.14 o                         
  -8  -4   4          8.06          9.89         0.51 o                         
  -7  -4   4        269.99        269.39         3.67 o                         
  -6  -4   4          5.26          4.66         0.32 o                         
  -5  -4   4          6.72          6.07         0.32 o                         
  -4  -4   4       1579.57       1617.55        16.01 o                         
  -3  -4   4         60.10         61.37         1.11 o                         
  -2  -4   4        177.78        196.68         2.32 o                         
  -1  -4   4        223.45        231.35         2.45 o                         
   0  -4   4        956.87       1109.26        12.74 o                         
   1  -4   4        233.39        262.47         2.76 o                         
   2  -4   4         10.15         14.99         0.32 o                         
   3  -4   4        604.19        646.63         6.57 o                         
   4  -4   4         44.43         50.18         0.77 o                         
   5  -4   4          0.05         -0.07         0.17 o                         
   6  -4   4         28.14         25.34         0.67 o                         
   7  -4   4          0.20          0.27         0.25 o                         
   8  -4   4         30.84         31.46         1.12 o                         
   9  -4   4          3.85          4.50         0.56 o                         
  10  -4   4         13.02         13.67         1.24 o                         
 -10  -3   4          0.48          0.74         0.28 o                         
  -9  -3   4          1.82          2.77         0.40 o                         
  -8  -3   4         18.21         19.47         0.66 o                         
  -7  -3   4         60.46         64.97         1.24 o                         
  -6  -3   4        463.34        459.12         5.73 o                         
  -5  -3   4        115.12        119.39         2.56 o                         
  -4  -3   4        220.55        214.17         2.33 o                         
  -3  -3   4        135.96        141.78         1.59 o                         
  -2  -3   4         63.42         54.75         0.71 o                         
  -1  -3   4       1818.61       2032.94        20.21 o                         
   0  -3   4          2.06          2.88         0.16 o                         
   1  -3   4       1160.07       1209.09        11.95 o                         
   2  -3   4        153.10        162.81         1.79 o                         
   3  -3   4        522.38        563.42         5.74 o                         
   4  -3   4         17.85         21.10         0.43 o                         
   5  -3   4         55.14         60.15         2.71 o                         
   6  -3   4        404.94        393.16         4.94 o                         
   7  -3   4         11.26          9.27         0.86 o                         
   8  -3   4        161.51        167.71         3.24 o                         
   9  -3   4         42.95         47.42         1.56 o                         
 -10  -2   4          2.85          4.14         0.42 o                         
  -9  -2   4          6.41          6.00         0.43 o                         
  -8  -2   4         12.02         10.23         0.50 o                         
  -7  -2   4         11.82         10.30         1.22 o                         
  -6  -2   4         41.00         39.56         0.84 o                         
  -5  -2   4         74.16         85.74         1.35 o                         
  -4  -2   4         12.20         13.08         0.38 o                         
  -3  -2   4        527.96        572.84         5.88 o                         
  -2  -2   4        566.85        656.88         6.57 o                         
  -1  -2   4          0.66          1.20         0.10 o                         
   0  -2   4        489.36        498.31         5.72 o                         
   1  -2   4       2216.57       2394.18        33.89 o                         
   2  -2   4        390.76        377.09         3.87 o                         
   3  -2   4        211.39        219.20         2.37 o                         
   4  -2   4        112.32        126.63         1.50 o                         
   5  -2   4        204.49        203.81         2.73 o                         
   6  -2   4         31.09         27.05         0.70 o                         
   7  -2   4        242.33        244.06         8.10 o                         
   8  -2   4         35.03         36.65         1.76 o                         
   9  -2   4          0.83          0.96         0.37 o                         
 -11  -1   4         59.28         64.16         2.60 o                         
 -10  -1   4          1.18          1.35         0.28 o                         
  -9  -1   4         19.71         20.90         0.71 o                         
  -8  -1   4        457.19        440.21         5.64 o                         
  -7  -1   4         31.66         24.30         0.95 o                         
  -6  -1   4        228.74        215.11         3.09 o                         
  -5  -1   4        105.66        108.38         2.04 o                         
  -4  -1   4          0.10          1.18         0.48 o                         
  -3  -1   4         66.92         69.81         0.87 o                         
  -2  -1   4        405.11        462.39         4.67 o                         
  -1  -1   4        664.10        721.68         7.18 o                         
   0  -1   4          9.61          8.16         0.19 o                         
   1  -1   4        316.32        376.36         4.46 o                         
   2  -1   4       1591.25       1702.91        19.37 o                         
   3  -1   4        248.62        257.27         2.74 o                         
   4  -1   4        146.65        160.07         2.18 o                         
   5  -1   4         90.89         75.75         1.26 o                         
   6  -1   4          8.69          7.21         0.51 o                         
   7  -1   4        259.28        271.26         4.65 o                         
   8  -1   4         59.09         54.02         1.66 o                         
   9  -1   4         15.35         15.56         1.85 o                         
 -11   0   4          3.91          4.62         0.85 o                         
 -10   0   4          0.64          0.70         0.34 o                         
  -9   0   4          0.36          0.01         0.20 o                         
  -8   0   4          0.53          0.06         0.21 o                         
  -7   0   4         94.21         94.38         1.55 o                         
  -6   0   4          0.01          0.21         0.26 o                         
  -5   0   4        283.74        269.17         3.43 o                         
  -4   0   4         35.80         35.19         0.91 o                         
  -3   0   4         36.29         32.53         0.56 o                         
  -2   0   4       1686.68       1753.95        17.42 o                         
  -1   0   4         26.26         26.85         0.46 o                         
   0   0   4         21.47         22.94         0.36 o                         
   1   0   4        130.38        145.47         1.59 o                         
   2   0   4       1271.79       1415.49        16.15 o                         
   3   0   4        972.05       1172.17        11.69 o                         
   4   0   4        154.99        140.60         1.97 o                         
   5   0   4       1017.30       1003.21        11.73 o                         
   6   0   4          6.31          3.39         0.41 o                         
   7   0   4         62.30         59.11         1.56 o                         
   8   0   4          0.66          1.22         0.38 o                         
   9   0   4          0.03          0.38         0.53 o                         
 -11   1   4          1.03          1.00         0.59 o                         
 -10   1   4         55.23         58.26         1.65 o                         
  -9   1   4          0.36          0.26         0.26 o                         
  -8   1   4        187.12        174.56         3.19 o                         
  -7   1   4          1.31          1.97         0.31 o                         
  -6   1   4         43.78         36.46         1.20 o                         
  -5   1   4         36.95         41.43         0.64 o                         
  -4   1   4         90.85         85.78         1.07 o                         
  -3   1   4        549.17        598.87         6.05 o                         
  -2   1   4         10.91         11.83         0.29 o                         
  -1   1   4         38.42         30.07         0.46 o                         
   0   1   4          6.37         13.25         0.33 o                         
   1   1   4        375.24        443.54         4.53 o                         
   2   1   4        327.13        370.50         3.84 o                         
   3   1   4        110.11        126.52         1.75 o                         
   4   1   4        469.51        465.69         7.03 o                         
   5   1   4        318.34        331.34         5.33 o                         
   6   1   4          5.40          3.62         0.42 o                         
   7   1   4          0.76          0.70         0.30 o                         
   8   1   4        117.32        119.07         3.16 o                         
   9   1   4         46.13         50.46         1.61 o                         
 -10   2   4         31.96         33.28         1.22 o                         
  -9   2   4         14.99         16.99         0.81 o                         
  -8   2   4          0.00          0.38         0.35 o                         
  -7   2   4         50.92         55.77         1.38 o                         
  -6   2   4         58.07         59.18         1.37 o                         
  -5   2   4        103.47         96.94         1.72 o                         
  -4   2   4         21.88         20.90         0.40 o                         
  -3   2   4          1.50          2.14         0.12 o                         
  -2   2   4         27.92         20.32         0.46 o                         
  -1   2   4          0.04          0.70         0.09 o                         
   0   2   4         79.97         77.26         0.98 o                         
   1   2   4        944.40        977.96         9.76 o                         
   2   2   4        302.99        345.45         3.63 o                         
   3   2   4        132.28        136.99         1.93 o                         
   4   2   4        663.55        641.51         7.66 o                         
   5   2   4        201.37        209.63         3.52 o                         
   6   2   4        140.84        137.12         2.70 o                         
   7   2   4          2.68          1.04         0.33 o                         
   8   2   4         41.18         39.16         1.35 o                         
 -10   3   4         44.88         50.89         1.55 o                         
  -9   3   4         11.99         12.19         0.92 o                         
  -8   3   4          0.54          1.23         0.31 o                         
  -7   3   4          1.20          1.38         0.30 o                         
  -6   3   4         75.53         70.03         3.28 o                         
  -5   3   4         75.10         72.16         1.20 o                         
  -4   3   4          0.32          0.03         0.11 o                         
  -3   3   4        294.90        307.77         3.82 o                         
  -2   3   4        123.30        159.44         2.66 o                         
  -1   3   4         20.22         20.57         0.52 o                         
   0   3   4          6.11          8.06         0.24 o                         
   1   3   4        167.49        169.63         1.93 o                         
   2   3   4         43.72         38.06         0.63 o                         
   3   3   4         19.97         13.82         0.46 o                         
   4   3   4        570.98        532.90         6.49 o                         
   5   3   4         12.45          9.43         0.44 o                         
   6   3   4         53.42         47.78         1.35 o                         
   7   3   4         40.31         36.33         1.23 o                         
   8   3   4          6.14          5.38         0.63 o                         
 -10   4   4          5.11          4.71         0.57 o                         
  -9   4   4         22.71         23.41         0.99 o                         
  -8   4   4          5.06          5.91         0.52 o                         
  -7   4   4        126.38        125.69         2.57 o                         
  -6   4   4          4.07          3.85         0.30 o                         
  -5   4   4         84.43         84.34         3.91 o                         
  -4   4   4        389.79        375.58         5.70 o                         
  -3   4   4         54.27         64.77         1.48 o                         
  -2   4   4          1.54          1.27         0.28 o                         
  -1   4   4        137.14        125.27         1.78 o                         
   0   4   4         99.76         97.70         1.46 o                         
   1   4   4        468.15        460.89         5.31 o                         
   2   4   4         21.27         21.40         0.47 o                         
   3   4   4          6.54          5.08         0.31 o                         
   4   4   4        104.99         99.63         1.61 o                         
   5   4   4         93.39         84.61         1.89 o                         
   6   4   4          2.76          2.75         0.40 o                         
   7   4   4         78.41         76.61         1.93 o                         
   8   4   4         19.60         22.16         1.05 o                         
  -9   5   4          0.33          0.16         0.27 o                         
  -8   5   4          0.12          0.19         0.27 o                         
  -7   5   4          5.22          4.42         0.47 o                         
  -6   5   4         36.93         39.28         0.90 o                         
  -5   5   4          0.04          0.06         0.16 o                         
  -4   5   4         48.85         42.34         1.23 o                         
  -3   5   4          8.16          8.17         0.63 o                         
  -2   5   4         12.52         16.39         0.56 o                         
  -1   5   4         57.96         50.43         1.41 o                         
   0   5   4        161.44        150.97         2.13 o                         
   1   5   4         37.51         34.38         0.75 o                         
   2   5   4         11.80         13.64         0.71 o                         
   3   5   4        319.68        312.71         4.05 o                         
   4   5   4        156.13        157.27         2.33 o                         
   5   5   4         24.25         19.87         0.83 o                         
   6   5   4         56.49         54.84         1.52 o                         
   7   5   4          4.55          5.14         0.58 o                         
  -9   6   4          9.75         10.18         0.73 o                         
  -8   6   4          0.10         -0.20         0.27 o                         
  -7   6   4         33.85         36.30         1.19 o                         
  -6   6   4         15.90         14.49         0.56 o                         
  -5   6   4          7.42          4.77         0.35 o                         
  -4   6   4         11.20          9.92         0.78 o                         
  -3   6   4         32.80         34.71         0.82 o                         
  -2   6   4          3.31          3.43         0.29 o                         
  -1   6   4         20.85         17.55         0.55 o                         
   0   6   4         13.46         10.85         0.43 o                         
   1   6   4         41.07         35.69         0.81 o                         
   2   6   4         14.40         12.99         0.84 o                         
   3   6   4         77.81         80.20         1.75 o                         
   4   6   4         19.64         19.42         0.84 o                         
   5   6   4          5.21          4.33         0.68 o                         
   6   6   4        124.08        128.69         2.72 o                         
   7   6   4         12.21         11.62         0.78 o                         
  -8   7   4         43.63         55.96         1.64 o                         
  -7   7   4          7.95          7.65         0.62 o                         
  -6   7   4         12.15         12.45         0.57 o                         
  -5   7   4          0.50          0.34         0.30 o                         
  -4   7   4         56.66         59.02         2.67 o                         
  -3   7   4         24.81         23.65         0.87 o                         
  -2   7   4          6.36          5.46         0.37 o                         
  -1   7   4        134.27        127.76         1.99 o                         
   0   7   4         18.68         16.68         0.57 o                         
   1   7   4         94.31         98.30         1.65 o                         
   2   7   4         19.74         17.27         0.74 o                         
   3   7   4          3.24          3.65         0.43 o                         
   4   7   4         30.96         31.40         1.51 o                         
   5   7   4          2.03          2.57         0.59 o                         
   6   7   4         17.38         21.48         1.38 o                         
  -7   8   4          0.04          0.48         0.31 o                         
  -6   8   4          8.74          9.53         0.53 o                         
  -5   8   4          8.48          7.31         0.46 o                         
  -4   8   4         18.63         20.85         1.09 o                         
  -3   8   4          1.64          1.17         0.26 o                         
  -2   8   4         22.82         22.40         0.71 o                         
  -1   8   4          0.12          0.30         0.21 o                         
   0   8   4         63.98         60.57         1.23 o                         
   1   8   4         25.09         26.61         0.77 o                         
   2   8   4          9.45          8.00         0.84 o                         
   3   8   4         47.28         48.81         1.96 o                         
  -6   9   4          0.03         -0.29         0.38 o                         
  -5   9   4          8.13          7.99         0.66 o                         
  -4   9   4          4.73          4.32         0.54 o                         
  -3   9   4          3.01          3.05         0.80 o                         
  -2   9   4         43.76         45.35         1.38 o                         
  -1   9   4          9.34          8.26         0.63 o                         
   0   9   4         20.25         20.45         0.89 o                         
   1   9   4         15.21         14.47         1.12 o                         
   2   9   4          3.92          3.73         0.72 o                         
   3   9   4          4.68          5.41         0.80 o                         
  -3  10   4          3.06          3.46         0.75 o                         
  -2  10   4          0.00         -0.22         0.44 o                         
  -1  10   4         37.57         38.62         1.91 o                         
  -2 -12   5         25.32         23.62         1.00 o                         
  -1 -12   5         33.27         35.67         1.24 o                         
   0 -12   5          3.18          1.73         0.41 o                         
   1 -12   5         59.37         60.54         2.28 o                         
   2 -12   5         10.50         10.18         1.36 o                         
   3 -12   5          6.35          8.37         0.69 o                         
   4 -12   5          2.05          3.19         0.75 o                         
  -5 -11   5         38.64         39.24         1.94 o                         
  -4 -11   5         34.31         25.27         1.57 o                         
  -3 -11   5          6.28          8.86         0.66 o                         
  -2 -11   5         34.90         31.84         1.25 o                         
  -1 -11   5         66.10         72.12         2.01 o                         
   0 -11   5          0.05          0.04         0.27 o                         
   1 -11   5         78.68         71.75         1.78 o                         
   2 -11   5         26.56         23.90         0.98 o                         
   3 -11   5         23.45         22.69         1.62 o                         
   4 -11   5          0.24          0.54         0.33 o                         
   5 -11   5         14.62         15.38         1.79 o                         
   6 -11   5          0.47          0.09         0.51 o                         
  -6 -10   5          2.41          2.65         0.49 o                         
  -5 -10   5          0.04          0.50         0.34 o                         
  -4 -10   5          4.69          1.93         0.38 o                         
  -3 -10   5        157.44        161.00         3.12 o                         
  -2 -10   5          8.17          5.62         0.61 o                         
  -1 -10   5         48.68         47.47         1.05 o                         
   0 -10   5         64.60         57.42         1.18 o                         
   1 -10   5          1.83          2.16         0.29 o                         
   2 -10   5         44.21         46.73         2.74 o                         
   3 -10   5         18.22         19.57         0.85 o                         
   4 -10   5         23.42         21.16         0.88 o                         
   5 -10   5          0.34          0.06         0.29 o                         
   6 -10   5          1.01          0.96         0.43 o                         
   7 -10   5          0.00          0.67         0.47 o                         
  -7  -9   5          1.20          2.27         0.45 o                         
  -6  -9   5          2.57          0.86         0.36 o                         
  -5  -9   5         24.02         29.53         1.10 o                         
  -4  -9   5          0.00          0.19         0.26 o                         
  -3  -9   5         24.96         18.20         0.61 o                         
  -2  -9   5        214.57        212.14         2.96 o                         
  -1  -9   5         20.54         26.05         2.33 o                         
   0  -9   5          8.55          8.97         0.44 o                         
   1  -9   5          0.01          0.27         0.24 o                         
   2  -9   5         35.41         39.85         0.93 o                         
   3  -9   5          9.55          9.89         0.47 o                         
   4  -9   5          6.23          7.25         0.53 o                         
   5  -9   5         39.05         36.26         1.14 o                         
   6  -9   5          1.19          1.78         0.50 o                         
   7  -9   5          3.58          4.06         0.69 o                         
  -8  -8   5          6.05          6.79         0.65 o                         
  -7  -8   5         26.03         31.92         1.18 o                         
  -6  -8   5          9.26          7.17         0.59 o                         
  -5  -8   5          1.67          3.64         0.90 o                         
  -4  -8   5        110.36        121.81         2.46 o                         
  -3  -8   5        110.32         98.25         1.60 o                         
  -2  -8   5        180.76        196.12         3.45 o                         
  -1  -8   5         11.54         11.23         0.44 o                         
   0  -8   5        215.27        214.79         2.93 o                         
   1  -8   5        285.69        299.24         4.73 o                         
   2  -8   5          7.34          6.86         0.50 o                         
   3  -8   5         52.11         58.64         1.14 o                         
   4  -8   5        331.38        331.23         4.32 o                         
   5  -8   5          1.37          1.52         0.26 o                         
   6  -8   5         16.99         19.25         0.84 o                         
   7  -8   5          7.26          7.24         0.79 o                         
  -9  -7   5          3.17          2.90         0.74 o                         
  -8  -7   5          7.00          5.20         0.56 o                         
  -7  -7   5         37.03         35.94         2.21 o                         
  -6  -7   5         52.85         56.18         1.52 o                         
  -5  -7   5         10.09         15.46         0.73 o                         
  -4  -7   5        276.66        289.40         4.79 o                         
  -3  -7   5        301.01        270.67         3.52 o                         
  -2  -7   5         35.87         30.20         0.70 o                         
  -1  -7   5         55.23         50.28         1.10 o                         
   0  -7   5          3.73          5.38         0.35 o                         
   1  -7   5          4.15          7.19         1.19 o                         
   2  -7   5         16.85         15.97         0.76 o                         
   3  -7   5          4.86          3.28         0.27 o                         
   4  -7   5        239.54        243.62         3.28 o                         
   5  -7   5          3.30          3.92         0.36 o                         
   6  -7   5          2.33          2.24         0.54 o                         
   7  -7   5         13.25         13.50         0.72 o                         
   8  -7   5          0.00          0.38         0.56 o                         
  -9  -6   5         36.99         44.96         1.47 o                         
  -8  -6   5          9.28          9.83         0.70 o                         
  -7  -6   5         13.89         17.55         0.81 o                         
  -6  -6   5          0.11          0.33         0.24 o                         
  -5  -6   5        385.28        349.50         7.07 o                         
  -4  -6   5         22.66         20.33         0.75 o                         
  -3  -6   5        404.89        390.42         4.82 o                         
  -2  -6   5        195.55        228.70         2.97 o                         
  -1  -6   5        496.67        615.15         7.32 o                         
   0  -6   5          0.00          0.09         0.13 o                         
   1  -6   5         26.17         19.69         0.52 o                         
   2  -6   5         89.62         87.83         1.37 o                         
   3  -6   5         93.55         89.37         3.48 o                         
   4  -6   5         82.50         75.48         1.29 o                         
   5  -6   5         20.24         15.97         0.70 o                         
   6  -6   5          0.34          0.07         0.24 o                         
   7  -6   5          0.09          0.30         0.46 o                         
   8  -6   5         13.73         14.62         1.18 o                         
   9  -6   5          0.78          0.91         0.61 o                         
 -10  -5   5          1.16         -0.30         0.44 o                         
  -9  -5   5          8.43          8.99         0.70 o                         
  -8  -5   5          3.16          1.49         0.27 o                         
  -7  -5   5        279.43        280.71         3.84 o                         
  -6  -5   5         19.08         22.03         0.64 o                         
  -5  -5   5         33.11         32.87         0.75 o                         
  -4  -5   5         72.20         79.16         1.27 o                         
  -3  -5   5          8.49         11.01         0.29 o                         
  -2  -5   5         74.35         57.15         0.77 o                         
  -1  -5   5        128.52        158.19         2.11 o                         
   0  -5   5       1183.23       1340.97        15.41 o                         
   1  -5   5         30.75         40.83         0.60 o                         
   2  -5   5        212.45        239.86         2.61 o                         
   3  -5   5         33.84         31.76         0.56 o                         
   4  -5   5        476.19        478.78         5.02 o                         
   5  -5   5        152.22        144.54         4.40 o                         
   6  -5   5         24.87         28.65         0.75 o                         
   7  -5   5        198.13        195.35         7.51 o                         
   8  -5   5         52.33         60.29         1.62 o                         
   9  -5   5         20.15         24.46         1.21 o                         
 -10  -4   5          1.33          1.45         0.33 o                         
  -9  -4   5         26.54         27.62         0.85 o                         
  -8  -4   5         22.14         21.03         0.84 o                         
  -7  -4   5         41.43         48.05         1.27 o                         
  -6  -4   5        113.52        104.93         1.69 o                         
  -5  -4   5         89.41        108.90         1.66 o                         
  -4  -4   5          0.53          1.89         0.15 o                         
  -3  -4   5         42.54         37.37         0.58 o                         
  -2  -4   5        586.71        676.22         6.81 o                         
  -1  -4   5         65.35         69.87         0.87 o                         
   0  -4   5        422.14        456.03         5.56 o                         
   1  -4   5          0.02          0.24         0.08 o                         
   2  -4   5        810.27        863.87         8.66 o                         
   3  -4   5         25.15         29.14         0.52 o                         
   4  -4   5          1.30          0.40         0.12 o                         
   5  -4   5          0.04          0.10         0.17 o                         
   6  -4   5        174.93        173.50         2.49 o                         
   7  -4   5          0.27          0.57         0.30 o                         
   8  -4   5          0.04          0.42         0.31 o                         
   9  -4   5         15.73         22.17         1.02 o                         
 -10  -3   5         50.45         48.74         1.49 o                         
  -9  -3   5         28.59         29.03         0.86 o                         
  -8  -3   5          7.21          5.37         0.69 o                         
  -7  -3   5         50.83         44.77         0.99 o                         
  -6  -3   5        127.21        126.34         1.92 o                         
  -5  -3   5          9.20          8.79         0.39 o                         
  -4  -3   5          9.51          5.92         0.22 o                         
  -3  -3   5        391.12        421.29         4.34 o                         
  -2  -3   5        714.56        911.30         9.08 o                         
  -1  -3   5        711.49        853.75         8.51 o                         
   0  -3   5        746.95        787.47         7.86 o                         
   1  -3   5        281.82        319.43         3.32 o                         
   2  -3   5         71.77         99.88         1.19 o                         
   3  -3   5        717.50        740.23         7.48 o                         
   4  -3   5          0.12          0.91         0.17 o                         
   5  -3   5         82.25         82.47         1.37 o                         
   6  -3   5        394.62        403.02         5.09 o                         
   7  -3   5         37.63         36.28         1.33 o                         
   8  -3   5         23.87         23.52         1.00 o                         
   9  -3   5          0.00         -0.09         0.37 o                         
 -10  -2   5          0.21          0.80         0.29 o                         
  -9  -2   5         15.20         17.82         0.67 o                         
  -8  -2   5        490.84        482.73         6.15 o                         
  -7  -2   5          8.56          8.14         0.42 o                         
  -6  -2   5        444.62        442.97         5.53 o                         
  -5  -2   5         40.10         42.08         0.99 o                         
  -4  -2   5         77.20         68.28         0.89 o                         
  -3  -2   5       2480.32       2826.76        34.86 o                         
  -2  -2   5        371.16        441.38         4.50 o                         
  -1  -2   5        217.01        222.90         2.36 o                         
   0  -2   5        217.17        218.56         2.32 o                         
   1  -2   5        375.54        377.11         3.87 o                         
   2  -2   5        232.27        323.95         3.38 o                         
   3  -2   5        844.00        876.35        10.20 o                         
   4  -2   5         68.07         55.99         1.54 o                         
   5  -2   5          6.64          4.36         0.30 o                         
   6  -2   5        192.11        166.54         5.33 o                         
   7  -2   5          4.77          3.07         0.44 o                         
   8  -2   5         21.91         23.96         1.01 o                         
   9  -2   5         30.45         37.13         1.34 o                         
 -10  -1   5          9.61          8.06         0.51 o                         
  -9  -1   5          0.09          0.62         0.50 o                         
  -8  -1   5          4.59          4.25         0.41 o                         
  -7  -1   5        260.08        274.73         3.68 o                         
  -6  -1   5         10.35          7.11         0.55 o                         
  -5  -1   5        164.61        174.35         3.87 o                         
  -4  -1   5         30.76         20.47         0.39 o                         
  -3  -1   5         12.62          5.89         0.21 o                         
  -2  -1   5         79.30         75.18         0.93 o                         
  -1  -1   5        706.44        772.25         7.71 o                         
   0  -1   5        257.03        232.84         2.46 o                         
   1  -1   5         79.39         77.27         1.38 o                         
   2  -1   5          4.12          3.58         0.21 o                         
   3  -1   5        120.57        107.22         1.57 o                         
   4  -1   5         12.91         12.76         0.43 o                         
   5  -1   5        189.81        191.89         2.65 o                         
   6  -1   5         58.96         64.36         1.57 o                         
   7  -1   5         64.49         68.23         2.28 o                         
   8  -1   5          0.17          0.12         0.30 o                         
   9  -1   5         28.28         30.27         1.48 o                         
 -10   0   5         20.71         22.06         0.99 o                         
  -9   0   5         70.94         70.23         1.76 o                         
  -8   0   5         56.41         53.32         1.12 o                         
  -7   0   5          5.84          2.62         0.37 o                         
  -6   0   5          6.55          5.24         0.33 o                         
  -5   0   5          4.90          4.63         0.27 o                         
  -4   0   5        473.08        551.19         5.63 o                         
  -3   0   5         69.10         86.63         1.52 o                         
  -2   0   5          0.05          0.76         0.09 o                         
  -1   0   5         34.01         48.30         0.66 o                         
   0   0   5        350.41        407.73         4.17 o                         
   1   0   5        260.31        304.66         3.19 o                         
   2   0   5        706.71        781.79         9.12 o                         
   3   0   5         62.77         64.44         1.08 o                         
   4   0   5        435.97        470.02         5.74 o                         
   5   0   5        122.48        105.88         1.67 o                         
   6   0   5          4.22          2.97         0.68 o                         
   7   0   5         85.79         82.92         1.98 o                         
   8   0   5         41.41         42.22         1.39 o                         
   9   0   5         53.79         55.80         1.72 o                         
 -10   1   5         43.32         46.60         1.58 o                         
  -9   1   5         45.35         43.68         1.33 o                         
  -8   1   5        237.01        225.44         3.95 o                         
  -7   1   5        259.01        263.12         4.38 o                         
  -6   1   5          0.14          1.89         0.67 o                         
  -5   1   5        278.61        291.29         3.59 o                         
  -4   1   5        612.04        568.05         6.19 o                         
  -3   1   5         12.93         15.01         0.32 o                         
  -2   1   5        264.14        307.03         3.22 o                         
  -1   1   5        227.81        281.64         2.97 o                         
   0   1   5        827.34        883.57         8.83 o                         
   1   1   5         11.59          8.61         0.24 o                         
   2   1   5         78.78         96.90         1.45 o                         
   3   1   5        217.59        184.90         4.65 o                         
   4   1   5        212.59        215.96         2.91 o                         
   5   1   5        372.98        361.43         9.19 o                         
   6   1   5          2.67          2.37         0.38 o                         
   7   1   5          0.07          0.85         0.32 o                         
   8   1   5         59.12         56.94         1.68 o                         
 -10   2   5         15.06         16.10         0.86 o                         
  -9   2   5          0.04          0.16         0.26 o                         
  -8   2   5          2.16          2.22         0.36 o                         
  -7   2   5          0.83          0.08         0.52 o                         
  -6   2   5        121.16        113.54         2.22 o                         
  -5   2   5        169.27        155.98         2.16 o                         
  -4   2   5          8.35         10.19         0.61 o                         
  -3   2   5        105.45        113.26         1.62 o                         
  -2   2   5          6.15          7.33         0.50 o                         
  -1   2   5        220.88        233.34         2.52 o                         
   0   2   5        423.38        443.00         4.58 o                         
   1   2   5          4.79          3.00         0.17 o                         
   2   2   5        136.64        129.79         1.85 o                         
   3   2   5         56.29         57.61         1.12 o                         
   4   2   5         40.66         35.51         0.81 o                         
   5   2   5        122.78        135.95         2.55 o                         
   6   2   5         28.86         27.53         1.01 o                         
   7   2   5         61.79         58.77         2.44 o                         
   8   2   5          7.21          7.93         0.68 o                         
 -10   3   5          1.14          0.91         0.36 o                         
  -9   3   5          8.86          8.68         1.35 o                         
  -8   3   5         16.27         16.70         0.78 o                         
  -7   3   5         22.28         24.50         0.90 o                         
  -6   3   5         49.12         47.53         1.26 o                         
  -5   3   5        544.32        521.15         6.31 o                         
  -4   3   5        129.80        128.27         1.87 o                         
  -3   3   5         86.53         79.58         2.82 o                         
  -2   3   5         11.21         10.37         0.40 o                         
  -1   3   5       1325.93       1362.51        15.57 o                         
   0   3   5          0.03          0.12         0.10 o                         
   1   3   5        268.15        266.36         8.28 o                         
   2   3   5         93.59         79.13         1.30 o                         
   3   3   5         21.71         18.80         0.57 o                         
   4   3   5         23.90         19.48         0.60 o                         
   5   3   5         26.42         26.93         0.74 o                         
   6   3   5          0.01          0.65         0.81 o                         
   7   3   5         11.62         11.48         1.19 o                         
   8   3   5         27.44         29.71         1.21 o                         
  -9   4   5         32.41         37.17         1.28 o                         
  -8   4   5          3.12          4.36         0.48 o                         
  -7   4   5         10.62          8.93         0.58 o                         
  -6   4   5          0.71          0.33         0.23 o                         
  -5   4   5         63.54         57.53         1.11 o                         
  -4   4   5         35.47         43.74         0.91 o                         
  -3   4   5          1.32          1.86         0.57 o                         
  -2   4   5          9.93          8.40         0.37 o                         
  -1   4   5        119.07        119.82         2.11 o                         
   0   4   5         44.07         54.43         0.99 o                         
   1   4   5          6.41          9.02         0.37 o                         
   2   4   5        118.83        105.12         1.63 o                         
   3   4   5          4.90          3.37         0.30 o                         
   4   4   5        264.87        271.62         3.65 o                         
   5   4   5         95.16         83.82         1.91 o                         
   6   4   5         25.21         26.61         1.03 o                         
   7   4   5         16.33         14.12         1.15 o                         
  -9   5   5          8.46          9.31         0.70 o                         
  -8   5   5          3.45          2.85         0.44 o                         
  -7   5   5         57.42         56.37         2.43 o                         
  -6   5   5          2.02          1.80         0.26 o                         
  -5   5   5         64.80         72.22         1.33 o                         
  -4   5   5        133.68        122.51         1.91 o                         
  -3   5   5        224.72        224.93         3.05 o                         
  -2   5   5         52.67         47.95         0.97 o                         
  -1   5   5        252.01        235.75         3.14 o                         
   0   5   5         92.01         86.49         2.54 o                         
   1   5   5          0.80          0.64         0.21 o                         
   2   5   5        330.35        333.60         9.55 o                         
   3   5   5         20.41         17.71         0.73 o                         
   4   5   5         52.80         54.96         2.18 o                         
   5   5   5          9.30          8.70         0.60 o                         
   6   5   5         79.43         78.28         5.11 o                         
   7   5   5          7.31          8.96         0.71 o                         
  -8   6   5         25.91         31.47         1.88 o                         
  -7   6   5          0.13          0.14         0.26 o                         
  -6   6   5          0.26          0.23         0.19 o                         
  -5   6   5         23.24         24.89         0.74 o                         
  -4   6   5          0.29         -0.04         0.20 o                         
  -3   6   5        236.73        224.15         3.10 o                         
  -2   6   5        322.57        316.84         4.13 o                         
  -1   6   5        128.15        123.52         1.92 o                         
   0   6   5          1.30          0.66         0.20 o                         
   1   6   5         34.03         32.53         1.00 o                         
   2   6   5         52.40         48.47         1.29 o                         
   3   6   5        214.72        200.17         3.53 o                         
   4   6   5         41.02         43.50         2.48 o                         
   5   6   5          0.67          0.93         0.49 o                         
   6   6   5          6.32          9.08         0.98 o                         
  -8   7   5          2.03          1.19         0.51 o                         
  -7   7   5          8.18          9.04         1.92 o                         
  -6   7   5          3.12          3.01         0.34 o                         
  -5   7   5          0.59          0.51         0.23 o                         
  -4   7   5          5.87          4.94         0.39 o                         
  -3   7   5         41.28         41.39         0.98 o                         
  -2   7   5         58.54         52.11         1.11 o                         
  -1   7   5          4.31          3.98         0.34 o                         
   0   7   5          0.00         -0.13         0.19 o                         
   1   7   5        183.96        181.89         3.28 o                         
   2   7   5          0.39          0.86         0.30 o                         
   3   7   5         10.28         10.86         1.01 o                         
   4   7   5         44.14         43.97         1.91 o                         
   5   7   5          0.01          0.57         0.49 o                         
  -7   8   5         16.19         20.49         1.31 o                         
  -6   8   5          1.13          1.09         0.30 o                         
  -5   8   5         14.45         15.05         0.64 o                         
  -4   8   5          0.95          1.85         0.30 o                         
  -3   8   5         31.83         31.74         0.89 o                         
  -2   8   5          0.39          0.38         0.25 o                         
  -1   8   5         23.39         25.25         0.77 o                         
   0   8   5         15.33         16.27         0.78 o                         
   1   8   5         17.81         19.02         0.84 o                         
   2   8   5         12.71          9.99         0.64 o                         
   3   8   5          0.18          0.08         0.42 o                         
  -5   9   5          0.37          1.38         0.53 o                         
  -4   9   5          6.92          6.87         0.81 o                         
  -3   9   5          3.30          2.61         0.46 o                         
  -2   9   5         53.59         58.82         1.66 o                         
  -1   9   5         21.15         20.42         1.64 o                         
   0   9   5          5.90          5.44         0.81 o                         
   1   9   5         34.29         35.10         1.74 o                         
  -3 -12   6          8.83         13.55         1.14 o                         
  -2 -12   6          3.81          3.60         0.49 o                         
  -1 -12   6          8.05          4.98         0.62 o                         
   0 -12   6         21.56         21.99         0.96 o                         
   1 -12   6          5.49          5.36         0.58 o                         
   2 -12   6          0.68         -0.11         0.30 o                         
   3 -12   6          0.05          0.70         0.37 o                         
   4 -12   6          0.13          0.41         0.52 o                         
  -5 -11   6          0.14          0.60         0.53 o                         
  -4 -11   6         10.31         11.80         0.77 o                         
  -3 -11   6          3.73          5.50         0.58 o                         
  -2 -11   6          3.96          4.02         0.40 o                         
  -1 -11   6         17.45         18.20         0.67 o                         
   0 -11   6          3.06          5.05         0.41 o                         
   1 -11   6          8.73         10.36         0.89 o                         
   2 -11   6          0.92          0.88         0.34 o                         
   3 -11   6         32.63         35.90         1.75 o                         
   4 -11   6          2.65          2.72         0.60 o                         
   5 -11   6          0.88          1.17         0.39 o                         
  -6 -10   6         12.08         17.93         0.95 o                         
  -5 -10   6          2.61          1.47         0.41 o                         
  -4 -10   6         51.53         43.41         1.36 o                         
  -3 -10   6         37.53         47.26         1.38 o                         
  -2 -10   6         23.05         19.03         0.65 o                         
  -1 -10   6          0.20          0.86         0.23 o                         
   0 -10   6          5.08          4.33         0.36 o                         
   1 -10   6          1.83          2.45         0.41 o                         
   2 -10   6         37.25         39.74         1.53 o                         
   3 -10   6          4.47          4.41         0.49 o                         
   4 -10   6          7.17          5.42         0.51 o                         
   5 -10   6          3.11          2.78         0.59 o                         
   6 -10   6          1.92          2.71         0.62 o                         
   7 -10   6          4.40          4.66         0.78 o                         
  -7  -9   6          5.78          5.45         0.61 o                         
  -6  -9   6          9.84          8.99         1.00 o                         
  -5  -9   6         14.36         15.38         0.87 o                         
  -4  -9   6          2.50          3.94         0.65 o                         
  -3  -9   6          4.95          8.52         0.43 o                         
  -2  -9   6          9.45          6.98         0.56 o                         
  -1  -9   6         19.84         16.72         0.68 o                         
   0  -9   6         90.14         79.47         1.42 o                         
   1  -9   6        126.57        133.72         3.20 o                         
   2  -9   6         33.32         29.49         0.79 o                         
   3  -9   6          0.91          0.48         0.22 o                         
   4  -9   6          0.17         -0.08         0.19 o                         
   5  -9   6          2.20          2.38         0.39 o                         
   6  -9   6          0.21          0.27         0.36 o                         
   7  -9   6         20.79         21.40         1.33 o                         
  -8  -8   6          3.06          4.61         1.20 o                         
  -7  -8   6         56.90         64.93         1.80 o                         
  -6  -8   6         11.29          8.45         0.64 o                         
  -5  -8   6          8.87          5.06         0.98 o                         
  -4  -8   6         40.47         33.58         1.08 o                         
  -3  -8   6         96.77         89.07         1.50 o                         
  -2  -8   6         39.40         35.30         0.81 o                         
  -1  -8   6         12.28         17.63         0.55 o                         
   0  -8   6         48.76         40.96         0.89 o                         
   1  -8   6         21.59         20.72         1.07 o                         
   2  -8   6         16.52         12.20         0.47 o                         
   3  -8   6          2.67          3.53         0.30 o                         
   4  -8   6          0.00          0.11         0.19 o                         
   5  -8   6         33.18         31.45         1.05 o                         
   6  -8   6         12.68         13.29         1.39 o                         
   7  -8   6         15.22         17.90         0.86 o                         
  -8  -7   6          0.00          0.28         0.32 o                         
  -7  -7   6          1.41          5.23         1.13 o                         
  -6  -7   6          0.07          0.05         0.48 o                         
  -5  -7   6        113.95        101.50         2.18 o                         
  -4  -7   6         90.92        104.09         3.54 o                         
  -3  -7   6         53.26         38.75         0.83 o                         
  -2  -7   6         30.76         32.65         0.74 o                         
  -1  -7   6          3.59          4.13         0.28 o                         
   0  -7   6        221.37        204.01         3.34 o                         
   1  -7   6        249.72        262.94         3.44 o                         
   2  -7   6          0.50          0.40         0.15 o                         
   3  -7   6          0.31          0.25         0.17 o                         
   4  -7   6         45.41         40.95         0.91 o                         
   5  -7   6         21.86         19.69         0.78 o                         
   6  -7   6          0.65          1.33         0.56 o                         
   7  -7   6         13.39         13.12         0.73 o                         
   8  -7   6          0.40         -0.12         0.55 o                         
  -9  -6   6         12.44         13.05         0.80 o                         
  -8  -6   6         41.62         36.16         1.25 o                         
  -7  -6   6         12.49         12.56         0.71 o                         
  -6  -6   6        262.72        275.00         4.70 o                         
  -5  -6   6        153.67        140.25         2.69 o                         
  -4  -6   6         57.43         67.86         1.54 o                         
  -3  -6   6          6.85          5.28         0.36 o                         
  -2  -6   6         78.62         82.38         3.27 o                         
  -1  -6   6         10.61         13.71         0.43 o                         
   0  -6   6        222.90        230.29         3.00 o                         
   1  -6   6          1.13          1.46         0.26 o                         
   2  -6   6          1.61          2.17         0.21 o                         
   3  -6   6         42.91         42.09         0.85 o                         
   4  -6   6         50.13         49.95         1.26 o                         
   5  -6   6        181.16        180.59         3.20 o                         
   6  -6   6          4.80          4.07         0.44 o                         
   7  -6   6          5.34          5.29         0.80 o                         
   8  -6   6         12.66         13.56         1.23 o                         
   9  -6   6          3.03          2.06         0.70 o                         
  -9  -5   6         87.72        101.52         2.36 o                         
  -8  -5   6         13.83         15.01         0.76 o                         
  -7  -5   6          1.76          2.88         0.31 o                         
  -6  -5   6        153.91        141.79         2.15 o                         
  -5  -5   6        423.24        394.42         4.98 o                         
  -4  -5   6        279.46        322.29         4.09 o                         
  -3  -5   6          5.49          1.62         0.14 o                         
  -2  -5   6          0.06          0.23         0.08 o                         
  -1  -5   6         40.76         27.15         0.59 o                         
   0  -5   6         66.87         81.99         1.26 o                         
   1  -5   6         77.27        103.61         1.26 o                         
   2  -5   6         38.00         35.45         0.59 o                         
   3  -5   6          0.05          0.41         0.12 o                         
   4  -5   6         97.26         92.99         1.48 o                         
   5  -5   6          0.26          0.71         0.20 o                         
   6  -5   6          0.63          0.75         0.21 o                         
   7  -5   6         25.64         27.36         1.01 o                         
   8  -5   6          2.63          2.55         0.45 o                         
   9  -5   6          3.35          3.67         0.55 o                         
 -10  -4   6         23.09         27.48         0.90 o                         
  -9  -4   6         19.08         18.92         0.88 o                         
  -8  -4   6         42.36         35.10         1.27 o                         
  -7  -4   6        331.15        330.65         4.79 o                         
  -6  -4   6          3.02          4.37         0.32 o                         
  -5  -4   6        196.79        188.03         2.59 o                         
  -4  -4   6        604.03        602.65        21.03 o                         
  -3  -4   6         51.27         37.71         0.67 o                         
  -2  -4   6        124.76        125.95         1.70 o                         
  -1  -4   6        308.27        356.90         3.71 o                         
   0  -4   6        426.80        429.09         4.42 o                         
   1  -4   6        152.11        149.90         1.71 o                         
   2  -4   6        672.06        714.97         7.24 o                         
   3  -4   6        238.77        232.49         3.01 o                         
   4  -4   6          2.39          2.69         0.24 o                         
   5  -4   6         10.26          8.73         0.50 o                         
   6  -4   6         45.78         44.04         0.97 o                         
   7  -4   6          0.15          0.10         0.27 o                         
   8  -4   6         54.36         62.15         1.70 o                         
   9  -4   6          5.98          7.30         0.68 o                         
 -10  -3   6          4.08          4.23         0.42 o                         
  -9  -3   6         26.29         22.83         0.76 o                         
  -8  -3   6          7.14          6.36         0.77 o                         
  -7  -3   6         87.30         92.28         1.60 o                         
  -6  -3   6         75.48         70.57         1.26 o                         
  -5  -3   6        204.25        211.49         3.06 o                         
  -4  -3   6          5.74          5.18         0.22 o                         
  -3  -3   6         32.13         32.84         0.54 o                         
  -2  -3   6        318.18        351.80         3.67 o                         
  -1  -3   6        297.83        307.76         3.23 o                         
   0  -3   6         76.32        108.60         1.28 o                         
   1  -3   6         13.44         16.93         0.34 o                         
   2  -3   6         13.13          8.53         0.25 o                         
   3  -3   6        101.11         97.00         1.47 o                         
   4  -3   6        116.00         99.92         4.09 o                         
   5  -3   6         49.10         44.05         1.01 o                         
   6  -3   6        173.97        171.74         2.51 o                         
   7  -3   6          9.11          7.54         0.58 o                         
   8  -3   6         14.76         14.26         1.85 o                         
   9  -3   6         66.04         71.47         1.98 o                         
 -10  -2   6          3.16          2.89         0.38 o                         
  -9  -2   6         36.40         34.31         0.98 o                         
  -8  -2   6          6.01          6.58         0.54 o                         
  -7  -2   6         90.46         88.40         1.53 o                         
  -6  -2   6        133.43        118.49         1.82 o                         
  -5  -2   6        103.32         87.65         1.39 o                         
  -4  -2   6        222.62        262.38         3.35 o                         
  -3  -2   6          4.01          4.88         0.21 o                         
  -2  -2   6        215.14        308.01         3.24 o                         
  -1  -2   6        653.06        753.37         7.56 o                         
   0  -2   6        221.99        215.17         2.32 o                         
   1  -2   6        928.70       1092.63        10.87 o                         
   2  -2   6         83.64         68.98         1.27 o                         
   3  -2   6         42.03         47.88         0.89 o                         
   4  -2   6        128.05        135.50         1.98 o                         
   5  -2   6          8.42          8.96         0.41 o                         
   6  -2   6         10.55         12.09         0.49 o                         
   7  -2   6         19.93         21.54         1.51 o                         
   8  -2   6         12.88         12.34         0.76 o                         
   9  -2   6         11.30         13.59         0.88 o                         
 -10  -1   6         16.38         13.77         0.80 o                         
  -9  -1   6          7.20          8.86         0.77 o                         
  -8  -1   6        546.95        540.90         6.81 o                         
  -7  -1   6        160.29        159.06         2.79 o                         
  -6  -1   6        130.21        120.48         2.27 o                         
  -5  -1   6         52.12         54.92         2.72 o                         
  -4  -1   6        164.60        172.09         1.96 o                         
  -3  -1   6        741.34        778.95         7.84 o                         
  -2  -1   6        676.93        740.06         7.44 o                         
  -1  -1   6       1046.95       1149.23        11.41 o                         
   0  -1   6         47.05         46.41         0.96 o                         
   1  -1   6       1380.92       1484.22        16.97 o                         
   2  -1   6        116.96        116.05         1.67 o                         
   3  -1   6         29.16         34.16         0.73 o                         
   4  -1   6        705.66        706.08         8.43 o                         
   5  -1   6          1.02          0.72         0.21 o                         
   6  -1   6         90.05         82.04         3.26 o                         
   7  -1   6        107.35        111.36         2.44 o                         
   8  -1   6          3.73          3.00         0.68 o                         
 -10   0   6          5.43          4.92         1.90 o                         
  -9   0   6          0.34          0.26         0.27 o                         
  -8   0   6         73.90         69.67         1.69 o                         
  -7   0   6         36.22         37.47         1.09 o                         
  -6   0   6        664.62        643.07         9.08 o                         
  -5   0   6        544.09        573.85        14.04 o                         
  -4   0   6         11.93         12.17         0.50 o                         
  -3   0   6         92.44         80.78         1.04 o                         
  -2   0   6        972.81       1022.13        11.71 o                         
  -1   0   6        544.11        588.96         5.98 o                         
   0   0   6          9.45          4.09         0.20 o                         
   1   0   6         39.83         37.86         0.56 o                         
   2   0   6         23.01         21.69         0.55 o                         
   3   0   6          0.21          0.69         0.17 o                         
   4   0   6         71.21         66.51         1.20 o                         
   5   0   6        122.58        128.63         1.99 o                         
   6   0   6          4.16          2.67         0.40 o                         
   7   0   6         27.08         32.28         2.31 o                         
   8   0   6          2.98          3.28         0.66 o                         
 -10   1   6          5.02          5.40         0.59 o                         
  -9   1   6         59.24         59.35         1.62 o                         
  -8   1   6          8.89         11.38         0.91 o                         
  -7   1   6         32.47         31.23         1.01 o                         
  -6   1   6        455.24        473.27         7.25 o                         
  -5   1   6         10.71         11.75         0.41 o                         
  -4   1   6        105.92        116.00         2.43 o                         
  -3   1   6        391.23        403.86         4.22 o                         
  -2   1   6         76.78         90.84         1.13 o                         
  -1   1   6         90.26        114.14         1.71 o                         
   0   1   6       1657.70       1793.09        17.70 o                         
   1   1   6          3.94          2.70         0.53 o                         
   2   1   6        114.33        112.90         1.69 o                         
   3   1   6        216.90        180.33        10.03 o                         
   4   1   6        148.89        147.26         2.18 o                         
   5   1   6          1.94          3.50         0.31 o                         
   6   1   6          4.95          4.50         0.48 o                         
   7   1   6         46.10         45.32         1.42 o                         
   8   1   6         15.22         17.95         2.12 o                         
 -10   2   6         50.69         54.23         1.63 o                         
  -9   2   6         75.34         72.92         1.87 o                         
  -8   2   6          1.56          1.57         0.33 o                         
  -7   2   6          7.30          6.19         0.50 o                         
  -6   2   6          0.18         -0.03         0.21 o                         
  -5   2   6          6.61          6.11         0.34 o                         
  -4   2   6          4.93          7.60         0.35 o                         
  -3   2   6          0.09          0.55         0.19 o                         
  -2   2   6         98.00         92.68         1.72 o                         
  -1   2   6         94.25        112.50         1.62 o                         
   0   2   6        234.84        253.13         2.77 o                         
   1   2   6         34.10         35.40         0.74 o                         
   2   2   6          0.81          0.21         0.20 o                         
   3   2   6        491.06        480.99         5.92 o                         
   4   2   6          0.62          0.80         0.36 o                         
   5   2   6        137.90        135.73         2.12 o                         
   6   2   6         26.71         25.41         1.00 o                         
   7   2   6          1.38          3.14         0.46 o                         
   8   2   6         35.13         35.48         1.91 o                         
  -9   3   6         21.41         24.18         1.79 o                         
  -8   3   6          3.09          4.34         0.48 o                         
  -7   3   6          0.61          1.39         0.31 o                         
  -6   3   6        260.26        244.42         4.15 o                         
  -5   3   6         45.30         44.46         0.94 o                         
  -4   3   6        471.43        480.42         6.04 o                         
  -3   3   6         26.41         22.88         0.60 o                         
  -2   3   6         17.17         10.76         0.40 o                         
  -1   3   6          0.03          0.22         0.14 o                         
   0   3   6         50.68         49.40         0.91 o                         
   1   3   6        401.73        438.36         5.38 o                         
   2   3   6         49.93         44.94         0.92 o                         
   3   3   6        107.14        115.55         1.82 o                         
   4   3   6         23.70         25.30         0.72 o                         
   5   3   6         15.52         12.70         0.54 o                         
   6   3   6          1.95          3.69         0.47 o                         
   7   3   6         16.39         14.28         0.83 o                         
  -9   4   6         11.99         14.40         0.83 o                         
  -8   4   6          9.07          9.57         0.66 o                         
  -7   4   6          8.94          7.55         0.58 o                         
  -6   4   6          4.38          5.02         0.48 o                         
  -5   4   6         27.31         23.91         0.68 o                         
  -4   4   6        724.13        734.89         8.77 o                         
  -3   4   6         77.61         68.25         1.23 o                         
  -2   4   6          8.64          7.77         0.44 o                         
  -1   4   6        316.28        322.81         4.10 o                         
   0   4   6         82.75         89.97         1.45 o                         
   1   4   6         97.91         90.96         1.86 o                         
   2   4   6        175.22        160.10         3.11 o                         
   3   4   6        164.74        157.11         3.39 o                         
   4   4   6          1.35          2.06         0.29 o                         
   5   4   6          4.83          5.47         0.52 o                         
   6   4   6          5.63          7.00         0.60 o                         
   7   4   6          2.48          3.17         0.73 o                         
  -8   5   6          0.16          0.34         0.29 o                         
  -7   5   6         27.59         26.21         1.02 o                         
  -6   5   6         25.22         24.83         0.75 o                         
  -5   5   6         18.57         17.82         0.64 o                         
  -4   5   6         84.85         82.66         1.47 o                         
  -3   5   6         27.54         25.67         0.71 o                         
  -2   5   6        108.43         98.59         1.62 o                         
  -1   5   6        146.30        144.55         2.13 o                         
   0   5   6         60.99         57.36         1.11 o                         
   1   5   6         20.88         16.11         0.71 o                         
   2   5   6         90.28         88.35         1.91 o                         
   3   5   6         21.19         19.43         0.81 o                         
   4   5   6          0.01          0.36         0.35 o                         
   5   5   6         32.85         30.68         1.57 o                         
   6   5   6         27.41         31.67         1.67 o                         
  -8   6   6         29.30         35.68         1.77 o                         
  -7   6   6          0.17          0.31         0.29 o                         
  -6   6   6          7.44          8.53         0.54 o                         
  -5   6   6          0.47          1.24         0.91 o                         
  -4   6   6         28.79         27.15         0.82 o                         
  -3   6   6         86.60         86.77         1.56 o                         
  -2   6   6         67.57         60.78         1.22 o                         
  -1   6   6          1.18          1.61         0.57 o                         
   0   6   6         75.87         77.68         1.76 o                         
   1   6   6          0.47          0.30         0.25 o                         
   2   6   6         28.47         30.47         1.03 o                         
   3   6   6         26.68         27.51         1.00 o                         
   4   6   6          2.47          2.22         0.40 o                         
   5   6   6          0.66          0.97         0.53 o                         
  -7   7   6          0.07          0.59         0.45 o                         
  -6   7   6          0.87          1.05         0.28 o                         
  -5   7   6          5.69          5.69         0.43 o                         
  -4   7   6         23.17         20.43         0.88 o                         
  -3   7   6        106.53        108.16         1.87 o                         
  -2   7   6          2.47          2.13         0.32 o                         
  -1   7   6        103.80        104.19         1.80 o                         
   0   7   6          5.09          5.84         0.52 o                         
   1   7   6         28.65         26.70         1.00 o                         
   2   7   6          1.52          2.48         0.42 o                         
   3   7   6          1.23          1.12         0.36 o                         
   4   7   6         48.28         50.56         2.14 o                         
  -6   8   6         39.11         45.17         1.39 o                         
  -5   8   6          9.46          9.45         0.55 o                         
  -4   8   6          0.86          0.68         0.27 o                         
  -3   8   6          0.92          1.32         0.30 o                         
  -2   8   6         29.36         32.57         0.93 o                         
  -1   8   6        192.01        199.12         3.66 o                         
   0   8   6          0.13         -0.27         0.27 o                         
   1   8   6         77.39         77.62         1.91 o                         
   2   8   6          0.87          0.86         0.35 o                         
   3   8   6          5.33          5.41         0.57 o                         
  -3   9   6          0.50          0.41         0.53 o                         
  -2   9   6          5.04          4.97         0.79 o                         
  -3 -12   7          5.09          9.02         0.99 o                         
  -2 -12   7          1.10          1.23         0.31 o                         
  -1 -12   7         22.98         22.96         0.80 o                         
   0 -12   7         17.86         19.82         1.27 o                         
   1 -12   7         22.14         25.30         1.04 o                         
   2 -12   7          1.26          1.21         0.38 o                         
   3 -12   7          1.58          1.53         0.62 o                         
   4 -12   7          0.06         -0.45         0.52 o                         
  -5 -11   7          1.28          1.12         0.57 o                         
  -4 -11   7         25.54         24.18         1.06 o                         
  -3 -11   7          0.04          0.26         0.29 o                         
  -2 -11   7          6.44          4.27         0.39 o                         
  -1 -11   7          0.36          0.20         0.22 o                         
   0 -11   7          3.70          3.58         0.36 o                         
   1 -11   7          4.22          2.95         0.35 o                         
   2 -11   7         16.39         18.80         1.03 o                         
   3 -11   7         16.41         16.50         0.81 o                         
   4 -11   7          5.89          6.51         0.60 o                         
   5 -11   7         13.40         10.84         1.03 o                         
  -6 -10   7         21.58         23.77         1.08 o                         
  -5 -10   7          0.26          0.10         0.46 o                         
  -4 -10   7          2.43          3.89         0.51 o                         
  -3 -10   7         19.84         14.95         0.77 o                         
  -2 -10   7          1.11          0.43         0.21 o                         
  -1 -10   7         25.49         25.77         0.75 o                         
   0 -10   7         21.30         17.72         0.63 o                         
   1 -10   7          0.04          0.13         0.20 o                         
   2 -10   7         16.92         14.68         0.59 o                         
   3 -10   7          0.53          0.03         0.22 o                         
   4 -10   7         16.69         17.35         0.82 o                         
   5 -10   7          9.79         12.71         1.01 o                         
   6 -10   7          6.95          7.38         0.87 o                         
  -7  -9   7          2.41          2.35         0.47 o                         
  -6  -9   7          9.45          7.85         0.84 o                         
  -5  -9   7          0.81          1.76         0.40 o                         
  -4  -9   7          0.28         -0.23         0.24 o                         
  -3  -9   7         16.32         19.98         0.65 o                         
  -2  -9   7          4.35          4.68         0.35 o                         
  -1  -9   7          0.11          0.05         0.17 o                         
   0  -9   7        154.92        151.14         2.28 o                         
   1  -9   7         24.27         25.42         0.73 o                         
   2  -9   7         13.44         13.77         0.53 o                         
   3  -9   7          8.46          8.64         0.55 o                         
   4  -9   7         11.03          9.79         0.60 o                         
   5  -9   7          1.62          1.44         0.46 o                         
   6  -9   7         17.41         17.32         1.51 o                         
   7  -9   7         14.51         18.95         1.25 o                         
  -8  -8   7          9.32          9.57         1.07 o                         
  -7  -8   7         10.30          6.66         0.63 o                         
  -6  -8   7          5.01          5.74         0.55 o                         
  -5  -8   7          2.44          5.24         0.52 o                         
  -4  -8   7         24.26         19.15         0.81 o                         
  -3  -8   7         28.53         25.94         0.82 o                         
  -2  -8   7         15.10         17.49         0.58 o                         
  -1  -8   7          7.51          5.40         0.46 o                         
   0  -8   7         48.84         43.16         0.93 o                         
   1  -8   7          8.72         10.08         0.44 o                         
   2  -8   7          1.94          2.62         0.28 o                         
   3  -8   7          1.10          1.21         0.23 o                         
   4  -8   7         50.15         46.96         1.31 o                         
   5  -8   7         23.12         21.82         0.98 o                         
   6  -8   7         30.02         31.65         1.80 o                         
   7  -8   7          0.55          1.01         0.35 o                         
   8  -8   7          0.01         -0.17         0.50 o                         
  -8  -7   7          0.00         -0.24         0.24 o                         
  -7  -7   7          2.72          3.45         0.55 o                         
  -6  -7   7          3.26          3.21         0.44 o                         
  -5  -7   7          4.82          6.22         0.50 o                         
  -4  -7   7         13.05          9.24         0.55 o                         
  -3  -7   7          0.09         -0.02         0.21 o                         
  -2  -7   7        192.56        182.19         2.54 o                         
  -1  -7   7         33.99         33.56         0.76 o                         
   0  -7   7        331.31        336.06         4.28 o                         
   1  -7   7         64.15         67.83         1.62 o                         
   2  -7   7          0.13          1.06         0.30 o                         
   3  -7   7        100.77         94.28         1.56 o                         
   4  -7   7         16.02         12.91         0.66 o                         
   5  -7   7         26.25         24.85         1.14 o                         
   6  -7   7          1.16          0.70         0.27 o                         
   7  -7   7         90.29         93.43         2.15 o                         
   8  -7   7          0.00          0.59         0.58 o                         
  -9  -6   7         16.25         23.44         1.07 o                         
  -8  -6   7         10.18         10.51         0.68 o                         
  -7  -6   7          0.37          0.96         0.33 o                         
  -6  -6   7          1.01          2.59         0.39 o                         
  -5  -6   7        322.38        309.53         5.98 o                         
  -4  -6   7        102.07        101.73         2.24 o                         
  -3  -6   7         44.63         41.56         0.84 o                         
  -2  -6   7          9.26         10.62         0.40 o                         
  -1  -6   7          3.23          3.89         0.26 o                         
   0  -6   7         35.44         29.63         0.67 o                         
   1  -6   7          9.66          7.57         0.35 o                         
   2  -6   7         10.60          9.09         0.37 o                         
   3  -6   7          1.67          1.33         0.28 o                         
   4  -6   7         14.48         10.81         0.57 o                         
   5  -6   7         20.89         22.91         1.04 o                         
   6  -6   7          0.78          1.48         0.33 o                         
   7  -6   7          0.33         -0.12         0.49 o                         
   8  -6   7          1.49          1.93         0.70 o                         
  -9  -5   7          3.71          3.76         0.51 o                         
  -8  -5   7         14.24         10.55         0.66 o                         
  -7  -5   7         35.24         35.48         1.14 o                         
  -6  -5   7         19.54         21.88         0.84 o                         
  -5  -5   7         34.23         29.93         0.95 o                         
  -4  -5   7         37.04         32.17         0.95 o                         
  -3  -5   7         26.26         22.11         0.56 o                         
  -2  -5   7        200.50        157.25         4.97 o                         
  -1  -5   7         10.63         10.07         0.37 o                         
   0  -5   7         57.13         66.87         1.32 o                         
   1  -5   7         21.26         18.16         1.42 o                         
   2  -5   7          0.43          0.37         0.11 o                         
   3  -5   7        206.93        200.88         2.70 o                         
   4  -5   7          0.07          0.40         0.18 o                         
   5  -5   7          0.48          0.33         0.18 o                         
   6  -5   7         38.23         36.68         1.33 o                         
   7  -5   7          8.88         11.42         0.69 o                         
   8  -5   7         23.65         24.65         1.09 o                         
 -10  -4   7          1.69          2.38         0.44 o                         
  -9  -4   7          4.54          4.79         0.49 o                         
  -8  -4   7         54.17         53.68         1.43 o                         
  -7  -4   7         14.29         11.37         0.67 o                         
  -6  -4   7        111.40        110.92         2.13 o                         
  -5  -4   7        331.40        312.90         4.90 o                         
  -4  -4   7        323.60        325.57         3.99 o                         
  -3  -4   7        180.62        206.46         2.31 o                         
  -2  -4   7         53.28         63.01         1.04 o                         
  -1  -4   7         91.83        100.09         1.23 o                         
   0  -4   7        104.73        115.45         1.56 o                         
   1  -4   7         77.54         71.14         0.95 o                         
   2  -4   7         70.43         58.58         1.38 o                         
   3  -4   7        220.02        203.74         4.58 o                         
   4  -4   7         27.63         20.80         1.00 o                         
   5  -4   7         18.55         15.48         0.54 o                         
   6  -4   7        144.75        132.66         2.10 o                         
   7  -4   7          0.01         -0.17         0.25 o                         
   8  -4   7          3.68          3.13         0.50 o                         
   9  -4   7          7.70          9.66         1.02 o                         
 -10  -3   7          3.72          4.94         0.46 o                         
  -9  -3   7         24.44         22.69         0.80 o                         
  -8  -3   7          7.80         11.52         0.93 o                         
  -7  -3   7        243.66        243.01         4.59 o                         
  -6  -3   7         17.00         13.90         0.50 o                         
  -5  -3   7         49.99         45.46         0.91 o                         
  -4  -3   7        112.50         93.13         1.91 o                         
  -3  -3   7         52.13         50.43         0.75 o                         
  -2  -3   7        301.13        335.71         4.08 o                         
  -1  -3   7         99.82        124.12         1.47 o                         
   0  -3   7        192.07        192.50         2.14 o                         
   1  -3   7        254.10        305.76         3.25 o                         
   2  -3   7         14.55          9.58         0.36 o                         
   3  -3   7          9.92          9.98         0.61 o                         
   4  -3   7          0.77          0.52         0.18 o                         
   5  -3   7          2.76          2.42         0.27 o                         
   6  -3   7          7.28          7.94         0.44 o                         
   7  -3   7          0.07          0.06         0.28 o                         
   8  -3   7          6.74          6.18         0.76 o                         
 -10  -2   7          2.66          2.39         0.46 o                         
  -9  -2   7         16.11         17.37         1.04 o                         
  -8  -2   7         38.08         38.22         0.95 o                         
  -7  -2   7         33.34         30.65         0.79 o                         
  -6  -2   7         26.94         24.90         0.66 o                         
  -5  -2   7         24.15         22.70         0.59 o                         
  -4  -2   7         30.13         28.67         0.64 o                         
  -3  -2   7        195.27        219.85         2.43 o                         
  -2  -2   7        267.98        292.10         3.12 o                         
  -1  -2   7       1011.64       1102.51        10.99 o                         
   0  -2   7          3.46          4.55         0.24 o                         
   1  -2   7        198.04        177.19         2.36 o                         
   2  -2   7        188.02        168.85         2.31 o                         
   3  -2   7          0.90          2.14         0.23 o                         
   4  -2   7        198.96        206.24         2.84 o                         
   5  -2   7         81.46         75.28         1.36 o                         
   6  -2   7         42.85         39.77         0.95 o                         
   7  -2   7         34.43         36.90         1.25 o                         
   8  -2   7          5.53          4.44         0.67 o                         
 -10  -1   7          6.53          6.27         0.61 o                         
  -9  -1   7          0.34          0.29         0.27 o                         
  -8  -1   7         76.92         79.31         2.70 o                         
  -7  -1   7        127.49        118.01         2.27 o                         
  -6  -1   7        224.97        217.93         2.98 o                         
  -5  -1   7         24.75         22.62         0.58 o                         
  -4  -1   7         38.48         29.34         0.54 o                         
  -3  -1   7         51.84         61.34         0.87 o                         
  -2  -1   7         59.67         87.58         1.12 o                         
  -1  -1   7        214.12        265.26         2.86 o                         
   0  -1   7          1.20          0.22         0.11 o                         
   1  -1   7         20.63         16.63         0.47 o                         
   2  -1   7          6.04          3.80         0.26 o                         
   3  -1   7          0.76          0.68         0.29 o                         
   4  -1   7        101.78         92.04         1.53 o                         
   5  -1   7         25.01         21.11         0.71 o                         
   6  -1   7          0.01          0.10         0.26 o                         
   7  -1   7         51.42         57.04         1.62 o                         
   8  -1   7          2.44          2.32         0.47 o                         
 -10   0   7         75.95         77.01         2.02 o                         
  -9   0   7          0.72          0.56         0.39 o                         
  -8   0   7         62.25         56.83         1.51 o                         
  -7   0   7         44.42         40.96         1.18 o                         
  -6   0   7          0.04          0.17         0.22 o                         
  -5   0   7         39.69         39.26         1.04 o                         
  -4   0   7        143.26        170.50         5.58 o                         
  -3   0   7        691.01        741.96         7.53 o                         
  -2   0   7         11.13         11.69         0.49 o                         
  -1   0   7        640.03        647.56         6.59 o                         
   0   0   7         10.03         10.29         0.32 o                         
   1   0   7         33.14         32.97         0.70 o                         
   2   0   7         51.08         51.44         0.97 o                         
   3   0   7        132.88        140.53         2.07 o                         
   4   0   7        162.58        171.83         2.48 o                         
   5   0   7         13.34         10.89         0.79 o                         
   6   0   7          0.58          0.43         0.42 o                         
   7   0   7          8.38          7.56         0.64 o                         
   8   0   7          0.03          0.38         0.36 o                         
 -10   1   7         61.23         61.79         1.78 o                         
  -9   1   7          0.66          1.06         0.35 o                         
  -8   1   7          0.07          0.24         0.24 o                         
  -7   1   7          6.75          7.04         0.52 o                         
  -6   1   7        152.49        143.09         2.69 o                         
  -5   1   7        457.88        471.34         5.75 o                         
  -4   1   7         46.68         44.51         0.87 o                         
  -3   1   7         12.01         12.68         0.42 o                         
  -2   1   7          6.11          4.67         0.29 o                         
  -1   1   7          1.42          2.45         0.20 o                         
   0   1   7        338.14        353.66         6.72 o                         
   1   1   7         71.78         65.46         1.14 o                         
   2   1   7        128.79        127.22         1.90 o                         
   3   1   7        381.98        373.11         4.94 o                         
   4   1   7         38.24         34.36         1.20 o                         
   5   1   7         35.03         35.22         0.89 o                         
   6   1   7         76.68         81.96         2.04 o                         
   7   1   7         12.14         14.36         1.08 o                         
  -9   2   7         10.72         10.78         0.73 o                         
  -8   2   7          1.42          1.54         0.37 o                         
  -7   2   7         14.36         14.52         0.71 o                         
  -6   2   7          3.32          3.64         0.40 o                         
  -5   2   7        430.52        397.63        19.78 o                         
  -4   2   7         68.22         70.08         1.46 o                         
  -3   2   7        158.90        150.59         2.14 o                         
  -2   2   7        163.01        157.72         3.05 o                         
  -1   2   7         44.84         36.51         1.00 o                         
   0   2   7        150.92        149.00         3.69 o                         
   1   2   7         74.01         68.48         1.52 o                         
   2   2   7          9.59          9.95         0.43 o                         
   3   2   7          2.36          1.10         0.28 o                         
   4   2   7         14.63         14.35         0.56 o                         
   5   2   7          2.65          4.15         0.45 o                         
   6   2   7          2.36          3.21         0.46 o                         
   7   2   7          0.32          0.30         0.34 o                         
  -9   3   7          1.92          1.82         0.42 o                         
  -8   3   7         23.43         25.21         1.01 o                         
  -7   3   7          0.55          0.63         0.27 o                         
  -6   3   7         70.61         73.82         1.74 o                         
  -5   3   7         40.89         37.30         0.87 o                         
  -4   3   7          6.94          7.30         0.39 o                         
  -3   3   7         13.86         14.23         0.50 o                         
  -2   3   7        201.90        205.78         2.79 o                         
  -1   3   7         89.49         87.41         1.42 o                         
   0   3   7         35.22         39.41         2.02 o                         
   1   3   7        134.60        124.80         3.09 o                         
   2   3   7          9.58          6.86         0.48 o                         
   3   3   7        155.25        151.95         2.30 o                         
   4   3   7         10.42          8.75         0.47 o                         
   5   3   7          0.02         -0.03         0.20 o                         
   6   3   7         29.91         28.46         1.12 o                         
   7   3   7          0.06          0.39         0.54 o                         
  -8   4   7         17.77         16.65         0.85 o                         
  -7   4   7         15.05         15.35         0.78 o                         
  -6   4   7          5.73          4.50         0.46 o                         
  -5   4   7         25.86         24.72         0.88 o                         
  -4   4   7        168.50        165.77         2.44 o                         
  -3   4   7        176.30        168.56         2.45 o                         
  -2   4   7         12.53         10.26         0.45 o                         
  -1   4   7         61.59         61.63         1.16 o                         
   0   4   7          1.41          1.70         0.74 o                         
   1   4   7         44.14         45.99         1.23 o                         
   2   4   7         67.59         67.37         1.60 o                         
   3   4   7         54.25         51.87         1.38 o                         
   4   4   7          4.49          5.12         0.48 o                         
   5   4   7         24.07         23.04         1.38 o                         
   6   4   7         34.53         36.73         1.81 o                         
  -8   5   7          8.35          8.50         0.68 o                         
  -7   5   7          0.01          0.15         0.28 o                         
  -6   5   7          5.18          6.19         0.54 o                         
  -5   5   7         14.16         11.70         0.66 o                         
  -4   5   7         45.92         45.16         1.03 o                         
  -3   5   7         23.52         21.00         0.67 o                         
  -2   5   7        174.79        181.99         2.64 o                         
  -1   5   7          5.73          5.10         0.45 o                         
   0   5   7          3.48          2.56         0.37 o                         
   1   5   7          1.43          0.77         0.28 o                         
   2   5   7          3.05          2.74         0.39 o                         
   3   5   7         19.79         19.96         0.85 o                         
   4   5   7          2.89          2.52         0.43 o                         
   5   5   7          1.52          3.07         0.70 o                         
  -7   6   7         55.00         57.08         1.65 o                         
  -6   6   7          4.15          5.69         0.48 o                         
  -5   6   7          7.01          5.69         0.56 o                         
  -4   6   7          3.39          3.69         0.36 o                         
  -3   6   7         50.89         53.09         1.17 o                         
  -2   6   7        202.24        194.87         2.85 o                         
  -1   6   7         47.38         48.39         1.35 o                         
   0   6   7         53.63         51.42         1.53 o                         
   1   6   7          0.43          0.73         0.28 o                         
   2   6   7         66.61         64.26         1.66 o                         
   3   6   7          0.01         -0.27         0.27 o                         
   4   6   7          0.03          0.42         0.34 o                         
  -6   7   7          2.62          4.02         0.42 o                         
  -5   7   7          9.91          8.71         0.60 o                         
  -4   7   7          0.77          0.56         0.25 o                         
  -3   7   7         13.02         12.55         0.80 o                         
  -2   7   7          2.08          4.08         1.14 o                         
  -1   7   7          3.23          3.92         0.54 o                         
   0   7   7          1.31          1.34         0.36 o                         
   1   7   7         11.28         13.42         0.74 o                         
   2   7   7          4.86          3.98         0.50 o                         
   3   7   7         10.61         10.57         0.71 o                         
  -4   8   7         31.62         30.25         0.94 o                         
  -3   8   7         10.56         12.89         0.64 o                         
  -2   8   7         10.18         10.49         0.71 o                         
  -1   8   7          6.05          5.22         0.56 o                         
   0   8   7          1.79          1.08         0.51 o                         
   1   8   7          0.91          1.71         0.59 o                         
  -3 -12   8          0.04         -0.44         0.44 o                         
  -2 -12   8          1.96          1.81         0.34 o                         
  -1 -12   8         18.88         22.86         0.80 o                         
   0 -12   8         23.03         22.15         1.22 o                         
   1 -12   8          0.43          0.99         0.29 o                         
   2 -12   8          2.61          2.00         0.48 o                         
   3 -12   8          2.66          3.36         0.76 o                         
  -5 -11   8          1.61          2.26         0.70 o                         
  -4 -11   8         15.13         17.57         0.93 o                         
  -3 -11   8         10.36         13.16         0.78 o                         
  -2 -11   8          3.13          2.08         0.58 o                         
  -1 -11   8         31.36         32.80         0.92 o                         
   0 -11   8          6.57          4.73         0.55 o                         
   1 -11   8          0.11          0.00         0.22 o                         
   2 -11   8         17.18         17.92         1.06 o                         
   3 -11   8          5.75          5.63         0.45 o                         
   4 -11   8         19.99         18.82         1.30 o                         
  -6 -10   8         16.13         13.96         0.84 o                         
  -5 -10   8          0.55          0.70         0.35 o                         
  -4 -10   8          2.70          3.33         0.49 o                         
  -3 -10   8         17.22         17.42         0.84 o                         
  -2 -10   8          0.73          0.02         0.20 o                         
  -1 -10   8          6.67          9.14         0.47 o                         
   0 -10   8         55.22         55.19         1.19 o                         
   1 -10   8         13.19         13.69         0.57 o                         
   2 -10   8         43.86         44.77         1.07 o                         
   3 -10   8          0.02         -0.11         0.25 o                         
   4 -10   8          2.00          1.23         0.36 o                         
   5 -10   8         21.37         20.56         0.95 o                         
   6 -10   8          3.26          3.99         0.75 o                         
  -7  -9   8         14.62         10.94         1.15 o                         
  -6  -9   8         34.20         37.83         1.33 o                         
  -5  -9   8          4.01          2.16         0.40 o                         
  -4  -9   8          2.97          0.84         0.53 o                         
  -3  -9   8         25.12         20.00         1.92 o                         
  -2  -9   8         15.40         11.52         0.56 o                         
  -1  -9   8          0.04          0.25         0.25 o                         
   0  -9   8          0.07          0.08         0.19 o                         
   1  -9   8         32.26         27.37         0.77 o                         
   2  -9   8          3.51          2.50         0.30 o                         
   3  -9   8         63.19         63.36         2.29 o                         
   4  -9   8          1.00          1.69         0.74 o                         
   5  -9   8         64.30         69.58         1.79 o                         
   6  -9   8          0.33          0.74         0.36 o                         
   7  -9   8          6.26          7.79         0.67 o                         
  -7  -8   8          1.73          1.90         0.43 o                         
  -6  -8   8          5.64          6.52         0.59 o                         
  -5  -8   8         20.35         18.34         0.83 o                         
  -4  -8   8          0.39          1.02         0.37 o                         
  -3  -8   8         38.47         39.26         0.90 o                         
  -2  -8   8         53.63         57.71         1.36 o                         
  -1  -8   8        102.65         83.10         1.45 o                         
   0  -8   8        228.64        220.61         3.05 o                         
   1  -8   8         11.20         10.76         0.46 o                         
   2  -8   8         25.64         22.71         0.67 o                         
   3  -8   8          0.05          0.25         0.24 o                         
   4  -8   8         74.08         69.35         1.70 o                         
   5  -8   8         18.90         21.09         0.90 o                         
   6  -8   8         36.70         39.61         1.31 o                         
   7  -8   8         18.19         19.35         1.60 o                         
  -8  -7   8          3.89          4.80         0.57 o                         
  -7  -7   8         15.66         13.91         0.77 o                         
  -6  -7   8          4.54          1.97         0.37 o                         
  -5  -7   8          0.73          0.13         0.24 o                         
  -4  -7   8          0.06          0.59         0.26 o                         
  -3  -7   8         11.23         10.27         0.43 o                         
  -2  -7   8         48.58         48.71         1.76 o                         
  -1  -7   8          0.21          0.08         0.16 o                         
   0  -7   8        151.06        148.86         2.61 o                         
   1  -7   8          0.01          0.04         0.15 o                         
   2  -7   8         66.70         62.16         1.86 o                         
   3  -7   8         16.93         14.44         0.69 o                         
   4  -7   8         39.77         37.97         1.17 o                         
   5  -7   8         11.60          8.40         0.58 o                         
   6  -7   8         20.70         20.46         0.90 o                         
   7  -7   8          4.23          4.95         0.79 o                         
  -9  -6   8          0.90          0.27         0.32 o                         
  -8  -6   8          0.03          0.03         0.30 o                         
  -7  -6   8         10.13          9.36         0.76 o                         
  -6  -6   8         69.60         58.72         1.55 o                         
  -5  -6   8         48.66         48.55         1.32 o                         
  -4  -6   8         96.54         92.23         1.96 o                         
  -3  -6   8         47.06         43.95         0.90 o                         
  -2  -6   8         89.12         91.31         1.46 o                         
  -1  -6   8         16.62         12.84         0.78 o                         
   0  -6   8         55.20         50.28         1.15 o                         
   1  -6   8          2.81          2.34         0.23 o                         
   2  -6   8         73.63         71.35         1.59 o                         
   3  -6   8          7.85          5.72         0.46 o                         
   4  -6   8          3.62          3.12         0.67 o                         
   5  -6   8          1.24          1.11         0.35 o                         
   6  -6   8          9.52          9.76         0.67 o                         
   7  -6   8          6.88          4.42         0.84 o                         
   8  -6   8          5.29          6.16         0.99 o                         
  -9  -5   8          6.87          8.01         1.68 o                         
  -8  -5   8          6.60          7.03         0.71 o                         
  -7  -5   8         19.49         20.40         0.85 o                         
  -6  -5   8         12.70         10.76         0.61 o                         
  -5  -5   8        130.01        109.47         3.68 o                         
  -4  -5   8        171.56        169.77         3.02 o                         
  -3  -5   8         44.95         47.48         1.00 o                         
  -2  -5   8          0.38          0.08         0.13 o                         
  -1  -5   8        218.64        213.82         2.83 o                         
   0  -5   8         47.81         43.83         0.85 o                         
   1  -5   8         17.20         14.38         0.64 o                         
   2  -5   8         72.93         69.69         1.54 o                         
   3  -5   8          1.69          0.65         0.23 o                         
   4  -5   8        111.73        102.78         1.67 o                         
   5  -5   8         27.66         24.32         0.70 o                         
   6  -5   8         21.16         20.18         0.68 o                         
   7  -5   8          1.99          1.93         0.63 o                         
   8  -5   8         13.15         15.31         1.34 o                         
 -10  -4   8          0.43          0.64         0.44 o                         
  -9  -4   8         12.83         13.98         0.73 o                         
  -8  -4   8         19.99         16.12         0.63 o                         
  -7  -4   8          4.02          4.64         0.36 o                         
  -6  -4   8         51.77         45.77         1.02 o                         
  -5  -4   8         79.11         84.33         1.68 o                         
  -4  -4   8         27.60         30.25         0.58 o                         
  -3  -4   8         74.62         75.04         1.04 o                         
  -2  -4   8          1.70          2.03         0.24 o                         
  -1  -4   8          5.96          4.70         0.25 o                         
   0  -4   8         21.85         24.69         0.90 o                         
   1  -4   8        617.09        622.82         7.41 o                         
   2  -4   8         72.42         58.34         1.04 o                         
   3  -4   8         71.61         60.45         1.11 o                         
   4  -4   8          6.82          9.95         0.44 o                         
   5  -4   8         52.18         47.05         1.03 o                         
   6  -4   8         29.16         26.94         0.78 o                         
   7  -4   8          0.38          0.44         0.32 o                         
   8  -4   8         25.07         30.39         1.20 o                         
 -10  -3   8          7.62          8.22         0.90 o                         
  -9  -3   8          0.00         -0.19         0.19 o                         
  -8  -3   8          4.17          4.13         0.37 o                         
  -7  -3   8         52.75         47.71         1.05 o                         
  -6  -3   8          4.10          2.96         0.28 o                         
  -5  -3   8        200.06        199.92         2.76 o                         
  -4  -3   8         70.06         59.05         1.33 o                         
  -3  -3   8         12.27         10.84         0.32 o                         
  -2  -3   8          3.85          2.32         0.20 o                         
  -1  -3   8        742.56        729.58         7.62 o                         
   0  -3   8         42.21         42.30         0.67 o                         
   1  -3   8         65.24         62.16         1.07 o                         
   2  -3   8         55.87         52.34         0.98 o                         
   3  -3   8          0.36          0.20         0.16 o                         
   4  -3   8        257.75        234.04         3.19 o                         
   5  -3   8          4.02          5.51         0.37 o                         
   6  -3   8         17.49         15.80         0.88 o                         
   7  -3   8         17.76         19.99         2.21 o                         
   8  -3   8          4.89          5.25         0.60 o                         
 -10  -2   8          6.22          5.90         0.81 o                         
  -9  -2   8         26.51         25.07         1.01 o                         
  -8  -2   8          4.53          4.46         0.47 o                         
  -7  -2   8         20.92         17.98         0.61 o                         
  -6  -2   8         18.26         15.73         0.54 o                         
  -5  -2   8         56.13         56.60         1.06 o                         
  -4  -2   8          3.47          2.71         0.19 o                         
  -3  -2   8         40.00         47.50         0.75 o                         
  -2  -2   8        244.15        242.74         2.68 o                         
  -1  -2   8          2.40          2.36         0.32 o                         
   0  -2   8          5.85          2.85         0.59 o                         
   1  -2   8          3.30          4.67         0.28 o                         
   2  -2   8        206.68        176.80         3.02 o                         
   3  -2   8          2.56          1.82         0.23 o                         
   4  -2   8         42.83         35.06         0.84 o                         
   5  -2   8         31.98         30.94         0.96 o                         
   6  -2   8         15.07         18.24         0.66 o                         
   7  -2   8         54.95         55.69         1.62 o                         
   8  -2   8          7.92          7.39         0.70 o                         
 -10  -1   8         24.72         25.43         1.52 o                         
  -9  -1   8          5.69          5.05         0.72 o                         
  -8  -1   8          1.84          1.94         0.38 o                         
  -7  -1   8         39.48         35.51         1.11 o                         
  -6  -1   8        163.34        148.85         3.39 o                         
  -5  -1   8          1.03          2.28         0.23 o                         
  -4  -1   8         26.83         25.60         0.60 o                         
  -3  -1   8        250.28        235.07         2.63 o                         
  -2  -1   8         73.17         92.04         1.20 o                         
  -1  -1   8         90.90        103.40         1.75 o                         
   0  -1   8        472.96        481.02         5.82 o                         
   1  -1   8         14.00         14.07         0.46 o                         
   2  -1   8         29.18         29.35         0.85 o                         
   3  -1   8        166.47        172.62         2.47 o                         
   4  -1   8         11.79         14.04         0.52 o                         
   5  -1   8         54.71         51.28         1.11 o                         
   6  -1   8         13.20         13.58         0.76 o                         
   7  -1   8          7.05          8.35         0.68 o                         
  -9   0   8          0.10          0.19         0.28 o                         
  -8   0   8          1.43          1.71         0.67 o                         
  -7   0   8          0.33          0.48         0.27 o                         
  -6   0   8         95.71         92.74         1.95 o                         
  -5   0   8          0.66          1.45         0.28 o                         
  -4   0   8         72.20         69.23         1.18 o                         
  -3   0   8         36.38         31.44         0.70 o                         
  -2   0   8        148.96        131.12         1.93 o                         
  -1   0   8         48.09         44.90         0.72 o                         
   0   0   8         69.37         61.53         1.31 o                         
   1   0   8         22.83         23.19         0.62 o                         
   2   0   8          5.83          5.36         0.41 o                         
   3   0   8        539.74        517.36        10.87 o                         
   4   0   8         15.14         11.09         0.50 o                         
   5   0   8         19.27         19.14         0.67 o                         
   6   0   8         40.18         41.82         1.35 o                         
   7   0   8         20.56         24.88         1.10 o                         
  -9   1   8          0.20          0.05         0.36 o                         
  -8   1   8         17.66         19.27         0.86 o                         
  -7   1   8         23.51         20.71         0.85 o                         
  -6   1   8         19.32         13.89         0.68 o                         
  -5   1   8          0.44          0.29         0.18 o                         
  -4   1   8         82.97         87.89         1.44 o                         
  -3   1   8        177.81        153.59         2.18 o                         
  -2   1   8         31.19         33.73         0.73 o                         
  -1   1   8          2.15          2.12         0.21 o                         
   0   1   8          8.67          7.92         0.37 o                         
   1   1   8        154.51        140.41         2.07 o                         
   2   1   8          4.37          2.98         0.30 o                         
   3   1   8         12.39          9.05         0.47 o                         
   4   1   8          2.83          1.55         0.26 o                         
   5   1   8          0.63          1.34         0.26 o                         
   6   1   8         26.35         23.32         1.01 o                         
   7   1   8          1.30          0.96         0.40 o                         
  -9   2   8          5.50          6.40         0.62 o                         
  -8   2   8          7.37          7.83         0.84 o                         
  -7   2   8          0.56          0.73         0.30 o                         
  -6   2   8        110.54        117.14         5.61 o                         
  -5   2   8         38.47         34.94         0.84 o                         
  -4   2   8         99.45         95.71         1.57 o                         
  -3   2   8         16.75         18.51         0.57 o                         
  -2   2   8        119.76        118.07         1.79 o                         
  -1   2   8         37.32         39.37         1.06 o                         
   0   2   8         11.56         12.22         0.59 o                         
   1   2   8        358.44        366.49         5.70 o                         
   2   2   8        106.16        102.99         1.70 o                         
   3   2   8        371.32        374.65         7.67 o                         
   4   2   8          0.72          1.63         0.28 o                         
   5   2   8         11.40         10.50         0.74 o                         
   6   2   8         84.76         88.97         2.17 o                         
   7   2   8          0.07          0.51         0.60 o                         
  -8   3   8         20.31         22.17         0.97 o                         
  -7   3   8          9.00          8.00         0.60 o                         
  -6   3   8          4.09          3.19         0.41 o                         
  -5   3   8         19.88         21.77         0.81 o                         
  -4   3   8          0.43          0.60         0.23 o                         
  -3   3   8          6.17          5.72         0.36 o                         
  -2   3   8         36.51         34.95         0.82 o                         
  -1   3   8         63.55         61.75         1.46 o                         
   0   3   8          3.70          4.73         0.57 o                         
   1   3   8         23.50         20.63         0.80 o                         
   2   3   8         10.94          8.18         0.55 o                         
   3   3   8          0.05          0.15         0.29 o                         
   4   3   8          2.49          2.52         0.51 o                         
   5   3   8         22.69         20.64         1.82 o                         
   6   3   8         50.84         56.68         1.68 o                         
  -8   4   8         31.55         34.63         1.27 o                         
  -7   4   8          0.01         -0.24         0.24 o                         
  -6   4   8         22.22         24.73         0.97 o                         
  -5   4   8          7.12          7.93         0.45 o                         
  -4   4   8         41.59         41.31         1.08 o                         
  -3   4   8         49.50         45.69         1.03 o                         
  -2   4   8         26.61         26.74         1.29 o                         
  -1   4   8         10.66          9.32         0.55 o                         
   0   4   8          9.87          6.27         0.50 o                         
   1   4   8         64.43         55.32         1.85 o                         
   2   4   8          1.46          2.03         0.39 o                         
   3   4   8         11.34         12.11         0.70 o                         
   4   4   8         13.50         17.16         0.83 o                         
   5   4   8          5.50          6.80         0.90 o                         
  -7   5   8          8.39          9.91         0.70 o                         
  -6   5   8         12.89         12.36         0.71 o                         
  -5   5   8          8.09          8.38         0.48 o                         
  -4   5   8          9.93         10.02         0.51 o                         
  -3   5   8          2.29          2.93         0.33 o                         
  -2   5   8         22.69         20.25         0.90 o                         
  -1   5   8        128.83        125.24         2.53 o                         
   0   5   8         11.68         11.35         0.66 o                         
   1   5   8          0.76          0.84         0.29 o                         
   2   5   8         86.08         86.82         2.01 o                         
   3   5   8          0.44          0.58         0.32 o                         
   4   5   8         35.72         41.78         2.40 o                         
  -6   6   8          0.05          0.01         0.26 o                         
  -5   6   8          5.78          4.73         0.53 o                         
  -4   6   8          5.32          6.48         0.46 o                         
  -3   6   8         14.79         14.54         0.61 o                         
  -2   6   8         12.30         13.88         1.10 o                         
  -1   6   8          4.86          4.02         0.48 o                         
   0   6   8          0.17          0.16         0.30 o                         
   1   6   8          2.36          2.26         0.41 o                         
   2   6   8          3.12          3.64         0.49 o                         
   3   6   8          0.77          0.42         0.55 o                         
  -5   7   8          8.71          9.03         0.56 o                         
  -4   7   8         15.90         15.79         0.69 o                         
  -3   7   8         12.50         15.65         1.18 o                         
  -2   7   8          6.11          4.54         0.80 o                         
  -1   7   8          0.00         -0.27         0.27 o                         
   0   7   8         14.62         14.95         0.81 o                         
   1   7   8          4.28          2.74         0.68 o                         
  -3 -12   9          5.64          6.86         0.94 o                         
  -2 -12   9          0.24         -0.09         0.39 o                         
  -1 -12   9          5.52          5.92         0.47 o                         
   0 -12   9         19.65         16.76         0.70 o                         
   1 -12   9         16.97         18.84         0.75 o                         
   2 -12   9          0.77          1.37         0.40 o                         
  -4 -11   9          0.81          1.75         0.42 o                         
  -3 -11   9          2.65          3.71         0.51 o                         
  -2 -11   9          6.14          7.50         0.48 o                         
  -1 -11   9         21.79         23.53         0.78 o                         
   0 -11   9         12.14         12.33         0.58 o                         
   1 -11   9          1.42          1.91         0.31 o                         
   2 -11   9         10.55         12.17         0.71 o                         
   3 -11   9          8.71          7.89         0.65 o                         
   4 -11   9         45.72         52.86         3.56 o                         
  -5 -10   9         48.40         56.48         1.68 o                         
  -4 -10   9          0.24          0.45         0.32 o                         
  -3 -10   9          1.03          1.08         0.34 o                         
  -2 -10   9         15.35         10.85         0.52 o                         
  -1 -10   9         28.44         25.43         0.77 o                         
   0 -10   9          2.99          1.92         0.29 o                         
   1 -10   9         11.81         10.80         0.53 o                         
   2 -10   9         13.02         12.47         1.33 o                         
   3 -10   9          0.01         -0.04         0.28 o                         
   4 -10   9         24.76         20.17         0.92 o                         
   5 -10   9          6.97          8.76         0.70 o                         
  -6  -9   9          0.00          0.19         0.32 o                         
  -5  -9   9         48.20         52.56         1.55 o                         
  -4  -9   9         11.49         11.42         0.70 o                         
  -3  -9   9         31.65         34.66         1.61 o                         
  -2  -9   9         24.80         20.75         0.67 o                         
  -1  -9   9          3.40          2.82         0.31 o                         
   0  -9   9        265.10        263.21         3.62 o                         
   1  -9   9          4.72          4.81         0.37 o                         
   2  -9   9         10.73          9.24         0.60 o                         
   3  -9   9         59.74         61.34         1.62 o                         
   4  -9   9         50.92         53.74         1.54 o                         
   5  -9   9          2.88          3.68         0.50 o                         
   6  -9   9          7.72          8.98         0.71 o                         
  -7  -8   9         15.08         10.74         0.73 o                         
  -6  -8   9         41.94         50.88         1.51 o                         
  -5  -8   9         16.25         14.04         1.28 o                         
  -4  -8   9          4.76          3.54         0.44 o                         
  -3  -8   9         22.50         26.74         1.45 o                         
  -2  -8   9         71.44         68.21         1.29 o                         
  -1  -8   9          6.40          4.62         0.34 o                         
   0  -8   9         56.25         59.53         1.17 o                         
   1  -8   9         21.71         21.99         1.04 o                         
   2  -8   9        116.71        110.71         2.30 o                         
   3  -8   9        269.91        276.18         4.70 o                         
   4  -8   9          1.75          2.11         0.38 o                         
   5  -8   9          1.46          1.33         0.36 o                         
   6  -8   9          5.44          5.71         0.59 o                         
   7  -8   9          0.24          0.57         0.47 o                         
  -8  -7   9          0.03          0.03         0.41 o                         
  -7  -7   9         13.33         13.74         0.78 o                         
  -6  -7   9          0.68          3.01         0.43 o                         
  -5  -7   9          3.92          2.73         0.57 o                         
  -4  -7   9         28.81         25.46         2.09 o                         
  -3  -7   9        235.92        207.26         2.89 o                         
  -2  -7   9          4.78          3.54         0.30 o                         
  -1  -7   9        179.04        160.13         2.33 o                         
   0  -7   9         20.26         17.98         0.57 o                         
   1  -7   9        121.04        115.64         2.30 o                         
   2  -7   9        411.95        385.59         6.13 o                         
   3  -7   9         13.63         10.54         0.63 o                         
   4  -7   9         24.01         25.57         0.97 o                         
   5  -7   9          4.95          5.66         0.53 o                         
   6  -7   9          1.34          0.97         0.34 o                         
   7  -7   9         17.49         18.36         0.92 o                         
  -9  -6   9          0.08         -0.40         0.40 o                         
  -8  -6   9          2.62          2.15         0.46 o                         
  -7  -6   9          0.03          0.43         0.28 o                         
  -6  -6   9          1.67          3.57         0.44 o                         
  -5  -6   9          0.83          0.79         0.29 o                         
  -4  -6   9         92.67         91.55         1.96 o                         
  -3  -6   9          0.83          3.13         0.35 o                         
  -2  -6   9        368.87        353.45         4.50 o                         
  -1  -6   9         53.29         59.32         1.10 o                         
   0  -6   9         24.58         19.51         0.57 o                         
   1  -6   9         49.21         52.75         1.32 o                         
   2  -6   9        319.10        319.00         5.16 o                         
   3  -6   9         53.65         41.69         1.20 o                         
   4  -6   9          2.33          1.21         0.30 o                         
   5  -6   9          9.50          9.91         1.00 o                         
   6  -6   9          1.88          3.30         0.47 o                         
   7  -6   9         14.85         17.62         1.36 o                         
  -9  -5   9         35.83         38.28         1.34 o                         
  -8  -5   9          0.86          0.19         0.27 o                         
  -7  -5   9          6.23          7.38         0.57 o                         
  -6  -5   9        101.01         91.09         2.02 o                         
  -5  -5   9         14.61         11.96         0.62 o                         
  -4  -5   9          8.77          4.59         0.41 o                         
  -3  -5   9         69.94         72.43         1.25 o                         
  -2  -5   9         50.70         47.98         0.94 o                         
  -1  -5   9        141.36        133.17         1.94 o                         
   0  -5   9         49.07         43.72         0.91 o                         
   1  -5   9          3.02          1.37         0.28 o                         
   2  -5   9        291.74        266.72         4.40 o                         
   3  -5   9          0.48         -0.21         0.33 o                         
   4  -5   9         18.22         13.80         0.68 o                         
   5  -5   9         21.34         17.05         1.07 o                         
   6  -5   9          3.40          3.87         0.47 o                         
   7  -5   9          0.53          0.25         0.53 o                         
  -9  -4   9          0.45          0.81         0.46 o                         
  -8  -4   9         24.85         22.74         0.77 o                         
  -7  -4   9          8.71          7.14         0.42 o                         
  -6  -4   9         63.78         64.88         1.25 o                         
  -5  -4   9         95.80         81.31         1.40 o                         
  -4  -4   9          0.00          0.15         0.17 o                         
  -3  -4   9        390.88        392.61         4.20 o                         
  -2  -4   9        340.08        337.87        10.75 o                         
  -1  -4   9        234.72        258.36         3.26 o                         
   0  -4   9          0.65          0.23         0.13 o                         
   1  -4   9         80.90         83.17         2.12 o                         
   2  -4   9         54.13         49.36         1.57 o                         
   3  -4   9         10.49         11.40         0.51 o                         
   4  -4   9        109.75        104.52         1.74 o                         
   5  -4   9         28.05         29.29         1.26 o                         
   6  -4   9          5.80          4.50         0.40 o                         
   7  -4   9          4.11          6.20         0.60 o                         
   8  -4   9          1.67          2.06         0.59 o                         
 -10  -3   9          3.43          3.12         0.69 o                         
  -9  -3   9          4.40          3.15         0.47 o                         
  -8  -3   9         18.15         17.83         0.80 o                         
  -7  -3   9          4.59          3.99         0.35 o                         
  -6  -3   9         35.63         37.06         0.88 o                         
  -5  -3   9        126.16        126.32         1.94 o                         
  -4  -3   9         15.48         18.16         0.83 o                         
  -3  -3   9         11.69          9.37         0.57 o                         
  -2  -3   9         35.47         34.67         1.63 o                         
  -1  -3   9        270.13        272.81         3.01 o                         
   0  -3   9        282.96        311.28         3.94 o                         
   1  -3   9        525.52        517.92         6.30 o                         
   2  -3   9        306.27        274.46         3.61 o                         
   3  -3   9         59.19         47.94         1.00 o                         
   4  -3   9         42.40         41.01         0.95 o                         
   5  -3   9         10.49          7.92         0.45 o                         
   6  -3   9         32.12         33.39         0.92 o                         
   7  -3   9          6.32          5.05         0.57 o                         
 -10  -2   9         26.43         30.18         1.66 o                         
  -9  -2   9          1.25          1.07         0.33 o                         
  -8  -2   9         10.54          9.46         0.63 o                         
  -7  -2   9         16.99         17.05         0.78 o                         
  -6  -2   9         10.45          8.24         0.41 o                         
  -5  -2   9         20.37         16.79         0.54 o                         
  -4  -2   9         71.43         80.57         1.19 o                         
  -3  -2   9        125.35        127.10         1.59 o                         
  -2  -2   9          0.71          0.23         0.12 o                         
  -1  -2   9        326.96        316.70         3.44 o                         
   0  -2   9        890.66        866.95        10.19 o                         
   1  -2   9         22.22         27.18         0.68 o                         
   2  -2   9          9.73         10.67         0.45 o                         
   3  -2   9        156.90        149.95         2.24 o                         
   4  -2   9         34.78         26.61         0.75 o                         
   5  -2   9          5.01          2.62         0.32 o                         
   6  -2   9          0.83          0.79         0.26 o                         
   7  -2   9          7.67          8.04         0.68 o                         
  -9  -1   9          0.38          0.19         0.30 o                         
  -8  -1   9         15.25         14.71         0.77 o                         
  -7  -1   9        129.81        129.35         2.59 o                         
  -6  -1   9         16.10         14.04         0.67 o                         
  -5  -1   9         89.77         79.92         1.73 o                         
  -4  -1   9        104.10         92.69         1.49 o                         
  -3  -1   9         57.49         48.53         0.93 o                         
  -2  -1   9          0.06          0.19         0.12 o                         
  -1  -1   9          5.22          4.94         0.30 o                         
   0  -1   9        476.54        475.39         5.82 o                         
   1  -1   9        228.61        219.62         2.97 o                         
   2  -1   9        465.11        412.79         5.20 o                         
   3  -1   9         21.41         25.38         0.71 o                         
   4  -1   9          1.16          2.67         0.30 o                         
   5  -1   9         61.81         56.25         1.22 o                         
   6  -1   9         53.71         58.66         3.42 o                         
   7  -1   9          7.44          7.10         0.67 o                         
  -9   0   9          5.89          4.33         0.54 o                         
  -8   0   9          2.66          2.52         0.42 o                         
  -7   0   9         28.76         30.57         1.06 o                         
  -6   0   9         20.41         17.80         0.77 o                         
  -5   0   9         31.39         28.57         0.93 o                         
  -4   0   9         87.36         84.31         1.83 o                         
  -3   0   9        166.23        149.72         5.08 o                         
  -2   0   9         86.10         96.53         1.51 o                         
  -1   0   9         15.37         12.66         0.53 o                         
   0   0   9         76.37         79.79         1.64 o                         
   1   0   9        157.36        171.58         6.67 o                         
   2   0   9         96.30        105.81         1.74 o                         
   3   0   9         12.43         12.62         0.53 o                         
   4   0   9          3.54          4.28         0.36 o                         
   5   0   9          2.05          2.81         0.34 o                         
   6   0   9         20.02         20.77         0.97 o                         
   7   0   9         28.93         32.09         1.91 o                         
  -9   1   9          5.05          6.15         0.62 o                         
  -8   1   9         27.31         27.62         1.07 o                         
  -7   1   9          5.42          5.57         0.52 o                         
  -6   1   9          3.40          4.41         0.45 o                         
  -5   1   9         23.05         23.58         0.82 o                         
  -4   1   9        131.36        145.28         2.16 o                         
  -3   1   9          0.82          0.53         0.19 o                         
  -2   1   9        175.64        177.60         2.47 o                         
  -1   1   9          4.46          5.43         0.42 o                         
   0   1   9          4.65          5.37         0.43 o                         
   1   1   9        100.38         92.85         1.94 o                         
   2   1   9        303.50        321.20         4.24 o                         
   3   1   9         17.94         14.31         0.58 o                         
   4   1   9         36.80         40.66         1.80 o                         
   5   1   9          0.18         -0.22         0.25 o                         
   6   1   9         11.63         13.33         0.82 o                         
  -8   2   9          3.48          4.62         0.56 o                         
  -7   2   9         25.62         25.44         1.48 o                         
  -6   2   9         12.55         10.45         0.64 o                         
  -5   2   9          1.49          1.35         0.26 o                         
  -4   2   9         58.90         54.75         1.53 o                         
  -3   2   9         55.70         55.10         1.34 o                         
  -2   2   9         27.37         22.65         0.99 o                         
  -1   2   9         12.71         12.06         0.85 o                         
   0   2   9          9.00          8.49         0.54 o                         
   1   2   9        262.57        237.63         4.03 o                         
   2   2   9         21.12         16.29         0.80 o                         
   3   2   9        221.36        222.30         3.89 o                         
   4   2   9          2.07          1.96         0.39 o                         
   5   2   9         20.90         19.55         0.75 o                         
   6   2   9          7.39          7.40         1.01 o                         
  -8   3   9          3.73          5.04         0.57 o                         
  -7   3   9          0.00          0.00         0.26 o                         
  -6   3   9         21.22         22.66         0.94 o                         
  -5   3   9          0.09         -0.18         0.18 o                         
  -4   3   9         94.24         95.28         1.65 o                         
  -3   3   9         43.75         45.43         1.01 o                         
  -2   3   9        199.98        193.97         3.43 o                         
  -1   3   9         12.97         10.42         0.60 o                         
   0   3   9        169.78        172.16         3.16 o                         
   1   3   9         43.57         43.10         1.26 o                         
   2   3   9          0.25         -0.15         0.27 o                         
   3   3   9         74.90         77.60         1.88 o                         
   4   3   9          0.02          0.28         0.30 o                         
   5   3   9          9.15         10.12         0.71 o                         
  -7   4   9          1.93          2.30         0.67 o                         
  -6   4   9         27.57         28.49         1.23 o                         
  -5   4   9         25.19         25.90         0.79 o                         
  -4   4   9         16.56         16.17         0.63 o                         
  -3   4   9          9.62         10.15         0.62 o                         
  -2   4   9        110.31        107.93         2.28 o                         
  -1   4   9         50.41         49.87         1.65 o                         
   0   4   9        178.98        174.29         5.43 o                         
   1   4   9         47.03         43.57         1.31 o                         
   2   4   9         25.21         27.93         1.06 o                         
   3   4   9        103.39        109.09         2.41 o                         
   4   4   9         15.65         16.78         0.87 o                         
  -6   5   9          9.06          9.51         0.69 o                         
  -5   5   9          1.63          0.96         0.29 o                         
  -4   5   9          0.33          0.08         0.33 o                         
  -3   5   9         10.48          8.75         0.98 o                         
  -2   5   9          7.92          8.35         0.64 o                         
  -1   5   9         65.93         68.87         1.76 o                         
   0   5   9         38.23         36.52         1.55 o                         
   1   5   9         11.63         11.70         0.72 o                         
   2   5   9         36.75         38.60         1.29 o                         
   3   5   9         11.95         14.16         1.92 o                         
  -5   6   9          4.59          5.24         0.46 o                         
  -4   6   9         15.30         15.04         0.82 o                         
  -3   6   9         15.49         14.66         1.08 o                         
  -2   6   9          3.43          2.89         0.47 o                         
  -1   6   9          0.09         -0.26         0.30 o                         
   0   6   9          2.38          2.02         0.45 o                         
   1   6   9          0.49          0.10         0.31 o                         
  -2 -12  10          1.10          2.01         0.80 o                         
  -1 -12  10         19.41         23.37         0.94 o                         
   0 -12  10         21.12         20.88         0.79 o                         
   1 -12  10          4.86          4.11         0.78 o                         
   2 -12  10          3.94          4.72         0.83 o                         
  -4 -11  10          2.65          2.62         0.51 o                         
  -3 -11  10          0.06          0.19         0.38 o                         
  -2 -11  10          1.65          3.74         0.38 o                         
  -1 -11  10          3.26          2.87         0.36 o                         
   0 -11  10          0.98          0.65         0.26 o                         
   1 -11  10         21.62         22.34         0.97 o                         
   2 -11  10          2.63          2.92         0.45 o                         
   3 -11  10         12.53         11.97         0.75 o                         
   4 -11  10          2.04          2.00         0.65 o                         
  -5 -10  10         30.86         37.25         1.50 o                         
  -4 -10  10         29.52         30.27         1.66 o                         
  -3 -10  10          2.70          2.79         0.45 o                         
  -2 -10  10         10.56         10.79         0.52 o                         
  -1 -10  10          5.69          6.33         0.61 o                         
   0 -10  10          0.78          1.18         0.26 o                         
   1 -10  10         73.74         73.04         1.83 o                         
   2 -10  10         11.31         14.06         0.77 o                         
   3 -10  10          5.53          5.48         0.57 o                         
   4 -10  10          0.00         -0.25         0.25 o                         
   5 -10  10          0.11         -0.20         0.50 o                         
  -6  -9  10          4.59          2.70         0.46 o                         
  -5  -9  10         16.36         20.08         0.95 o                         
  -4  -9  10         75.17         69.32         2.03 o                         
  -3  -9  10         29.40         24.41         1.45 o                         
  -2  -9  10         13.73          9.24         0.93 o                         
  -1  -9  10          0.36          0.49         0.21 o                         
   0  -9  10          4.15          3.74         0.35 o                         
   1  -9  10         19.28         14.95         0.74 o                         
   2  -9  10         26.54         23.50         0.96 o                         
   3  -9  10          0.02          0.07         0.27 o                         
   4  -9  10          1.17          1.07         0.38 o                         
   5  -9  10          0.00          0.01         0.32 o                         
  -7  -8  10          8.78          9.54         0.74 o                         
  -6  -8  10          0.32          0.14         0.28 o                         
  -5  -8  10          0.05          0.51         0.31 o                         
  -4  -8  10         26.27         26.92         1.01 o                         
  -3  -8  10          3.99          7.06         0.42 o                         
  -2  -8  10          4.16          2.59         0.30 o                         
  -1  -8  10         27.86         26.25         1.06 o                         
   0  -8  10          5.03          4.61         0.36 o                         
   1  -8  10          6.90          5.28         0.49 o                         
   2  -8  10         34.27         37.31         1.75 o                         
   3  -8  10          4.89          2.60         0.42 o                         
   4  -8  10          4.90          5.17         0.74 o                         
   5  -8  10          1.87          3.35         0.50 o                         
   6  -8  10          0.19         -0.02         0.29 o                         
  -8  -7  10         56.36         71.45         2.75 o                         
  -7  -7  10         11.17         11.81         0.75 o                         
  -6  -7  10          7.28         10.41         0.66 o                         
  -5  -7  10          0.16          0.03         0.36 o                         
  -4  -7  10        207.78        199.54         3.63 o                         
  -3  -7  10        170.79        183.77         2.66 o                         
  -2  -7  10        388.28        388.66         4.97 o                         
  -1  -7  10         70.40         69.34         1.29 o                         
   0  -7  10          0.63          0.37         0.32 o                         
   1  -7  10         85.11         79.15         1.81 o                         
   2  -7  10        222.02        209.96         3.75 o                         
   3  -7  10        118.17        109.69         2.81 o                         
   4  -7  10         23.65         22.71         0.94 o                         
   5  -7  10         15.80         14.98         1.05 o                         
   6  -7  10          6.57          6.89         1.02 o                         
  -8  -6  10          1.79          0.41         0.55 o                         
  -7  -6  10          5.98          8.26         1.21 o                         
  -6  -6  10          2.92          1.71         0.35 o                         
  -5  -6  10          1.32          0.79         0.29 o                         
  -4  -6  10          5.19          3.19         0.40 o                         
  -3  -6  10        385.38        343.59         4.43 o                         
  -2  -6  10         41.55         35.81         0.83 o                         
  -1  -6  10          6.90          6.07         0.35 o                         
   0  -6  10          0.01          0.23         0.20 o                         
   1  -6  10        146.12        137.41         2.63 o                         
   2  -6  10          7.06          7.37         0.55 o                         
   3  -6  10         18.72         17.00         0.88 o                         
   4  -6  10         10.55         11.05         0.67 o                         
   5  -6  10         17.70         15.95         0.80 o                         
   6  -6  10          0.48          0.85         0.35 o                         
  -9  -5  10          2.06          2.36         0.61 o                         
  -8  -5  10          6.83          6.35         0.59 o                         
  -7  -5  10         26.13         25.77         1.00 o                         
  -6  -5  10          7.75          9.07         0.58 o                         
  -5  -5  10        121.14        102.07         2.16 o                         
  -4  -5  10          6.64          6.20         0.77 o                         
  -3  -5  10        139.18        123.46         1.89 o                         
  -2  -5  10         33.92         42.45         0.90 o                         
  -1  -5  10        774.84        775.56         9.23 o                         
   0  -5  10        625.85        615.26         9.19 o                         
   1  -5  10         76.79         71.14         2.18 o                         
   2  -5  10         98.28         96.03         2.04 o                         
   3  -5  10         31.26         31.52         1.05 o                         
   4  -5  10         46.06         33.53         1.12 o                         
   5  -5  10          8.95          8.92         0.64 o                         
   6  -5  10          3.28          3.60         0.50 o                         
  -8  -4  10         12.87         14.02         1.26 o                         
  -7  -4  10          0.73          0.24         0.29 o                         
  -6  -4  10         27.74         25.22         0.94 o                         
  -5  -4  10        128.41        120.51         1.90 o                         
  -4  -4  10        107.62         87.17         1.46 o                         
  -3  -4  10         49.95         52.45         0.90 o                         
  -2  -4  10         87.04         74.38         1.41 o                         
  -1  -4  10        622.00        620.98         9.20 o                         
   0  -4  10        335.92        306.81         4.48 o                         
   1  -4  10          0.63          0.63         0.19 o                         
   2  -4  10         50.15         44.80         1.05 o                         
   3  -4  10          3.81          2.55         0.28 o                         
   4  -4  10          2.37          1.52         0.26 o                         
   5  -4  10         12.02          9.34         0.65 o                         
   6  -4  10          3.61          4.38         0.40 o                         
   7  -4  10         15.32         16.44         1.17 o                         
  -9  -3  10          1.74          1.33         0.39 o                         
  -8  -3  10         27.26         27.44         1.88 o                         
  -7  -3  10         52.16         49.30         2.19 o                         
  -6  -3  10         94.91         96.28         1.65 o                         
  -5  -3  10          0.01         -0.11         0.16 o                         
  -4  -3  10        156.38        168.85         2.07 o                         
  -3  -3  10          6.67          5.59         0.28 o                         
  -2  -3  10         71.95         61.20         1.97 o                         
  -1  -3  10         10.29          9.47         0.86 o                         
   0  -3  10          5.65          6.38         0.46 o                         
   1  -3  10        167.45        154.04         2.44 o                         
   2  -3  10         13.21         11.14         0.46 o                         
   3  -3  10          0.77          3.69         0.45 o                         
   4  -3  10         50.95         42.44         1.01 o                         
   5  -3  10          0.00          0.16         0.29 o                         
   6  -3  10         19.56         14.52         0.64 o                         
   7  -3  10          0.91          1.06         0.49 o                         
  -9  -2  10          0.01          0.06         0.29 o                         
  -8  -2  10          2.01          2.90         0.44 o                         
  -7  -2  10         42.15         42.00         1.64 o                         
  -6  -2  10        141.55        136.67         2.65 o                         
  -5  -2  10         38.74         42.74         1.18 o                         
  -4  -2  10        263.39        251.71         2.89 o                         
  -3  -2  10          0.00          0.26         0.20 o                         
  -2  -2  10          0.30          0.17         0.14 o                         
  -1  -2  10        778.67        777.28         9.23 o                         
   0  -2  10         24.47         29.72         1.11 o                         
   1  -2  10        716.16        761.98         9.13 o                         
   2  -2  10          7.53          9.18         0.44 o                         
   3  -2  10         18.91         22.53         0.94 o                         
   4  -2  10         36.89         37.47         0.94 o                         
   5  -2  10          5.79          5.81         0.44 o                         
   6  -2  10        105.77        110.19         2.59 o                         
   7  -2  10          4.15          4.68         0.77 o                         
  -9  -1  10         10.32         10.19         0.74 o                         
  -8  -1  10         30.90         32.86         1.17 o                         
  -7  -1  10          9.49          8.83         0.61 o                         
  -6  -1  10          0.48          0.07         0.22 o                         
  -5  -1  10        219.21        205.04         3.57 o                         
  -4  -1  10        183.35        186.29         2.61 o                         
  -3  -1  10        201.15        206.37         2.81 o                         
  -2  -1  10         17.90         12.83         0.59 o                         
  -1  -1  10        204.80        181.68         2.54 o                         
   0  -1  10        124.36        118.77         1.84 o                         
   1  -1  10        249.94        266.67         3.57 o                         
   2  -1  10         44.53         49.59         1.06 o                         
   3  -1  10         46.52         50.40         1.11 o                         
   4  -1  10         24.96         21.38         0.73 o                         
   5  -1  10          6.48          7.86         0.50 o                         
   6  -1  10         18.98         25.60         1.10 o                         
  -9   0  10          0.18          0.24         0.38 o                         
  -8   0  10         75.35         81.97         3.13 o                         
  -7   0  10          9.47          7.91         0.61 o                         
  -6   0  10         16.34         17.36         0.78 o                         
  -5   0  10          0.51          0.33         0.24 o                         
  -4   0  10         24.84         23.02         0.66 o                         
  -3   0  10        435.28        390.99         4.91 o                         
  -2   0  10        244.95        238.38         3.94 o                         
  -1   0  10        124.42        129.71         2.45 o                         
   0   0  10         20.15         14.16         0.65 o                         
   1   0  10          0.04          0.43         0.28 o                         
   2   0  10        142.39        115.70         1.91 o                         
   3   0  10          1.03          1.28         0.27 o                         
   4   0  10          0.45          1.06         0.28 o                         
   5   0  10         10.22         13.00         1.08 o                         
   6   0  10          1.10          1.47         0.46 o                         
  -8   1  10          7.84          8.56         0.67 o                         
  -7   1  10          1.47          1.39         0.37 o                         
  -6   1  10         14.18         13.09         0.70 o                         
  -5   1  10          7.98          8.47         0.45 o                         
  -4   1  10         35.19         39.00         0.93 o                         
  -3   1  10        255.21        237.25         3.58 o                         
  -2   1  10          8.36         10.41         0.59 o                         
  -1   1  10         54.73         46.57         1.55 o                         
   0   1  10         24.93         18.91         0.78 o                         
   1   1  10          7.42          6.32         0.52 o                         
   2   1  10        257.58        281.42         5.00 o                         
   3   1  10         17.50         16.16         1.25 o                         
   4   1  10         64.26         66.40         1.63 o                         
   5   1  10         73.59         85.36         1.70 o                         
   6   1  10         44.61         47.06         2.27 o                         
  -8   2  10          0.12         -0.04         0.28 o                         
  -7   2  10          7.08          7.16         1.14 o                         
  -6   2  10          3.36          3.22         0.44 o                         
  -5   2  10          0.67          0.70         0.25 o                         
  -4   2  10        190.51        185.73         3.53 o                         
  -3   2  10          1.83          2.35         0.38 o                         
  -2   2  10          0.34          0.48         0.29 o                         
  -1   2  10        102.01        100.27         2.12 o                         
   0   2  10         13.74         14.68         1.39 o                         
   1   2  10         38.96         35.48         1.15 o                         
   2   2  10         75.95         79.09         1.89 o                         
   3   2  10          9.58          9.94         0.68 o                         
   4   2  10         34.18         37.45         1.27 o                         
   5   2  10          5.22          7.37         0.89 o                         
  -7   3  10         27.92         30.87         1.18 o                         
  -6   3  10         39.58         38.62         1.28 o                         
  -5   3  10          0.94          1.65         0.30 o                         
  -4   3  10         28.39         25.11         0.77 o                         
  -3   3  10         22.53         19.41         0.82 o                         
  -2   3  10          4.93          5.91         0.53 o                         
  -1   3  10          1.17          1.27         0.40 o                         
   0   3  10         74.95         72.22         1.77 o                         
   1   3  10         29.90         26.40         1.01 o                         
   2   3  10          7.58          7.97         0.62 o                         
   3   3  10         17.42         14.89         0.80 o                         
   4   3  10         65.78         71.15         2.05 o                         
  -7   4  10          0.02         -0.07         0.46 o                         
  -6   4  10          3.31          4.95         1.09 o                         
  -5   4  10         72.69         77.06         1.54 o                         
  -4   4  10         11.18         11.12         0.68 o                         
  -3   4  10          1.19          1.74         0.39 o                         
  -2   4  10         16.47         16.02         0.81 o                         
  -1   4  10        156.80        151.43         3.00 o                         
   0   4  10          7.08          6.15         0.57 o                         
   1   4  10          1.28          1.41         0.37 o                         
   2   4  10          4.44          4.32         0.54 o                         
   3   4  10          1.22          1.69         0.62 o                         
  -6   5  10          8.30          8.71         1.00 o                         
  -5   5  10          4.38          4.63         0.45 o                         
  -4   5  10          2.84          2.55         0.51 o                         
  -3   5  10          0.76          0.14         0.70 o                         
  -2   5  10         86.31         86.10         2.09 o                         
  -1   5  10          4.40          3.53         0.51 o                         
   0   5  10        117.36        123.55         2.90 o                         
   1   5  10          2.71          2.81         0.66 o                         
  -1 -12  11          8.95         10.13         0.72 o                         
  -3 -11  11         13.83         12.98         1.77 o                         
  -2 -11  11          1.39          1.16         0.30 o                         
  -1 -11  11         19.85         18.19         0.71 o                         
   0 -11  11          5.88          4.52         0.53 o                         
   1 -11  11          1.09          2.03         0.46 o                         
   2 -11  11          0.13          0.16         0.31 o                         
  -5 -10  11         16.96         15.18         1.26 o                         
  -4 -10  11         10.03         11.66         1.18 o                         
  -3 -10  11          2.05          1.67         0.42 o                         
  -2 -10  11          0.45          1.48         0.29 o                         
  -1 -10  11          0.12          0.41         0.31 o                         
   0 -10  11          1.80          1.67         0.37 o                         
   1 -10  11          5.72          6.73         0.58 o                         
   2 -10  11          0.23         -0.15         0.22 o                         
   3 -10  11          0.40          0.78         0.35 o                         
   4 -10  11          6.61          6.79         0.97 o                         
  -6  -9  11          6.28          6.14         0.65 o                         
  -5  -9  11          6.55          7.88         0.67 o                         
  -4  -9  11         12.84         11.43         0.70 o                         
  -3  -9  11         42.69         42.16         1.58 o                         
  -2  -9  11          0.07          0.06         0.19 o                         
  -1  -9  11          1.45          0.77         0.23 o                         
   0  -9  11          0.91          1.48         0.82 o                         
   1  -9  11          5.32          4.44         0.50 o                         
   2  -9  11         16.58         16.16         0.82 o                         
   3  -9  11          0.01          0.10         0.28 o                         
   4  -9  11          5.01          5.03         0.58 o                         
  -7  -8  11         41.01         48.21         2.21 o                         
  -6  -8  11          0.06         -0.09         0.27 o                         
  -5  -8  11          1.29          1.34         0.35 o                         
  -4  -8  11          7.94          5.74         0.91 o                         
  -3  -8  11         16.61         19.96         2.08 o                         
  -2  -8  11        104.92        100.29         1.74 o                         
  -1  -8  11         67.11         67.65         2.16 o                         
   0  -8  11          4.98          5.45         0.65 o                         
   1  -8  11          3.66          3.01         0.43 o                         
   2  -8  11         32.24         29.55         1.09 o                         
   3  -8  11         10.19          8.46         0.65 o                         
   4  -8  11          0.09          0.41         0.30 o                         
   5  -8  11          8.97          9.42         0.72 o                         
  -7  -7  11          1.96          2.29         0.50 o                         
  -6  -7  11          0.36         -0.12         0.26 o                         
  -5  -7  11          6.24          4.63         0.98 o                         
  -4  -7  11         10.72         10.19         0.62 o                         
  -3  -7  11          9.99          7.37         0.43 o                         
  -2  -7  11        108.51        114.46         1.87 o                         
  -1  -7  11          0.15         -0.11         0.19 o                         
   0  -7  11         53.98         55.70         1.46 o                         
   1  -7  11         25.12         26.96         1.31 o                         
   2  -7  11          0.22         -0.11         0.30 o                         
   3  -7  11          6.34          4.73         0.51 o                         
   4  -7  11          0.39          0.36         0.29 o                         
   5  -7  11          8.28          8.52         0.69 o                         
   6  -7  11          3.62          3.00         0.70 o                         
  -8  -6  11         24.61         32.03         1.60 o                         
  -7  -6  11         33.30         34.43         1.22 o                         
  -6  -6  11          1.19          1.36         0.34 o                         
  -5  -6  11         12.70         12.04         0.66 o                         
  -4  -6  11          4.25          3.40         0.41 o                         
  -3  -6  11         12.95         11.71         0.50 o                         
  -2  -6  11         88.12         76.24         1.40 o                         
  -1  -6  11         19.87         18.32         0.86 o                         
   0  -6  11          0.57          0.71         0.40 o                         
   1  -6  11          5.04          4.47         0.61 o                         
   2  -6  11          4.34          4.71         0.48 o                         
   3  -6  11          1.18          0.73         0.38 o                         
   4  -6  11          1.58          2.04         0.42 o                         
   5  -6  11          0.56          1.42         0.39 o                         
   6  -6  11         11.99         10.57         1.00 o                         
  -8  -5  11          4.34          6.09         0.59 o                         
  -7  -5  11         19.56         21.39         1.20 o                         
  -6  -5  11          3.25          2.33         0.39 o                         
  -5  -5  11         13.83         15.22         0.73 o                         
  -4  -5  11         54.84         45.34         1.26 o                         
  -3  -5  11         22.23         25.62         0.70 o                         
  -2  -5  11         67.53         64.64         2.07 o                         
  -1  -5  11         10.23         10.72         0.58 o                         
   0  -5  11        128.60        114.68         2.31 o                         
   1  -5  11         35.94         36.25         1.48 o                         
   2  -5  11         65.51         52.69         1.43 o                         
   3  -5  11         23.41         21.09         0.89 o                         
   4  -5  11          1.36          2.06         0.60 o                         
   5  -5  11         11.36          7.28         0.63 o                         
   6  -5  11         16.62         18.96         0.97 o                         
  -8  -4  11          0.09          0.24         0.45 o                         
  -7  -4  11         81.34         78.09         1.90 o                         
  -6  -4  11          4.34          3.31         0.43 o                         
  -5  -4  11        128.93        112.17         3.21 o                         
  -4  -4  11         34.43         36.77         1.10 o                         
  -3  -4  11         10.55          7.19         0.39 o                         
  -2  -4  11         10.33         13.91         0.64 o                         
  -1  -4  11        353.63        356.04         4.94 o                         
   0  -4  11        414.15        444.01         8.40 o                         
   1  -4  11          7.79          9.66         0.73 o                         
   2  -4  11          2.32          1.26         0.24 o                         
   3  -4  11         17.18         21.48         0.80 o                         
   4  -4  11         30.88         29.91         0.85 o                         
   5  -4  11          1.55          1.48         0.37 o                         
   6  -4  11          0.23          1.41         0.42 o                         
  -9  -3  11         39.55         44.34         1.95 o                         
  -8  -3  11          2.87          3.45         0.47 o                         
  -7  -3  11         57.15         55.14         1.50 o                         
  -6  -3  11         16.88         13.74         0.69 o                         
  -5  -3  11         30.45         27.99         0.76 o                         
  -4  -3  11          1.75          2.90         0.36 o                         
  -3  -3  11         30.57         29.89         0.64 o                         
  -2  -3  11        329.02        323.01         4.16 o                         
  -1  -3  11         76.66         75.76         1.34 o                         
   0  -3  11          2.35          4.03         0.34 o                         
   1  -3  11          0.51          0.93         0.22 o                         
   2  -3  11         11.05         10.64         0.49 o                         
   3  -3  11          0.29          0.17         0.20 o                         
   4  -3  11         46.41         46.95         1.12 o                         
   5  -3  11          1.03          0.51         0.27 o                         
   6  -3  11         13.41         18.72         0.75 o                         
  -9  -2  11         29.19         30.81         1.63 o                         
  -8  -2  11          1.21          1.87         0.38 o                         
  -7  -2  11          3.12          2.59         0.57 o                         
  -6  -2  11          5.99          5.55         0.48 o                         
  -5  -2  11         72.80         74.95         2.03 o                         
  -4  -2  11         67.98         53.66         1.08 o                         
  -3  -2  11         14.12         13.10         0.62 o                         
  -2  -2  11        141.55        130.12         1.97 o                         
  -1  -2  11         12.10         15.10         0.53 o                         
   0  -2  11         14.74         11.54         0.55 o                         
   1  -2  11        270.18        229.20         4.87 o                         
   2  -2  11          1.65          2.17         0.28 o                         
   3  -2  11          0.31          1.41         0.28 o                         
   4  -2  11         36.68         32.45         0.97 o                         
   5  -2  11          7.06          4.43         0.43 o                         
   6  -2  11          5.37          5.12         0.48 o                         
  -8  -1  11         22.81         23.54         2.62 o                         
  -7  -1  11          7.10          6.72         0.57 o                         
  -6  -1  11         48.70         49.11         1.38 o                         
  -5  -1  11         23.07         27.26         0.95 o                         
  -4  -1  11        119.17        107.49         1.74 o                         
  -3  -1  11         99.47        110.04         2.17 o                         
  -2  -1  11         15.16         15.91         0.69 o                         
  -1  -1  11         45.03         49.58         1.28 o                         
   0  -1  11          2.52          4.56         0.34 o                         
   1  -1  11         58.58         69.94         1.34 o                         
   2  -1  11          2.72          4.61         0.59 o                         
   3  -1  11         30.39         31.34         0.89 o                         
   4  -1  11         13.99         19.83         0.73 o                         
   5  -1  11          6.64          5.45         0.47 o                         
  -8   0  11         84.49         86.63         2.14 o                         
  -7   0  11        118.20        129.62         2.72 o                         
  -6   0  11         15.32         12.83         0.72 o                         
  -5   0  11         28.20         29.96         1.17 o                         
  -4   0  11          2.64          3.01         0.32 o                         
  -3   0  11        199.93        195.73         3.42 o                         
  -2   0  11         36.75         36.29         1.10 o                         
  -1   0  11         96.55         83.65         1.85 o                         
   0   0  11         24.85         24.48         1.10 o                         
   1   0  11          6.01          6.90         0.53 o                         
   2   0  11         63.35         58.82         1.53 o                         
   3   0  11         59.74         60.31         1.32 o                         
   4   0  11         13.33         14.46         0.66 o                         
   5   0  11         41.62         51.46         1.28 o                         
  -8   1  11          4.88          5.91         0.90 o                         
  -7   1  11          1.74          1.54         0.40 o                         
  -6   1  11         10.09         11.22         0.69 o                         
  -5   1  11          9.65          7.41         0.56 o                         
  -4   1  11          5.06          4.90         0.47 o                         
  -3   1  11        114.33        102.95         2.17 o                         
  -2   1  11        150.62        148.98         2.83 o                         
  -1   1  11          3.66          4.53         0.46 o                         
   0   1  11          0.00          0.84         0.31 o                         
   1   1  11         10.25         12.16         0.69 o                         
   2   1  11          6.16          8.19         1.16 o                         
   3   1  11          8.01          7.92         0.63 o                         
   4   1  11         10.16          9.60         1.20 o                         
   5   1  11          0.17          0.55         0.52 o                         
  -7   2  11         16.70         21.11         1.99 o                         
  -6   2  11         15.61         17.89         1.04 o                         
  -5   2  11          8.76          9.93         0.62 o                         
  -4   2  11         84.55         88.17         2.97 o                         
  -3   2  11         17.52         17.10         0.79 o                         
  -2   2  11          0.19          1.07         0.34 o                         
  -1   2  11         11.44          9.17         0.63 o                         
   0   2  11         17.21         24.12         1.09 o                         
   1   2  11          0.67          0.72         0.32 o                         
   2   2  11          0.84          2.71         0.44 o                         
   3   2  11          2.21          5.34         0.56 o                         
   4   2  11          0.13          0.16         0.48 o                         
  -7   3  11          7.13          7.85         1.00 o                         
  -6   3  11         16.99         15.36         0.84 o                         
  -5   3  11          8.80          8.22         1.09 o                         
  -4   3  11         13.30         12.27         0.72 o                         
  -3   3  11          4.44          2.60         0.69 o                         
  -2   3  11          1.64          1.07         0.34 o                         
  -1   3  11         25.95         25.26         1.49 o                         
   0   3  11          2.47          2.33         0.62 o                         
   1   3  11          5.45          5.42         0.56 o                         
   2   3  11          1.75          1.53         0.48 o                         
  -6   4  11         37.89         36.04         1.84 o                         
  -5   4  11         21.69         22.06         1.38 o                         
  -4   4  11          0.76          0.76         0.48 o                         
  -3   4  11          1.90          2.48         0.44 o                         
  -2   4  11         15.14         14.45         0.82 o                         
  -1   4  11          9.26         10.84         0.73 o                         
   0   4  11         66.81         74.33         1.94 o                         
  -3 -11  12         10.89         11.98         1.09 o                         
  -2 -11  12          9.73          8.39         0.93 o                         
  -1 -11  12          1.17          0.73         0.33 o                         
   0 -11  12          1.84          2.69         0.48 o                         
  -4 -10  12          3.90          4.33         0.77 o                         
  -3 -10  12          9.34          6.12         0.82 o                         
  -2 -10  12          3.78          3.37         0.38 o                         
  -1 -10  12         17.82         16.48         0.83 o                         
   0 -10  12          5.79          5.88         0.58 o                         
   1 -10  12          0.64          0.29         0.30 o                         
   2 -10  12          0.37          0.57         0.33 o                         
  -5  -9  12         36.37         39.32         1.35 o                         
  -4  -9  12          1.82          0.87         0.34 o                         
  -3  -9  12          0.82          1.10         0.35 o                         
  -2  -9  12          0.06         -0.05         0.21 o                         
  -1  -9  12          1.38          1.82         0.37 o                         
   0  -9  12          7.05          5.93         0.56 o                         
   1  -9  12          0.12          0.21         0.28 o                         
   2  -9  12          4.94          5.20         0.88 o                         
   3  -9  12          0.07          0.41         0.34 o                         
  -6  -8  12          9.18         11.36         0.78 o                         
  -5  -8  12          0.06          0.08         0.28 o                         
  -4  -8  12          9.98          9.60         1.13 o                         
  -3  -8  12          1.92          1.56         0.34 o                         
  -2  -8  12          4.53          3.96         0.45 o                         
  -1  -8  12          8.46          6.67         0.54 o                         
   0  -8  12          1.41          1.14         0.34 o                         
   1  -8  12          3.19          2.70         0.43 o                         
   2  -8  12          7.08          6.18         0.57 o                         
   3  -8  12          0.61          0.98         0.35 o                         
   4  -8  12         22.73         28.12         1.17 o                         
  -7  -7  12         12.67         17.99         0.93 o                         
  -6  -7  12         10.82         12.07         0.73 o                         
  -5  -7  12          2.15          3.99         0.80 o                         
  -4  -7  12          1.07          1.10         0.31 o                         
  -3  -7  12          0.00          0.12         0.39 o                         
  -2  -7  12         19.68         22.64         1.21 o                         
  -1  -7  12          0.21          0.60         0.28 o                         
   0  -7  12         11.93         12.03         0.68 o                         
   1  -7  12          3.42          3.16         0.44 o                         
   2  -7  12          2.24          2.31         0.41 o                         
   3  -7  12          0.49          1.25         0.38 o                         
   4  -7  12          0.00         -0.10         0.30 o                         
   5  -7  12          0.07         -0.42         0.42 o                         
  -8  -6  12          0.06          0.38         0.44 o                         
  -7  -6  12          0.38         -0.11         0.29 o                         
  -6  -6  12         14.60         13.93         0.77 o                         
  -5  -6  12          0.17          0.26         0.26 o                         
  -4  -6  12         49.46         48.05         1.36 o                         
  -3  -6  12         44.05         45.96         1.04 o                         
  -2  -6  12          2.85          2.79         0.39 o                         
  -1  -6  12          9.91          8.72         0.57 o                         
   0  -6  12          3.39          3.90         0.71 o                         
   1  -6  12         40.30         42.05         1.28 o                         
   2  -6  12          0.19          0.50         0.29 o                         
   3  -6  12         25.45         22.87         0.98 o                         
   4  -6  12          0.00          0.20         0.32 o                         
   5  -6  12          0.27          0.32         0.44 o                         
  -7  -5  12          0.78          0.58         0.31 o                         
  -6  -5  12          0.49          0.71         0.29 o                         
  -5  -5  12         22.24         20.95         1.15 o                         
  -4  -5  12         13.41         15.96         0.73 o                         
  -3  -5  12          4.64          3.36         0.40 o                         
  -2  -5  12          8.62         10.98         0.61 o                         
  -1  -5  12          2.82          1.61         0.32 o                         
   0  -5  12          0.28          0.29         0.26 o                         
   1  -5  12         46.00         41.85         1.50 o                         
   2  -5  12         10.58         10.06         0.63 o                         
   3  -5  12         11.81         12.96         0.76 o                         
   4  -5  12         11.52         12.21         0.76 o                         
   5  -5  12          0.87          1.59         0.43 o                         
  -8  -4  12          0.00         -0.38         0.38 o                         
  -7  -4  12          0.10          0.04         0.43 o                         
  -6  -4  12          0.00         -0.16         0.40 o                         
  -5  -4  12          7.77          7.23         0.75 o                         
  -4  -4  12         37.99         42.65         1.22 o                         
  -3  -4  12         21.05         19.70         0.79 o                         
  -2  -4  12         41.40         40.24         1.16 o                         
  -1  -4  12         83.18         88.25         1.93 o                         
   0  -4  12         10.02          6.29         0.94 o                         
   1  -4  12         46.54         49.07         1.38 o                         
   2  -4  12          1.22          1.70         0.36 o                         
   3  -4  12         16.76         18.03         0.85 o                         
   4  -4  12         15.11         13.28         0.80 o                         
   5  -4  12         12.61         14.21         0.84 o                         
  -8  -3  12          4.86          4.37         0.82 o                         
  -7  -3  12          2.80          2.86         0.43 o                         
  -6  -3  12          0.29          0.19         0.24 o                         
  -5  -3  12          2.08          4.22         0.44 o                         
  -4  -3  12         11.21         12.73         0.63 o                         
  -3  -3  12          3.26          3.26         0.30 o                         
  -2  -3  12          1.88          0.45         0.20 o                         
  -1  -3  12          6.84          4.37         0.34 o                         
   0  -3  12          6.04          8.70         0.61 o                         
   1  -3  12         18.69         13.50         1.20 o                         
   2  -3  12          0.68          0.82         0.25 o                         
   3  -3  12         59.71         67.00         1.39 o                         
   4  -3  12         58.60         56.39         1.71 o                         
   5  -3  12          0.44          1.30         0.36 o                         
  -8  -2  12          1.54          1.82         0.41 o                         
  -7  -2  12         25.20         19.03         1.31 o                         
  -6  -2  12          0.56          0.52         0.27 o                         
  -5  -2  12          9.19         11.71         1.26 o                         
  -4  -2  12         35.83         33.66         1.03 o                         
  -3  -2  12         42.62         47.52         1.26 o                         
  -2  -2  12          4.20          4.64         0.44 o                         
  -1  -2  12         73.40         80.29         3.13 o                         
   0  -2  12          9.97          7.98         0.44 o                         
   1  -2  12          0.90          0.78         0.24 o                         
   2  -2  12          6.05          6.04         0.43 o                         
   3  -2  12          0.23          0.03         0.25 o                         
   4  -2  12          0.42          0.12         0.27 o                         
   5  -2  12          2.63          4.25         0.56 o                         
  -8  -1  12         27.72         34.34         2.10 o                         
  -7  -1  12         38.41         35.83         1.97 o                         
  -6  -1  12          0.10          0.31         0.28 o                         
  -5  -1  12         28.19         28.28         1.44 o                         
  -4  -1  12         67.60         61.49         2.08 o                         
  -3  -1  12          0.04          0.57         0.28 o                         
  -2  -1  12          0.30          0.63         0.29 o                         
  -1  -1  12         46.84         35.72         1.36 o                         
   0  -1  12         20.92         23.02         0.89 o                         
   1  -1  12         11.39         10.67         0.77 o                         
   2  -1  12         24.52         24.62         1.92 o                         
   3  -1  12          2.57          4.08         0.41 o                         
   4  -1  12         26.05         27.30         0.90 o                         
   5  -1  12          3.61          5.81         0.64 o                         
  -7   0  12          8.87         10.26         0.82 o                         
  -6   0  12          1.35          2.24         0.47 o                         
  -5   0  12         63.12         66.19         2.36 o                         
  -4   0  12          7.31          6.60         0.54 o                         
  -3   0  12          1.52          3.67         0.64 o                         
  -2   0  12          0.48          0.85         0.31 o                         
  -1   0  12          0.05          0.51         0.30 o                         
   0   0  12          0.06         -0.08         0.39 o                         
   1   0  12          1.37          0.68         0.32 o                         
   2   0  12          0.28          1.69         0.60 o                         
   3   0  12          8.67          8.52         0.65 o                         
   4   0  12          6.88         10.50         1.18 o                         
  -7   1  12          1.25          2.14         0.65 o                         
  -6   1  12         23.61         26.93         1.07 o                         
  -5   1  12        126.15        128.17         3.78 o                         
  -4   1  12          1.78          0.31         0.45 o                         
  -3   1  12          0.93          0.43         0.31 o                         
  -2   1  12         93.17         96.33         2.14 o                         
  -1   1  12          2.59          2.14         0.40 o                         
   0   1  12         19.68         23.43         0.96 o                         
   1   1  12          7.36          8.73         0.64 o                         
   2   1  12         28.04         29.51         1.12 o                         
   3   1  12          0.01          0.01         0.31 o                         
  -5   2  12         55.83         47.73         2.07 o                         
  -4   2  12          0.19          0.43         0.32 o                         
  -3   2  12         11.82          7.83         0.62 o                         
  -2   2  12          7.22          7.23         0.62 o                         
  -1   2  12          4.15          4.49         0.54 o                         
   0   2  12          0.42          0.11         0.31 o                         
   1   2  12          5.61          5.30         0.58 o                         
   2   2  12          1.87          2.02         0.44 o                         
  -4   3  12          4.93          6.11         0.60 o                         
  -3   3  12          2.96          2.79         0.49 o                         
  -2   3  12         14.65         17.00         0.89 o                         
  -1   3  12          4.64          4.83         0.65 o                         
   0   3  12          5.08          7.98         0.69 o                         
  -1 -11  13          7.52          8.10         0.92 o                         
  -4 -10  13         27.95         34.89         1.84 o                         
  -2 -10  13         26.47         29.98         1.61 o                         
  -1 -10  13          8.99          8.89         0.68 o                         
   0 -10  13         15.08         17.23         0.90 o                         
   1 -10  13          4.50          3.32         0.68 o                         
  -5  -9  13         25.82         29.82         1.73 o                         
  -4  -9  13          7.06          5.59         0.59 o                         
  -3  -9  13          0.24          0.02         0.40 o                         
  -2  -9  13          6.61          7.69         1.00 o                         
  -1  -9  13         28.79         30.90         1.15 o                         
   0  -9  13          0.09         -0.35         0.62 o                         
   1  -9  13          9.24         10.72         0.72 o                         
   2  -9  13          2.67          2.93         0.49 o                         
  -6  -8  13         64.32         72.87         2.82 o                         
  -5  -8  13         13.39         13.72         1.15 o                         
  -4  -8  13          2.10          2.48         0.43 o                         
  -3  -8  13          4.52          4.68         0.76 o                         
  -2  -8  13          4.88          3.64         0.47 o                         
  -1  -8  13         13.01         17.75         0.85 o                         
   0  -8  13         17.26         18.72         0.90 o                         
   1  -8  13          5.83          6.10         0.83 o                         
   2  -8  13          3.23          3.02         0.49 o                         
   3  -8  13          1.16          1.25         0.44 o                         
  -6  -7  13          1.10          2.40         0.45 o                         
  -5  -7  13          2.37          2.11         0.43 o                         
  -4  -7  13          0.67          0.60         0.31 o                         
  -3  -7  13         16.84         17.43         0.81 o                         
  -2  -7  13         32.27         32.95         1.74 o                         
  -1  -7  13          2.14          2.80         0.43 o                         
   0  -7  13         20.07         21.08         0.92 o                         
   1  -7  13         10.03         11.48         0.72 o                         
   2  -7  13          4.85          5.72         0.58 o                         
   3  -7  13          0.16          0.52         0.34 o                         
  -7  -6  13          2.88          2.62         0.48 o                         
  -6  -6  13          9.88         11.16         0.72 o                         
  -5  -6  13         15.19         17.93         0.86 o                         
  -4  -6  13          7.25          7.00         0.81 o                         
  -3  -6  13         19.39         19.05         1.18 o                         
  -2  -6  13         18.02         25.91         0.98 o                         
  -1  -6  13         17.83         16.41         1.21 o                         
   0  -6  13         39.98         45.43         1.37 o                         
   1  -6  13          0.88          0.86         0.35 o                         
   2  -6  13         17.46         18.35         0.90 o                         
   3  -6  13          2.69          2.74         0.76 o                         
   4  -6  13         13.60         17.15         0.94 o                         
  -7  -5  13          0.26          0.18         0.44 o                         
  -6  -5  13          2.68          2.93         0.62 o                         
  -5  -5  13          2.61          2.50         0.58 o                         
  -4  -5  13         57.77         64.61         2.36 o                         
  -3  -5  13          0.20          0.34         0.51 o                         
  -2  -5  13          6.30          7.86         0.56 o                         
  -1  -5  13          3.55          3.57         0.44 o                         
   0  -5  13         10.81         14.68         0.76 o                         
   1  -5  13          0.97          0.34         0.28 o                         
   2  -5  13         19.20         19.83         1.02 o                         
   3  -5  13          0.15          0.58         0.34 o                         
   4  -5  13          0.60          0.70         0.38 o                         
  -5  -4  13          8.09          8.62         0.89 o                         
  -3  -4  13         11.58         14.21         0.69 o                         
  -2  -4  13          5.07          7.89         0.56 o                         
  -1  -4  13         56.17         52.82         1.43 o                         
   0  -4  13          7.76          7.78         0.89 o                         
   1  -4  13         76.38         70.29         2.39 o                         
   2  -4  13          7.61          9.43         1.02 o                         
   3  -4  13          6.84          8.48         0.68 o                         
   4  -4  13          4.66          4.01         0.58 o                         
  -7  -3  13          3.97          4.31         0.80 o                         
  -6  -3  13         15.68         17.09         1.21 o                         
  -4  -3  13         10.03         12.77         0.92 o                         
  -3  -3  13          0.54          0.05         0.24 o                         
  -2  -3  13         27.00         31.52         1.02 o                         
  -1  -3  13         17.62         18.99         0.71 o                         
   0  -3  13          0.89          1.26         0.27 o                         
   1  -3  13         19.27         24.83         1.23 o                         
   2  -3  13          1.76          1.56         0.30 o                         
   3  -3  13         76.29         80.56         1.84 o                         
   4  -3  13         12.01          9.85         0.59 o                         
  -7  -2  13          0.60          0.06         0.32 o                         
  -6  -2  13          4.57          5.13         0.52 o                         
  -5  -2  13          0.09          1.01         0.43 o                         
  -4  -2  13          9.16         12.20         0.79 o                         
  -3  -2  13         19.12         18.83         0.82 o                         
  -2  -2  13         58.40         59.63         1.52 o                         
  -1  -2  13         53.30         48.54         1.52 o                         
   0  -2  13          0.66          1.02         0.32 o                         
   1  -2  13          4.69          6.02         0.73 o                         
   2  -2  13          3.30          3.32         0.89 o                         
   3  -2  13        105.81        125.29         2.70 o                         
   4  -2  13         27.00         30.37         1.21 o                         
  -7  -1  13         25.31         31.86         1.21 o                         
  -6  -1  13          9.36         10.73         0.71 o                         
  -4  -1  13          4.36          4.77         0.49 o                         
  -3  -1  13          1.74          0.68         0.33 o                         
  -2  -1  13          0.64          0.35         0.30 o                         
  -1  -1  13          1.15          2.41         0.41 o                         
   0  -1  13          0.03          1.11         0.33 o                         
   1  -1  13         15.21         16.55         0.84 o                         
   2  -1  13          2.09          1.25         0.43 o                         
   3  -1  13          0.04          0.11         0.29 o                         
  -7   0  13          2.25          2.59         0.70 o                         
  -6   0  13          9.20         12.13         1.07 o                         
  -5   0  13         20.27         19.95         1.25 o                         
  -4   0  13          0.02          0.36         0.37 o                         
  -3   0  13          2.16          1.21         0.35 o                         
  -2   0  13         36.89         42.18         1.44 o                         
  -1   0  13          1.50          1.20         0.35 o                         
   0   0  13          0.27          1.48         0.37 o                         
   1   0  13          4.92          6.90         0.61 o                         
   2   0  13          6.26          5.75         0.60 o                         
  -5   1  13         13.91         13.63         1.13 o                         
  -4   1  13          0.03         -0.28         0.28 o                         
  -3   1  13          7.89          8.36         0.83 o                         
  -2   1  13         14.20         14.39         0.79 o                         
  -1   1  13          0.23          0.92         0.58 o                         
   0   1  13          0.05          0.56         0.34 o                         
   1   1  13         10.14         11.72         0.74 o                         
  -4   2  13          0.20          0.37         0.49 o                         
  -3   2  13          7.35          6.02         0.62 o                         
  -2   2  13          7.99         11.29         0.77 o                         
  -1   2  13          2.55          3.67         0.53 o                         
  -2 -10  14          1.22          0.34         0.53 o                         
  -1 -10  14          1.78          1.72         0.58 o                         
  -2  -9  14          0.00          0.10         0.31 o                         
  -1  -9  14         45.41         54.68         2.27 o                         
   0  -9  14         16.25         18.72         1.31 o                         
  -5  -8  14         45.94         55.94         2.37 o                         
  -4  -8  14          2.05          3.86         0.77 o                         
  -3  -8  14          7.24          6.32         0.87 o                         
  -2  -8  14         14.94         16.08         1.03 o                         
  -1  -8  14         59.81         68.01         1.83 o                         
   0  -8  14         10.02         10.67         0.76 o                         
   1  -8  14         19.88         22.67         1.05 o                         
  -6  -7  14          0.02         -0.09         0.52 o                         
  -5  -7  14          0.20          0.69         0.48 o                         
  -4  -7  14          0.69          0.72         0.46 o                         
  -3  -7  14         40.67         45.70         2.07 o                         
  -2  -7  14          2.86          1.50         0.36 o                         
  -1  -7  14          5.02          5.75         0.57 o                         
   0  -7  14         27.20         29.67         1.14 o                         
   1  -7  14         13.52         15.73         0.87 o                         
   2  -7  14          0.08          0.29         0.34 o                         
  -6  -6  14         12.07         14.03         0.82 o                         
  -5  -6  14          1.92          3.31         0.68 o                         
  -3  -6  14          0.90          1.18         0.34 o                         
  -2  -6  14          1.07          0.76         0.32 o                         
  -1  -6  14          0.02         -0.15         0.27 o                         
   0  -6  14         17.00         16.29         0.83 o                         
   1  -6  14          0.44          0.65         0.70 o                         
   2  -6  14          3.20          3.11         0.50 o                         
  -6  -5  14          0.57          1.53         0.59 o                         
  -3  -5  14         16.68         21.40         0.90 o                         
  -2  -5  14         21.03         24.41         0.97 o                         
  -1  -5  14          7.16          8.38         0.63 o                         
   0  -5  14         13.04         13.51         0.76 o                         
   1  -5  14          0.01          0.32         0.30 o                         
   2  -5  14         99.99        111.87         3.68 o                         
   3  -5  14          3.87          3.80         0.85 o                         
  -3  -4  14          2.05          2.96         0.61 o                         
  -2  -4  14          0.80          0.75         0.47 o                         
  -1  -4  14          5.32          5.19         0.78 o                         
   0  -4  14          2.24          2.23         0.42 o                         
   1  -4  14          5.48          4.88         0.54 o                         
   2  -4  14         16.70         19.52         0.96 o                         
   3  -4  14          2.01          1.50         0.68 o                         
  -3  -3  14          0.65          0.59         0.42 o                         
  -2  -3  14         61.06         71.39         2.54 o                         
  -1  -3  14         37.71         36.32         1.72 o                         
   0  -3  14          0.26          0.20         0.43 o                         
   1  -3  14         16.47         21.84         1.38 o                         
   2  -3  14          0.80          1.45         0.44 o                         
   3  -3  14          3.43          3.91         0.85 o                         
  -6  -2  14          0.01          0.08         0.41 o                         
  -5  -2  14         16.67         24.15         1.40 o                         
  -4  -2  14          4.21          5.34         0.72 o                         
  -3  -2  14          1.09          1.54         0.38 o                         
  -2  -2  14          1.89          1.11         0.36 o                         
  -1  -2  14          1.17          3.68         0.83 o                         
   0  -2  14          0.30          0.36         0.79 o                         
   1  -2  14         22.26         24.70         1.02 o                         
   2  -2  14          2.20          1.22         0.54 o                         
  -6  -1  14          0.01          0.11         0.45 o                         
  -4  -1  14         12.85         11.37         0.71 o                         
  -3  -1  14          0.35          0.26         0.30 o                         
  -2  -1  14         35.38         40.10         1.31 o                         
  -1  -1  14          5.24          3.23         0.47 o                         
   0  -1  14         20.46         20.66         0.94 o                         
   1  -1  14          4.75          6.39         0.61 o                         
   2  -1  14          5.84          5.61         0.84 o                         
  -4   0  14          0.37          1.03         0.38 o                         
  -3   0  14          3.21          5.35         1.22 o                         
  -2   0  14         15.66         14.09         0.80 o                         
  -1   0  14          4.94          5.23         0.69 o                         
   0   0  14         12.20         14.40         1.12 o                         
  -3   1  14          0.97          0.74         0.61 o                         
  -2  -8  15         18.04         19.76         1.75 o                         
  -1  -8  15          1.73          2.12         0.66 o                         
  -4  -7  15         14.97         17.28         1.33 o                         
  -3  -7  15          3.04          4.02         0.78 o                         
  -2  -7  15          1.59          2.61         0.47 o                         
  -1  -7  15          0.44          0.66         0.34 o                         
   0  -7  15          0.97          0.76         0.35 o                         
  -4  -6  15          0.80          0.88         0.52 o                         
  -3  -6  15         34.85         39.79         1.95 o                         
  -2  -6  15          0.34          0.29         0.34 o                         
  -1  -6  15          1.90          1.69         0.41 o                         
   0  -6  15          0.27          0.26         0.33 o                         
   1  -6  15          0.57          0.39         0.53 o                         
  -3  -5  15          9.06         10.26         0.95 o                         
  -2  -5  15          1.84          1.97         0.61 o                         
  -1  -5  15          0.27          1.39         0.42 o                         
   0  -5  15          5.95          8.20         0.67 o                         
   1  -5  15          0.00         -0.22         0.50 o                         
  -3  -4  15          2.68          2.90         0.63 o                         
  -2  -4  15         55.94         65.66         2.44 o                         
  -1  -4  15          5.30          6.40         0.84 o                         
   0  -4  15          3.88          5.78         0.83 o                         
   1  -4  15          0.31          0.06         0.50 o                         
  -3  -3  15          0.89          0.82         0.53 o                         
  -2  -3  15          2.08          2.46         0.67 o                         
  -1  -3  15          3.19          3.03         0.71 o                         
   0  -3  15          2.64          2.39         0.67 o                         
  -4  -2  15          0.84          2.10         0.57 o                         
  -3  -2  15          0.27          0.22         0.34 o                         
  -2  -2  15          0.56          0.76         0.35 o                         
  -1  -2  15          3.65          2.48         0.46 o                         
   0  -2  15          6.59          7.31         0.85 o                         
  -3  -1  15          2.21          3.36         0.52 o                         
  -2  -1  15         18.28         18.34         1.26 o                         
  -1  -1  15         25.82         34.91         1.75 o                         
                                                                                
